# Supplementary material for: Conserved regulatory logic at accessible and inaccessible chromatin during the acute inflammatory response in mammals
Source: Nat Commun. 2021 Jan 25;12:567. doi: 10.1038/s41467-020-20765-1 (PMC7835376; doi:10.1038/s41467-020-20765-1)
Supplement: Supplementary file 4 — Supplementary Data 1 [file 41467_2020_20765_MOESM4_ESM.xlsx]

## Sheet: ChIP-seq experiment list
Experiment	Analysis	Cell type	Species	Individual ID	Sex	# of cells	Crosslinking	Treatment	Factor	Antibody	# of peaks	# Raw Reads	# Mapped Reads	% Mapped Reads	# Uniquely Mapped Reads	% Uniquely Mapped Reads	PBC	NRF	NSC	RSC
ChIP-seq	RELA conservation	HAEC	Homo sapiens	1487	male	14000000	DSG+FA	TNFa-treatment	RELA	sc372	44140	17293416	16062263	92.88	14967388	86.55	0.96	0.95	1.88	1.2
ChIP-seq	RELA conservation	HAEC	Homo sapiens	1487	male	14000000	DSG+FA	TNFa-control	RELA	sc372	472	15892634	14457886	90.97	13250990	83.38	0.97	0.96	1.04	0.55
ChIP-seq	RELA conservation	HAEC	Homo sapiens	1487	male	14000000	DSG+FA	TNFa-treatment	Input	none	NA	20005832	18724039	93.59	16493039	82.44	0.99	0.98	1.02	0.42
ChIP-seq	RELA conservation	HAEC	Homo sapiens	2139	male	14000000	DSG+FA	TNFa-treatment	RELA	sc372	51845	15539208	13942789	89.73	12720128	81.86	0.95	0.94	2.31	1.31
ChIP-seq	RELA conservation	HAEC	Homo sapiens	2139	male	14000000	DSG+FA	TNFa-control	RELA	sc372	280	16219713	14724103	90.78	13160304	81.14	0.89	0.89	1.06	0.8
ChIP-seq	RELA conservation	HAEC	Homo sapiens	2139	male	14000000	DSG+FA	TNFa-treatment	Input	none	NA	15600575	14685763	94.14	13038909	83.58	0.99	0.98	1.02	0.28
ChIP-seq	RELA conservation	MAEC	Mus musculus	A092913T2MP	male	20000000	DSG+FA	TNFa-treatment	RELA	sc372	19295	16343736	15253532	93.33	12786363	78.23	0.95	0.93	1.39	1.3
ChIP-seq	RELA conservation	MAEC	Mus musculus	A092913T2MP	male	20000000	DSG+FA	TNFa-control	RELA	sc372	10	16389967	13802125	84.21	11296792	68.93	0.98	0.95	1.02	0.65
ChIP-seq	RELA conservation	MAEC	Mus musculus	A092913T2MP	male	20000000	DSG+FA	TNFa-treatment	Input	none	NA	16566292	15732895	94.97	12923170	78.01	0.99	0.96	1.01	0.66
ChIP-seq	RELA conservation	MAEC	Mus musculus	B092913T2MP	male	20000000	DSG+FA	TNFa-treatment	RELA	sc372	23668	18886142	15827445	83.8	13419623	71.06	0.97	0.94	1.4	1.18
ChIP-seq	RELA conservation	MAEC	Mus musculus	B092913T2MP	male	20000000	DSG+FA	TNFa-control	RELA	sc372	865	14485200	12144580	83.84	9992908	68.99	0.96	0.92	1.03	1.09
ChIP-seq	RELA conservation	MAEC	Mus musculus	B092913T2MP	male	20000000	DSG+FA	TNFa-treatment	Input	none	NA	22047147	20001375	90.72	16726868	75.87	0.99	0.96	1.02	0.76
ChIP-seq	RELA conservation	BAEC	Bos taurus	1165	NA	20000000	DSG+FA	TNFa-treatment	RELA	sc372	74669	27839065	20423682	73.36	18031172	64.77	0.91	0.88	3.87	1.18
ChIP-seq	RELA conservation	BAEC	Bos taurus	1165	NA	20000000	DSG+FA	TNFa-control	RELA	sc372	6093	19687072	16834082	85.51	13167542	66.88	0.96	0.96	1.09	0.67
ChIP-seq	RELA conservation	BAEC	Bos taurus	1165	NA	20000000	DSG+FA	TNFa-treatment	Input	none	NA	17226368	16685560	96.86	11758546	68.26	0.98	0.98	1.04	0.34
ChIP-seq	RELA conservation	BAEC	Bos taurus	1190	NA	20000000	DSG+FA	TNFa-treatment	RELA	sc372	72595	21998726	19248576	87.5	16477198	74.9	0.92	0.9	3.63	1.16
ChIP-seq	RELA conservation	BAEC	Bos taurus	1190	NA	20000000	DSG+FA	TNFa-control	RELA	sc372	5304	26080840	22289711	85.46	17054394	65.39	0.97	0.96	1.09	0.67
ChIP-seq	RELA conservation	BAEC	Bos taurus	1190	NA	20000000	DSG+FA	TNFa-treatment	Input	none	NA	17305928	15832680	91.49	11955382	69.08	0.98	0.98	1.04	0.36
ChIP-seq	Modes of RELA binding	HAEC	Homo sapiens	1487	male	3000000	FA	TNFa-treatment	H3K27Ac	05-1334	44886	19451548	18829006	96.8	17826399	91.65	0.86	0.85	2.54	1.23
ChIP-seq	Modes of RELA binding	HAEC	Homo sapiens	1487	male	3000000	FA	TNFa-control	H3K27Ac	05-1334	41062	20205754	19593954	96.97	18328743	90.71	0.87	0.86	2.13	1.24
ChIP-seq	Modes of RELA binding	HAEC	Homo sapiens	2139	male	3000000	FA	TNFa-treatment	H3K27Ac	05-1334	47690	20951981	17501979	83.53	16509354	78.8	0.87	0.85	2.86	1.19
ChIP-seq	Modes of RELA binding	HAEC	Homo sapiens	2139	male	3000000	FA	TNFa-control	H3K27Ac	05-1334	49679	20027720	19182760	95.78	18153862	90.64	0.88	0.87	2.18	1.2
ChIP-seq	Modes of RELA binding	HAEC	Homo sapiens	1487	male	3000000	FA	TNFa-treatment	H3K4me2	07-030	67897	25409225	24714251	97.26	23290595	91.66	0.91	0.91	1.99	1.11
ChIP-seq	Modes of RELA binding	HAEC	Homo sapiens	1487	male	3000000	FA	TNFa-control	H3K4me2	07-030	68725	21040631	20471577	97.3	19306697	91.76	0.93	0.92	1.87	1.11
ChIP-seq	Modes of RELA binding	HAEC	Homo sapiens	2139	male	3000000	FA	TNFa-treatment	H3K4me2	07-030	65577	19102699	16458279	86.16	15473898	81	0.95	0.95	1.85	1.06
ChIP-seq	Modes of RELA binding	HAEC	Homo sapiens	2139	male	3000000	FA	TNFa-control	H3K4me2	07-030	76764	20652333	14507939	70.25	13623642	65.97	0.95	0.95	1.99	1.05
ChIP-seq	Modes of RELA binding	HAEC	Homo sapiens	1487	male	3000000	FA	TNFa-treatment	H3K4me3	17-678	17782	27118875	26516343	97.78	25296228	93.28	0.73	0.69	5.05	1.15
ChIP-seq	Modes of RELA binding	HAEC	Homo sapiens	1487	male	3000000	FA	TNFa-control	H3K4me3	17-678	16818	24137668	23433886	97.08	22107238	91.59	0.8	0.77	4.99	1.16
ChIP-seq	Modes of RELA binding	HAEC	Homo sapiens	2139	male	3000000	FA	TNFa-treatment	H3K4me3	17-678	17499	21815700	16755375	76.8	15998124	73.33	0.77	0.75	6.96	1.1
ChIP-seq	Modes of RELA binding	HAEC	Homo sapiens	2139	male	3000000	FA	TNFa-control	H3K4me3	17-678	17199	26918481	15914469	59.12	15122053	56.18	0.81	0.79	6.62	1.09
ChIP-seq	Modes of RELA binding	HAEC	Homo sapiens	1487	male	49000000	FA	TNFa-treatment	Input	none	NA	17582111	16707328	95.02	14866525	84.55	0.99	0.98	1.02	0.33
ChIP-seq	Modes of RELA binding	HAEC	Homo sapiens	1487	male	49000000	FA	TNFa-control	Input	none	NA	18238147	17335914	95.05	15424146	84.57	0.99	0.98	1.02	0.33
ChIP-seq	Modes of RELA binding	HAEC	Homo sapiens	2139	male	49000000	FA	TNFa-treatment	Input	none	NA	20323019	15863404	78.06	14067203	69.22	0.99	0.98	1.02	0.34
ChIP-seq	Modes of RELA binding	HAEC	Homo sapiens	2139	male	49000000	FA	TNFa-control	Input	none	NA	20022112	17971537	89.76	15974285	79.78	0.99	0.98	1.02	0.41
ChIP-seq	Modes of RELA binding	HAEC	Homo sapiens	2366	male	3000000	FA	none	H3K4me1	ab8895	111577	7870649	7529680	95.67	6994234	88.86	0.98	0.98	1.34	1.13
ChIP-seq	Modes of RELA binding	HAEC	Homo sapiens	2102	male	3000000	FA	none	H3K4me1	ab8895	101689	6892149	6571142	95.34	6114088	88.71	0.98	0.98	1.31	1.19
ChIP-seq	Modes of RELA binding	HAEC	Homo sapiens	2102	male	3000000	FA	none	H3K27me3	07-449	116788	17327541	16545826	95.49	15031195	86.75	0.93	0.92	1.08	1.06
ChIP-seq	Modes of RELA binding	HAEC	Homo sapiens	2366	male	3000000	FA	none	H3K27me3	07-449	82785	21704603	21110712	97.26	19085188	87.93	0.97	0.97	1.08	1
ChIP-seq	Modes of RELA binding	HAEC	Homo sapiens	2102	male	3000000	FA	none	Input	none	NA	8522415	7086920	83.16	6548933	76.84	0.99	0.98	1.02	0.13
ChIP-seq	Modes of RELA binding	HAEC	Homo sapiens	2366	male	3000000	FA	none	Input	none	NA	19308805	18223285	94.38	16127475	83.52	0.98	0.98	1.02	0.42
ChIP-seq	Cell line characterization	TeloHAEC	Homo sapiens	rep1	female	4000000	DSG+FA	TNFa-treatment	H3K27Ac	05-1334	44477	16663345	13821140	82.94	12967115	77.82	0.72	0.89	1.18	1.55
ChIP-seq	Cell line characterization	TeloHAEC	Homo sapiens	rep1	female	18000000	DSG+FA	TNFa-treatment	RELA	sc372	57733	26562844	21305808	80.21	19762317	74.4	0.96	0.89	1.1	1.83
ChIP-seq	Cell line characterization	TeloHAEC	Homo sapiens	rep1	female	18000000	DSG+FA	TNFa-control	RELA	sc372	10	21602102	19650103	90.96	17813424	82.46	0.96	0.52	2.3	1.39
ChIP-seq	Cell line characterization	TeloHAEC	Homo sapiens	rep1	female	36000000	DSG+FA	TNFa-treatment	Input	none	NA	17851939	16845216	94.36	14879192	83.35	0.99	0.18	2.28	1.47
ChIP-seq	Cell line characterization	TeloHAEC	Homo sapiens	rep2	female	18000000	DSG+FA	TNFa-treatment	RELA	sc372	46541	23495302	21852238	93.01	20530881	87.38	0.93	0.94	1.51	1.16
ChIP-seq	Cell line characterization	TeloHAEC	Homo sapiens	rep2	female	18000000	DSG+FA	TNFa-control	RELA	sc372	166	30923399	28136800	90.99	25647527	82.94	0.95	0.93	1.5	1.11
ChIP-seq	Antiobdy comparisons	MAEC	Mus musculus	A092913T2MP	male	20000000	DSG+FA	TNFa-treatment	RELA	ab7970	13800	14457770	13466156	93.14	11218607	77.6	0.98	0.89	1.07	1.02
ChIP-seq	Antiobdy comparisons	BAEC	Bos taurus	1165	NA	20000000	DSG+FA	TNFa-treatment	RELA	ab7970	61450	14601121	13179538	90.26	10823267	74.13	0.93	0.87	1.14	1.13
ChIP-seq	Antiobdy comparisons	BAEC	Bos taurus	1165	NA	20000000	DSG+FA	TNFa-treatment	RELA	sc372	50462	14700445	13714085	93.29	11200336	76.19	0.93	0.91	1.06	0.77

## Sheet: IDR results
Cell type	Species	Factor	Condition	Replicate 1	Replicate 2	Nt	Np	Nt/Np	N1	N2	N1/N2
TeloHAEC	Homo sapiens	RELA	TNFa-treatment	WT rep1	WT rep2	36431	34264	1.0632	31443	35776	0.8789
MAEC	Mus musculus	RELA	TNFa-treatment	A092913T2MP	B092913T2MP	19330	15810	1.2226	22158	20505	1.0806
BAEC	Bos taurus	RELA	TNFa-treatment	1165	1190	48857	43453	1.1244	47941	44576	1.0755
HAEC	Homo sapiens	RELA	TNFa-treatment	1487	2139	28470	29166	1.0244	27091	32964	1.2168
HAEC	Homo sapiens	H3K27ac	TNFa-treatment	1487	2139	37940	38508	0.9852	41526	40486	1.0257
HAEC	Homo sapiens	H3K27ac	TNFa-control	1487	2139	38038	40271	0.9446	41055	44036	0.9323
HAEC	Homo sapiens	H3K4me2	TNFa-treatment	1487	2139	39996	38647	1.0349	43598	37725	1.1557
HAEC	Homo sapiens	H3K4me2	TNFa-control	1487	2139	39297	38191	1.029	43297	36694	1.1799
HAEC	Homo sapiens	H3K4me3	TNFa-treatment	1487	2139	20984	16668	1.2589	20039	21737	0.9219
HAEC	Homo sapiens	H3K4me3	TNFa-control	1487	2139	21135	15749	1.342	20500	20751	0.9879
HAEC	Homo sapiens	H3K27me3	none	2102	2366	7794	8584	0.908	9929	10417	0.9532
HAEC	Homo sapiens	H3K4me1	none	2102	2366	38546	33450	1.1523	36977	36890	1.0024

## Sheet: ATAC-seq_data summary
Experiment	Cell type	Species	Individual ID	Sex	# of cells	Treatment	Total reads	Properly paired and mapped (%)	Supplementary (%)	Duplicate (%)	Mean mapping quality	High quality autosomal alignments (%)	Short-to-mononucleosomal ratio	Unmapped (%)	Unmapped mate (%)	QC fail (%)	Unpaired (%)	Zero mapping quality (%)	(Autosomal) % of all reads	Duplicates (% of autosomal alignments)	(Mitochondrial) % of all reads	Duplicates (% of mitochondrial alignments)	Total peaks	High quality autosomal alignments overlapping peaks (%)
ATAC-seq	BAEC	Bos taurus	1165	NA	50000	TNFa-control	32338796	84.034	0.073	31.551	49.964	42.359	1.918	0.204	0.028	0	0	14.32	47.505	8.252	33.563	78.646	21656	7.026
ATAC-seq	BAEC	Bos taurus	1165	NA	50000	TNFa-treatment	27238341	74.05	0.068	13.294	43.442	53.012	2.905	0.272	0.019	0	0	24.511	58.004	5.615	12.42	62.824	5849	2.101
ATAC-seq	BAEC	Bos taurus	1190	NA	50000	TNFa-control	31947423	88.898	0.06	35.806	53.043	42.371	1.311	0.265	0.035	0	0	9.391	48.505	10.552	37.661	78.985	47995	15.727
ATAC-seq	BAEC	Bos taurus	1190	NA	50000	TNFa-treatment	29996442	88.941	0.056	36.599	53.149	41.347	1.502	0.262	0.034	0	0	9.275	46.059	8.06	40.311	79.55	47419	16.598
ATAC-seq	HAEC	Homo sapiens	1487	male	50000	TNFa-control	32417069	90.168	0.096	45.886	52.639	38.777	1.619	0.207	0.016	0	0	8.561	41.123	4.097	47.914	80.895	58956	33.553
ATAC-seq	HAEC	Homo sapiens	1487	male	50000	TNFa-treatment	31609716	90.409	0.096	52.094	52.659	32.133	1.53	0.203	0.016	0	0	8.312	34.057	4.064	55.438	81.286	63277	37.078
ATAC-seq	HAEC	Homo sapiens	2139	male	50000	TNFa-control	33760128	88.263	0.103	50.663	51.432	33.436	1.756	0.5	0.015	0	0	9.9	35.898	4.769	51.32	82.717	40741	16.92
ATAC-seq	HAEC	Homo sapiens	2139	male	50000	TNFa-treatment	29632785	91.275	0.137	37.825	53.376	45.348	1.086	0.222	0.02	0	0	7.239	48.287	4.317	41.638	76.683	47788	21.68
ATAC-seq	MAEC	Mus musculus	A092913T2MP	male	50000	TNFa-control	30819318	75.962	0.194	53.021	44.808	26.309	1.669	0.27	0.012	0	0	22.622	29.373	8.032	45.713	77.915	34497	38.548
ATAC-seq	MAEC	Mus musculus	A092913T2MP	male	50000	TNFa-treatment	30731783	76.566	0.17	46.982	45.395	33.439	2.584	0.158	0.011	0	0	21.887	36.35	6	39.214	79.332	27452	17.379
ATAC-seq	MAEC	Mus musculus	B092913T2MP	male	50000	TNFa-control	31554781	80.75	0.149	28.49	48.004	51.734	2.944	0.177	0.012	0	0	17.439	55.095	4.258	24.243	74.579	16015	6.608
ATAC-seq	MAEC	Mus musculus	B092913T2MP	male	50000	TNFa-treatment	31936177	78.441	0.176	40.982	46.398	38.586	2.195	0.132	0.012	0	0	20.148	41.765	5.656	35.58	75.967	24381	15.637

## Sheet: RNA-seq_data summary
Experiment	Cell type	Species	Individual ID	Sex	Treatment	5'-3' bias	Properly paired and aligned reads	% Duplication	% Assigned (featureCounts)	% Exonic (featureCounts)	% Intronic (featureCounts)	% Intergenic (featureCounts)
Total RNA-seq	HAEC	Homo sapiens	1487	male	TNF-alpha (10 ng/mL, 45 min.)	0.91	36740505	0.924	0.917	0.904	0.08	0.016
Total RNA-seq	HAEC	Homo sapiens	1487	male	Control	0.91	39886578	0.915	0.92	0.905	0.08	0.015
Total RNA-seq	HAEC	Homo sapiens	2139	male	TNF-alpha (10 ng/mL, 45 min.)	0.89	50878080	0.932	0.905	0.896	0.086	0.018
Total RNA-seq	HAEC	Homo sapiens	2139	male	Control	0.82	45801277	0.931	0.904	0.902	0.08	0.018

## Sheet: ChRO-seq_data_summary
Experiment	Cell type	Species	Sample	Sex	Treatment	% Duplicate reads	% GC	Total sequences (millions)	Uniquely mapping and deduplicated
ChRO-seq	TeloHAEC	Homo sapiens	AKH10576_3_R1	female	Control	0.85	0.59	50.3	34198213
ChRO-seq	TeloHAEC	Homo sapiens	AKH10576_4_R1	female	TNF-alpha (10 ng/mL, 45 min.)	0.854	0.59	61.7	39511706
ChRO-seq	TeloHAEC	Homo sapiens	AKH10576_5_R1	female	Control	0.78	0.6	59.1	43186914
ChRO-seq	TeloHAEC	Homo sapiens	AKH10576_6_R1	female	TNF-alpha (10 ng/mL, 45 min.)	0.793	0.57	45.2	24126099
