# Supplementary material for: Conserved regulatory logic at accessible and inaccessible chromatin during the acute inflammatory response in mammals
Source: Nat Commun. 2021 Jan 25;12:567. doi: 10.1038/s41467-020-20765-1 (PMC7835376; doi:10.1038/s41467-020-20765-1)
Supplement: Supplementary file 6 — Supplementary Data 3 [file 41467_2020_20765_MOESM6_ESM.xlsx]

## Sheet: Mode O1 Top 8000 peaks (FDR)
Ontology	# Term Name	Binom Rank	Binom Raw P-Value	Binom FDR Q-Val	Binom Fold Enrichment	Binom Observed Region Hits	Binom Region Set Coverage	Hyper Rank	Hyper FDR Q-Val	Hyper Fold Enrichment	Hyper Observed Gene Hits	Hyper Total Genes	Hyper Gene Set Coverage
GO Biological Process	interferon-gamma-mediated signaling pathway	144	5.22951e-10	3.79139e-8	2.1532	81	1.01%	281	9.13317e-4	1.6529	41	61	0.56%
	cellular response to vascular endothelial growth factor stimulus	219	3.84394e-8	1.83245e-6	2.1707	62	0.78%	274	8.66610e-4	2.0494	20	24	0.27%
	definitive hemopoiesis	264	2.57500e-7	1.01830e-5	2.3453	46	0.58%	419	6.60675e-3	2.0494	15	18	0.20%
	filopodium assembly	280	4.26415e-7	1.58992e-5	2.4697	40	0.50%	625	3.91533e-2	1.7885	16	22	0.22%
	cell-substrate junction assembly	328	1.63985e-6	5.21953e-5	2.0127	56	0.70%	458	1.02052e-2	1.7078	25	36	0.34%
	positive regulation of lipid kinase activity	348	2.67014e-6	8.01043e-5	2.0883	49	0.61%	667	4.73969e-2	1.7026	18	26	0.25%
	glomerulus vasculature development	361	3.07773e-6	8.90070e-5	2.1542	45	0.56%	620	3.82708e-2	1.9674	12	15	0.16%
	interleukin-1-mediated signaling pathway	501	2.65415e-5	5.53081e-4	2.6508	24	0.30%	677	4.99858e-2	2.0494	10	12	0.14%
	regulation of vasculogenesis	621	1.07494e-4	1.80715e-3	2.1104	32	0.40%	677	4.99858e-2	2.0494	10	12	0.14%
	phospholipid dephosphorylation	715	2.35022e-4	3.43164e-3	2.1009	29	0.36%	528	2.03111e-2	1.8737	16	21	0.22%
	Notch signaling involved in heart development	723	2.53886e-4	3.66608e-3	2.3240	23	0.29%	496	1.56973e-2	2.4592	8	8	0.11%
	regulation of protein homooligomerization	824	4.62951e-4	5.86554e-3	2.0410	28	0.35%	620	3.82708e-2	1.9674	12	15	0.16%
	mitral valve development	1280	4.65626e-3	3.79777e-2	2.0262	18	0.23%	589	3.25266e-2	2.4592	7	7	0.10%
The test set of 8,000 genomic regions picked 7,336 genes (41%) of all 18,041 genes.
GO Biological Process has 10,440 terms covering 15,441 (86%) of all 18,041 genes.	10,440 ontology terms were tested (100%) using an annotation count range of [1, Inf].
GREAT version 3.0.0
Species assembly: hg19
Association rule: Basal+extension: 5000 bp upstream, 1000 bp downstream, 1000000 bp max extension, curated regulatory domains included
# GREAT version 3.0.0	Species assembly: hg19	Association rule: Basal+extension: 5000 bp upstream, 1000 bp downstream, 1000000 bp max extension, curated regulatory domains included
A2M	unnamed (-54144)
A3GALT2	unnamed (+25330)
AAGAB	unnamed (+126639)
AAMDC	unnamed (-1202), unnamed (+93370)
AAMP	unnamed (+344)
AARD	unnamed (-50645)
AASDHPPT	unnamed (+197888), unnamed (+314482)
AASS	unnamed (+40625)
AATF	unnamed (+350530)
AATK	unnamed (-44822), unnamed (+15324), unnamed (+120938)
ABCA1	unnamed (-65313), unnamed (+48406)
ABCA10	unnamed (-24939)
ABCA13	unnamed (-3057), unnamed (+2747)
ABCA4	unnamed (-97503), unnamed (-72131), unnamed (+25744), unnamed (+26751), unnamed (+75416), unnamed (+94851), unnamed (+100171)
ABCA5	unnamed (+444), unnamed (+57316)
ABCA8	unnamed (+15981)
ABCB1	unnamed (+104671), unnamed (+112731)
ABCB10	unnamed (-20676)
ABCB4	unnamed (-132838), unnamed (-124778)
ABCB5	unnamed (-263128), unnamed (-207307)
ABCB9	unnamed (+71)
ABCC1	unnamed (+11353), unnamed (+38256), unnamed (+44899), unnamed (+78871)
ABCC2	unnamed (+175788)
ABCC3	unnamed (+27001)
ABCC4	unnamed (-228943), unnamed (-53620), unnamed (-22914), unnamed (+397), unnamed (+20625)
ABCC6	unnamed (+195016), unnamed (+228988), unnamed (+235631), unnamed (+262534)
ABCF3	unnamed (+28711)
ABCG1	unnamed (-73592), unnamed (-9083)
ABCG2	unnamed (-46236)
ABHD10	unnamed (-21657), unnamed (-11835), unnamed (-11249)
ABHD16A	unnamed (+12814)
ABHD17B	unnamed (-1108), unnamed (+49039)
ABHD17C	unnamed (-79042), unnamed (-492)
ABHD2	unnamed (+2752), unnamed (+55720)
ABHD3	unnamed (-221)
ABHD6	unnamed (+55091)
ABHD8	unnamed (-2340), unnamed (-81), unnamed (+10614)
ABI1	unnamed (+125)
ABI2	unnamed (-197)
ABI3BP	unnamed (-72610), unnamed (-27337), unnamed (+118056), unnamed (+123592), unnamed (+282470)
ABLIM1	unnamed (-222541), unnamed (-57137), unnamed (+81070), unnamed (+151108), unnamed (+244956)
ABLIM2	unnamed (-24741), unnamed (-15092), unnamed (+172405), unnamed (+190394), unnamed (+197759)
ABLIM3	unnamed (+673), unnamed (+9041)
ABR	unnamed (+56779), unnamed (+91940)
ABRA	unnamed (-119303)
ABT1	unnamed (-42890)
ABTB1	unnamed (+24171), unnamed (+41366)
ACAA1	unnamed (-179)
ACAA2	unnamed (+122570), unnamed (+128272), unnamed (+149444), unnamed (+154126)
ACACB	unnamed (-5266)
ACAD9	unnamed (-75434), unnamed (-66145)
ACADVL	unnamed (-11912)
ACBD3	unnamed (+63957), unnamed (+76163)
ACBD6	unnamed (+677), unnamed (+223747)
ACCS	unnamed (-37)
ACKR3	unnamed (+406), unnamed (+73114), unnamed (+258445), unnamed (+319674), unnamed (+349056), unnamed (+428784), unnamed (+466429), unnamed (+474702)
ACKR4	unnamed (-151163), unnamed (-41593)
ACKR5	unnamed (-2023)
ACKR6	unnamed (-18895)
ACO1	unnamed (-991164), unnamed (-990404)
ACOT11	unnamed (-5241)
ACOT12	unnamed (-34898)
ACOT13	unnamed (+33217)
ACOT6	unnamed (+27892)
ACOT7	unnamed (+26393)
ACOT9	unnamed (-263)
ACOX2	unnamed (-27645)
ACP1	unnamed (+22418)
ACP6	unnamed (+29700)
ACPL2	unnamed (+135158)
ACRC	unnamed (+32178)
ACRV1	unnamed (+6748)
ACSBG2	unnamed (+102715), unnamed (+138348)
ACSF2	unnamed (-2110)
ACSF3	unnamed (-89352)
ACSL3	unnamed (-117238)
ACSL5	unnamed (-14176)
ACSS1	unnamed (+791)
ACSS2	unnamed (+384)
ACTA2	unnamed (-125109), unnamed (-82779), unnamed (+385)
ACTB	unnamed (-50361), unnamed (-44257), unnamed (-28310)
ACTBL2	unnamed (-705602), unnamed (-536974), unnamed (-352560), unnamed (-297732), unnamed (+25931), unnamed (+48438), unnamed (+184089)
ACTL6A	unnamed (+631), unnamed (+26483)
ACTL7B	unnamed (+714074)
ACTN1	unnamed (-122277), unnamed (+9783), unnamed (+43239), unnamed (+67255)
ACTN4	unnamed (+38413), unnamed (+60027)
ACTR2	unnamed (+82834), unnamed (+155963), unnamed (+193057)
ACTR3	unnamed (-127256), unnamed (-148)
ACTR3B	unnamed (-23987)
ACTR5	unnamed (+51003)
ACTR6	unnamed (-57648)
ACTRT2	unnamed (-363700)
ACTRT3	unnamed (+273276), unnamed (+338690), unnamed (+380090), unnamed (+460868), unnamed (+528013)
ACVR1	unnamed (-1139), unnamed (+8742)
ACVR1B	unnamed (-39432)
ACVR1C	unnamed (-237364)
ACVR2A	unnamed (-799175)
ACVRL1	unnamed (+4851)
ADA	unnamed (+9136), unnamed (+36259)
ADAL	unnamed (-404)
ADAM12	unnamed (+346462)
ADAM19	unnamed (+97), unnamed (+11764), unnamed (+21262), unnamed (+34559)
ADAM2	unnamed (-34063)
ADAM23	unnamed (-19151), unnamed (-7641), unnamed (-498)
ADAM28	unnamed (-401113), unnamed (-3)
ADAMTS15	unnamed (+31972)
ADAMTS17	unnamed (-7997), unnamed (+535634), unnamed (+544447)
ADAMTS18	unnamed (-183082), unnamed (-161366), unnamed (-134547), unnamed (+32470)
ADAMTS20	unnamed (+283955), unnamed (+582120), unnamed (+593404), unnamed (+782240)
ADAMTS3	unnamed (+435), unnamed (+150109)
ADAMTS4	unnamed (+13598)
ADAMTS6	unnamed (-1257)
ADAMTS7	unnamed (+31210), unnamed (+72958)
ADAMTS8	unnamed (-2221)
ADAMTS9	unnamed (-267282), unnamed (-402), unnamed (+37581)
ADAMTSL1	unnamed (-141789), unnamed (-35964), unnamed (+92396), unnamed (+311955), unnamed (+313383), unnamed (+322429), unnamed (+505642)
ADAMTSL3	unnamed (+592839)
ADAP1	unnamed (+52686)
ADAR	unnamed (-177039), unnamed (+92)
ADARB1	unnamed (-115695)
ADAT2	unnamed (+164075)
ADAT3	unnamed (+600)
ADCK2	unnamed (-16326)
ADCK3	unnamed (-24904)
ADCY10	unnamed (+110395), unnamed (+116860)
ADCY3	unnamed (+32776)
ADCY4	unnamed (+1191)
ADCY5	unnamed (+176306)
ADCY6	unnamed (-5090)
ADCY8	unnamed (+350127), unnamed (+550885), unnamed (+590250), unnamed (+598551), unnamed (+624857)
ADCY9	unnamed (-67320)
ADCYAP1R1	unnamed (-88335), unnamed (+19450)
ADD1	unnamed (+17229)
ADD3	unnamed (-42328), unnamed (+68999)
ADGB	unnamed (+501161)
ADHFE1	unnamed (+58420), unnamed (+80035), unnamed (+90403), unnamed (+109714)
ADIPOQ	unnamed (+58648)
ADORA2A	unnamed (-137646), unnamed (-20088), unnamed (-7234), unnamed (-3911), unnamed (+32299)
ADORA2B	unnamed (+21822)
ADORA3	unnamed (-12727), unnamed (-4311)
ADPGK	unnamed (-53)
ADPRHL2	unnamed (-4627)
ADPRM	unnamed (+96)
ADRA1A	unnamed (+203662)
ADRA1D	unnamed (-377296), unnamed (-343225)
ADRA2C	unnamed (-221727)
ADRB1	unnamed (-17231), unnamed (+94744)
ADRB2	unnamed (+82691), unnamed (+84192), unnamed (+175737), unnamed (+214053)
ADRB3	unnamed (-29621)
ADRBK1	unnamed (+11068)
ADRBK2	unnamed (-163778), unnamed (-145001)
ADRM1	unnamed (-17041)
ADSS	unnamed (+15640), unnamed (+16195), unnamed (+136662), unnamed (+151061), unnamed (+313539)
ADSSL1	unnamed (+6287)
ADTRP	unnamed (-190493), unnamed (-76222), unnamed (+6126), unnamed (+192049)
AEBP2	unnamed (+243963), unnamed (+332402), unnamed (+360805)
AFAP1	unnamed (-46378), unnamed (-28389), unnamed (-21024), unnamed (+1394), unnamed (+78310), unnamed (+134203)
AFAP1L1	unnamed (-121216), unnamed (+27239)
AFAP1L2	unnamed (-172743), unnamed (-102705), unnamed (-8857)
AFF1	unnamed (+12683), unnamed (+110259), unnamed (+111068)
AFF3	unnamed (+224973), unnamed (+226554)
AFF4	unnamed (-8618)
AFTPH	unnamed (+286), unnamed (+103291)
AGA	unnamed (+208), unnamed (+119424)
AGAP1	unnamed (-497249), unnamed (+24428), unnamed (+404895), unnamed (+614292)
AGBL3	unnamed (-143391), unnamed (+6362)
AGBL5	unnamed (-1394)
AGER	unnamed (-1459)
AGGF1	unnamed (+282)
AGK	unnamed (-188361)
AGL	unnamed (-41338), unnamed (-34), unnamed (+112857)
AGMO	unnamed (+53947)
AGO1	unnamed (+839)
AGO2	unnamed (-546), unnamed (+1625), unnamed (+26270), unnamed (+91925)
AGPAT2	unnamed (+25222)
AGPAT5	unnamed (-137934), unnamed (-26350)
AGPAT6	unnamed (+286)
AGPAT9	unnamed (+94314)
AGR3	unnamed (-393035), unnamed (-325415), unnamed (-108100)
AGRP	unnamed (-37646)
AGTPBP1	unnamed (+168)
AGTRAP	unnamed (+449)
AGXT	unnamed (+30135)
AHCTF1	unnamed (-527), unnamed (+219), unnamed (+177507)
AHCY	unnamed (-184)
AHDC1	unnamed (-21511), unnamed (+34756)
AHI1	unnamed (-262694), unnamed (-70805)
AHNAK	unnamed (+3884)
AHNAK2	unnamed (+10675)
AHR	unnamed (-308535), unnamed (-91220), unnamed (-23600), unnamed (+247), unnamed (+381547)
AHRR	unnamed (+126911)
AHSA2	unnamed (+348)
AHSP	unnamed (+173321)
AICDA	unnamed (-5721)
AIFM1	unnamed (+40374)
AIG1	unnamed (+225722)
AIMP1	unnamed (-326747), unnamed (+163)
AIMP2	unnamed (-332)
AIPL1	unnamed (+107970), unnamed (+256016)
AJUBA	unnamed (-243)
AK2	unnamed (+31095), unnamed (+44210)
AK3	unnamed (+437)
AK4	unnamed (-166561), unnamed (-146410), unnamed (-80967)
AKAP1	unnamed (-74896), unnamed (+12705), unnamed (+97702)
AKAP10	unnamed (+117)
AKAP11	unnamed (-436)
AKAP12	unnamed (-98015), unnamed (+340), unnamed (+134367)
AKAP13	unnamed (-398081), unnamed (-387915), unnamed (-379577), unnamed (-333345), unnamed (-42848), unnamed (-25954), unnamed (+316), unnamed (+21685), unnamed (+218175)
AKAP2	unnamed (+189467), unnamed (+318917), unnamed (+334612), unnamed (+346978), unnamed (+360959), unnamed (+363585)
AKAP5	unnamed (-21388)
AKAP6	unnamed (+180706), unnamed (+196536)
AKAP9	unnamed (+288)
AKIP1	unnamed (+30543)
AKIRIN1	unnamed (-49536)
AKIRIN2	unnamed (-206961), unnamed (-29844)
AKNA	unnamed (-99261), unnamed (-3934)
AKR1A1	unnamed (-6675), unnamed (+466)
AKR1B1	unnamed (-61), unnamed (+26250)
AKR1C1	unnamed (-21566)
AKR1C2	unnamed (-67176)
AKR1C3	unnamed (-22594)
AKR1D1	unnamed (+181394), unnamed (+262045), unnamed (+324276)
AKR1E2	unnamed (-990259), unnamed (-948769), unnamed (-896442), unnamed (+115433)
AKT1S1	unnamed (-33445), unnamed (-19415)
AKT3	unnamed (-684), unnamed (+689)
AKTIP	unnamed (-1602)
ALAS1	unnamed (-279), unnamed (+21023)
ALAS2	unnamed (-88393), unnamed (+22299)
ALCAM	unnamed (-414218), unnamed (+463242), unnamed (+500128)
ALDH16A1	unnamed (-1558)
ALDH1A1	unnamed (-43298), unnamed (+45622), unnamed (+95276)
ALDH1A2	unnamed (+277048)
ALDH1A3	unnamed (-191801), unnamed (-176015)
ALDH1B1	unnamed (+97)
ALDH1L1	unnamed (-175111), unnamed (-106610)
ALDH1L2	unnamed (+125955)
ALDH2	unnamed (+8963), unnamed (+18878)
ALDH4A1	unnamed (-10684), unnamed (-4866)
ALDH7A1	unnamed (+219), unnamed (+172108)
ALDH8A1	unnamed (+24155), unnamed (+229572), unnamed (+400109), unnamed (+439025)
ALDH9A1	unnamed (+61287)
ALG10B	unnamed (+588832), unnamed (+590378), unnamed (+882764)
ALG14	unnamed (-14134)
ALG3	unnamed (+34237)
ALG6	unnamed (-82)
ALG9	unnamed (+95493)
ALK	unnamed (-233799), unnamed (+797769)
ALKBH3	unnamed (-194393), unnamed (-193259), unnamed (-47017)
ALKBH6	unnamed (-504)
ALKBH8	unnamed (+502)
ALOX12B	unnamed (+13981)
ALOX15B	unnamed (+34705)
ALOX5	unnamed (+45156), unnamed (+46437), unnamed (+96546)
ALOX5AP	unnamed (-112075), unnamed (-26733), unnamed (+67397)
ALPK1	unnamed (-25)
ALPK2	unnamed (+134996), unnamed (+211052)
ALPK3	unnamed (+1277), unnamed (+5159)
ALPL	unnamed (+65335)
ALPP	unnamed (-305384)
ALS2CL	unnamed (+533)
ALX3	unnamed (+19719)
ALX4	unnamed (+199688)
AMACR	unnamed (+107)
AMBP	unnamed (+84130)
AMBRA1	unnamed (-2757), unnamed (+199318)
AMELX	unnamed (+119951), unnamed (+177070)
AMER1	unnamed (-577)
AMFR	unnamed (+68831)
AMIGO2	unnamed (-313412), unnamed (-281003)
AMIGO3	unnamed (-761)
AMMECR1	unnamed (+235867)
AMN	unnamed (-72980), unnamed (+85084)
AMOT	unnamed (-561651)
AMOTL1	unnamed (+158510), unnamed (+165508), unnamed (+170291)
AMPD2	unnamed (-1032)
AMPH	unnamed (+263315), unnamed (+273199), unnamed (+295827)
AMT	unnamed (+1435)
AMZ1	unnamed (+105752), unnamed (+131556)
AMZ2	unnamed (+483)
ANAPC1	unnamed (+189732), unnamed (+287303), unnamed (+318363), unnamed (+459523), unnamed (+507380), unnamed (+682251), unnamed (+761303)
ANAPC13	unnamed (+132)
ANAPC16	unnamed (+134)
ANAPC4	unnamed (+63418), unnamed (+73314), unnamed (+90217)
ANAPC7	unnamed (-505), unnamed (+659), unnamed (+101995)
ANG	unnamed (-2107)
ANGPT1	unnamed (+608462)
ANGPT2	unnamed (-118598), unnamed (-7014), unnamed (+1), unnamed (+22688), unnamed (+70267), unnamed (+85296)
ANGPTL2	unnamed (+136877)
ANK1	unnamed (+68170), unnamed (+232945)
ANK2	unnamed (+347616), unnamed (+394967), unnamed (+403515), unnamed (+596269)
ANK3	unnamed (+832), unnamed (+89097)
ANKDD1B	unnamed (-52318)
ANKEF1	unnamed (+137448)
ANKFY1	unnamed (+58955)
ANKH	unnamed (+49948)
ANKHD1	unnamed (-38311)
ANKIB1	unnamed (+178380)
ANKK1	unnamed (-98178), unnamed (-72911)
ANKLE2	unnamed (-5005)
ANKMY1	unnamed (+43720)
ANKMY2	unnamed (-435)
ANKRD11	unnamed (-12083)
ANKRD12	unnamed (+198)
ANKRD13B	unnamed (-2018)
ANKRD13D	unnamed (-11813), unnamed (-682)
ANKRD20A1	unnamed (-224252), unnamed (+799479)
ANKRD27	unnamed (+22118)
ANKRD28	unnamed (-250425), unnamed (-196074), unnamed (+27)
ANKRD32	unnamed (+128000)
ANKRD33	unnamed (-143550), unnamed (-133461)
ANKRD36C	unnamed (-565)
ANKRD39	unnamed (-10293)
ANKRD40	unnamed (+46066)
ANKRD45	unnamed (-29296)
ANKRD46	unnamed (-4508)
ANKRD52	unnamed (-427)
ANKRD62	unnamed (+116043)
ANKS1A	unnamed (+155584)
ANKS1B	unnamed (-158202), unnamed (-936)
ANLN	unnamed (-97830)
ANO1	unnamed (+50214)
ANO2	unnamed (-18932)
ANO6	unnamed (+491), unnamed (+68148), unnamed (+327955)
ANP32A	unnamed (+3062), unnamed (+90613), unnamed (+212323)
ANP32B	unnamed (+26768)
ANP32E	unnamed (+1482), unnamed (+66967)
ANTXR1	unnamed (-427)
ANTXR2	unnamed (+89469), unnamed (+420170)
ANXA1	unnamed (-161301)
ANXA11	unnamed (+5644), unnamed (+69300)
ANXA13	unnamed (+29090)
ANXA3	unnamed (-492341), unnamed (+48543)
ANXA4	unnamed (-43), unnamed (+39577), unnamed (+57162)
ANXA5	unnamed (-17525), unnamed (+102117)
ANXA6	unnamed (-54180)
ANXA7	unnamed (+252)
AOAH	unnamed (-707076), unnamed (-706295), unnamed (-705745), unnamed (-560420), unnamed (-526372)
AOC1	unnamed (+150303)
AOX1	unnamed (+175657)
AP1AR	unnamed (-415), unnamed (+472)
AP1B1	unnamed (+368)
AP1M1	unnamed (+220), unnamed (+85794)
AP1S2	unnamed (-61793)
AP1S3	unnamed (-99318), unnamed (-223)
AP2B1	unnamed (+126022)
AP2S1	unnamed (+231)
AP3B1	unnamed (+219130), unnamed (+237639)
AP3M1	unnamed (+129565)
AP3S2	unnamed (+864)
AP4E1	unnamed (-438), unnamed (+185646), unnamed (+247398)
AP4M1	unnamed (-58)
AP5S1	unnamed (-12330)
AP5Z1	unnamed (-30411), unnamed (-211)
APBA1	unnamed (+98434)
APBA2	unnamed (-104358), unnamed (-53774)
APBA3	unnamed (+139)
APBB2	unnamed (+22166), unnamed (+35606), unnamed (+94026), unnamed (+290702), unnamed (+303601)
APC	unnamed (-234720), unnamed (-3195)
APCDD1	unnamed (-285192)
APCS	unnamed (+91332)
APEX2	unnamed (+8408)
APH1B	unnamed (-65027), unnamed (+14108), unnamed (+33315), unnamed (+65646)
API5	unnamed (-72), unnamed (+47095), unnamed (+98597)
APITD1	unnamed (+382)
APITD1-CORT	unnamed (+382)
APLN	unnamed (+17253)
APLP2	unnamed (-801), unnamed (+19)
APMAP	unnamed (+192)
APOB	unnamed (-26318), unnamed (+343407)
APOBEC1	unnamed (-11719)
APOBEC4	unnamed (-248730), unnamed (-185112)
APOL1	unnamed (+99852)
APOL2	unnamed (+17976)
APOL3	unnamed (-32333)
APOL4	unnamed (-17145), unnamed (+11569)
APOM	unnamed (-2871)
APOO	unnamed (-12004), unnamed (+96553)
APP	unnamed (-376205), unnamed (-342854), unnamed (+216841), unnamed (+218181)
APPBP2	unnamed (+57709)
APPL1	unnamed (-261)
APPL2	unnamed (-828808), unnamed (-785673), unnamed (-351347), unnamed (-244318), unnamed (-231696), unnamed (-230518), unnamed (-71861)
AQP1	unnamed (-18218)
AQP5	unnamed (-1830)
AQP7	unnamed (+73208), unnamed (+81666)
AQP9	unnamed (+65537)
AR	unnamed (-867379), unnamed (+177119), unnamed (+236431), unnamed (+618970), unnamed (+708218)
ARAP3	unnamed (-134685), unnamed (-20492)
AREG	unnamed (+28302)
AREGB	unnamed (-141476), unnamed (+77399)
AREL1	unnamed (+154), unnamed (+63184)
ARF1	unnamed (+2651)
ARF3	unnamed (+1130)
ARF4	unnamed (+621)
ARF6	unnamed (+152200)
ARFGAP3	unnamed (+866)
ARFGEF1	unnamed (+242480)
ARFGEF2	unnamed (+413), unnamed (+7265), unnamed (+51032)
ARFIP1	unnamed (+177856), unnamed (+181664), unnamed (+216618), unnamed (+305487), unnamed (+335929)
ARGLU1	unnamed (-141501), unnamed (-122853), unnamed (-51685), unnamed (+6228)
ARHGAP10	unnamed (+22093), unnamed (+36214), unnamed (+434193)
ARHGAP12	unnamed (+31608), unnamed (+325413)
ARHGAP17	unnamed (-34392), unnamed (+35271)
ARHGAP18	unnamed (-57197), unnamed (+134385)
ARHGAP20	unnamed (-356535), unnamed (-171000), unnamed (-82648), unnamed (-63598), unnamed (-152)
ARHGAP21	unnamed (+217674)
ARHGAP22	unnamed (+96), unnamed (+78463), unnamed (+134594), unnamed (+239637), unnamed (+240745)
ARHGAP23	unnamed (+37310)
ARHGAP24	unnamed (+172)
ARHGAP25	unnamed (+40056), unnamed (+73278)
ARHGAP26	unnamed (-17147), unnamed (+152322), unnamed (+211987), unnamed (+336024), unnamed (+412881), unnamed (+435115)
ARHGAP27	unnamed (-6693), unnamed (+40057)
ARHGAP29	unnamed (+18930), unnamed (+44302)
ARHGAP31	unnamed (-3)
ARHGAP35	unnamed (+57683), unnamed (+72604)
ARHGAP40	unnamed (+72224)
ARHGAP5	unnamed (-199791)
ARHGAP6	unnamed (+195218), unnamed (+252337)
ARHGDIB	unnamed (+12612)
ARHGEF1	unnamed (+50461)
ARHGEF10	unnamed (+56373), unnamed (+89802), unnamed (+177139), unnamed (+206720)
ARHGEF12	unnamed (+54402)
ARHGEF16	unnamed (+123929)
ARHGEF17	unnamed (+13924), unnamed (+15419)
ARHGEF19	unnamed (+39068), unnamed (+44980)
ARHGEF26	unnamed (+132174)
ARHGEF28	unnamed (+231118), unnamed (+670802), unnamed (+917488), unnamed (+951105), unnamed (+961546)
ARHGEF3	unnamed (+10488), unnamed (+155234), unnamed (+395898)
ARHGEF37	unnamed (+51368)
ARHGEF5	unnamed (+359)
ARHGEF7	unnamed (-201042), unnamed (-199594), unnamed (+38762), unnamed (+62907)
ARID1A	unnamed (-2666), unnamed (+55965), unnamed (+56984)
ARID1B	unnamed (-129590), unnamed (+243318), unnamed (+311194), unnamed (+511229)
ARID2	unnamed (-445432), unnamed (-185625), unnamed (-2025), unnamed (-844)
ARID3A	unnamed (+9143)
ARID4A	unnamed (-440)
ARID4B	unnamed (+269)
ARID5A	unnamed (-194538), unnamed (+426)
ARID5B	unnamed (-143623), unnamed (-65313)
ARL10	unnamed (-4031)
ARL13B	unnamed (+138)
ARL15	unnamed (+247459)
ARL2	unnamed (-251)
ARL2BP	unnamed (-171), unnamed (+21141)
ARL4A	unnamed (-753), unnamed (+28465), unnamed (+32656), unnamed (+40870), unnamed (+173925), unnamed (+337084), unnamed (+340930)
ARL4C	unnamed (+51877), unnamed (+91738)
ARL5A	unnamed (-16036)
ARL6	unnamed (-9)
ARL6IP6	unnamed (-381602), unnamed (-271962), unnamed (-715)
ARL8B	unnamed (-136438), unnamed (+479)
ARMC10	unnamed (+67828)
ARMCX2	unnamed (-32200)
ARMCX4	unnamed (-69479), unnamed (-2073)
ARNT2	unnamed (+211909)
ARNTL	unnamed (-474775), unnamed (-412963), unnamed (-141946), unnamed (-135833), unnamed (-94257), unnamed (+696), unnamed (+168483)
ARNTL2	unnamed (+59)
ARPC1A	unnamed (+155)
ARPC1B	unnamed (+358)
ARPC2	unnamed (+537)
ARPC5	unnamed (-584)
ARPC5L	unnamed (-107), unnamed (+45557)
ARPP19	unnamed (-158959)
ARPP21	unnamed (-217345), unnamed (+283867), unnamed (+288965)
ARRB1	unnamed (+10841), unnamed (+37850), unnamed (+58515), unnamed (+71026)
ARRDC2	unnamed (-60148), unnamed (-6890), unnamed (+15754)
ARRDC3	unnamed (+231181), unnamed (+474139)
ARRDC4	unnamed (-393286), unnamed (+64777), unnamed (+639818)
ARSA	unnamed (+7347)
ARSB	unnamed (+12934), unnamed (+143789), unnamed (+264745), unnamed (+325932)
ARSE	unnamed (+184)
ARSF	unnamed (+230667)
ARSJ	unnamed (-23), unnamed (+96856)
ART4	unnamed (+195), unnamed (+8083)
ARVCF	unnamed (-4018)
ASAH2	unnamed (-329258)
ASAP1	unnamed (-290328), unnamed (-89570), unnamed (-50205), unnamed (-41904), unnamed (-15598)
ASAP2	unnamed (-100419)
ASAP3	unnamed (-756), unnamed (+13390)
ASB1	unnamed (-7)
ASB18	unnamed (+13225), unnamed (+57851)
ASB4	unnamed (-15290)
ASB7	unnamed (+203), unnamed (+85041), unnamed (+100827)
ASB9	unnamed (+379256)
ASCC1	unnamed (-32490), unnamed (-26610), unnamed (+93)
ASCC3	unnamed (+146)
ASCL3	unnamed (+1350)
ASGR1	unnamed (-25649), unnamed (+5035)
ASGR2	unnamed (-59720)
ASH1L	unnamed (+238385)
ASH2L	unnamed (-23106)
ASIC2	unnamed (-950093)
ASMT	unnamed (+42822), unnamed (+545068), unnamed (+571989), unnamed (+585796)
ASMTL	unnamed (-1033)
ASNA1	unnamed (-2208)
ASNS	unnamed (-81701)
ASPHD2	unnamed (-68702)
ASPSCR1	unnamed (-569)
ASTE1	unnamed (+132351)
ASUN	unnamed (+92341)
ASXL1	unnamed (+75443), unnamed (+158770), unnamed (+350048)
ASXL3	unnamed (-564371), unnamed (-715)
ATAD1	unnamed (-39)
ATAD2B	unnamed (-255), unnamed (+752), unnamed (+181163), unnamed (+289820), unnamed (+429876)
ATAD3A	unnamed (-6760)
ATAD3B	unnamed (+33646)
ATE1	unnamed (+245861)
ATF2	unnamed (+152654)
ATF3	unnamed (-131132), unnamed (-123762), unnamed (-94558), unnamed (+26789)
ATF5	unnamed (-31700), unnamed (-17670)
ATG14	unnamed (-125)
ATG16L1	unnamed (-233524), unnamed (-210839)
ATG2B	unnamed (+738)
ATG3	unnamed (+42779)
ATG4C	unnamed (-62804), unnamed (-58832)
ATG4D	unnamed (-216)
ATG7	unnamed (+94646), unnamed (+166351), unnamed (+205130), unnamed (+226691), unnamed (+310002), unnamed (+370182)
ATG9B	unnamed (+29669)
ATIC	unnamed (+111665)
ATL1	unnamed (+98482)
ATM	unnamed (-720)
ATOH7	unnamed (+758)
ATOH8	unnamed (-42784), unnamed (-24882), unnamed (-18208)
ATP10B	unnamed (+381336), unnamed (+401613)
ATP10D	unnamed (+206748)
ATP11A	unnamed (-73376)
ATP11B	unnamed (-110971), unnamed (-356)
ATP11C	unnamed (-100827), unnamed (-72954), unnamed (-49528)
ATP1A1	unnamed (-221538), unnamed (+135486)
ATP1B1	unnamed (-184843)
ATP1B3	unnamed (-15432)
ATP2A2	unnamed (-1118), unnamed (+20054)
ATP2A3	unnamed (-19831), unnamed (-14342)
ATP2B1	unnamed (-619419), unnamed (-490339), unnamed (-241201), unnamed (+163843)
ATP2B2	unnamed (+152856)
ATP2B4	unnamed (+12547), unnamed (+59896), unnamed (+66373)
ATP2C1	unnamed (+43845)
ATP5E	unnamed (-138)
ATP5G1	unnamed (-250)
ATP5J	unnamed (-218787), unnamed (-217447)
ATP5L	unnamed (+140)
ATP5O	unnamed (-114371), unnamed (+258679)
ATP5S	unnamed (+30201)
ATP5SL	unnamed (-17269)
ATP6AP2	unnamed (-335692), unnamed (-313270), unnamed (+66683)
ATP6V0E1	unnamed (+323), unnamed (+32887)
ATP6V1A	unnamed (+37171), unnamed (+41823)
ATP6V1B1	unnamed (+43345)
ATP6V1C1	unnamed (-83469), unnamed (+57689)
ATP6V1H	unnamed (-103), unnamed (+319255)
ATP8A2	unnamed (+646535)
ATP8B1	unnamed (-35010), unnamed (+58611), unnamed (+134872)
ATP8B2	unnamed (+25590)
ATP8B4	unnamed (+287476), unnamed (+498218)
ATP9A	unnamed (+24021), unnamed (+117603), unnamed (+205985)
ATP9B	unnamed (+309930), unnamed (+324489)
ATPAF2	unnamed (+7017)
ATPIF1	unnamed (-453)
ATRAID	unnamed (+132)
ATRN	unnamed (-158012)
ATXN1	unnamed (-281620), unnamed (-266183), unnamed (+92017), unnamed (+237615), unnamed (+429185)
ATXN10	unnamed (+231880)
ATXN2	unnamed (-43989), unnamed (+164619), unnamed (+170626)
ATXN2L	unnamed (+989)
ATXN3L	unnamed (+107913), unnamed (+159185), unnamed (+196301), unnamed (+221072)
ATXN7L3	unnamed (-20580), unnamed (-2534)
AUNIP	unnamed (+53442)
AURKA	unnamed (-185)
AURKB	unnamed (-249), unnamed (+23036), unnamed (+24054)
AUTS2	unnamed (-1619)
AVIL	unnamed (-20746), unnamed (-15782), unnamed (+12944)
AVPR1A	unnamed (+105463)
AWAT2	unnamed (+24268)
AZGP1	unnamed (-21498)
AZI1	unnamed (+12091)
AZIN1	unnamed (-72857), unnamed (+54333), unnamed (+136140)
B2M	unnamed (+5), unnamed (+1194)
B3GALT1	unnamed (+295596), unnamed (+402464)
B3GALT2	unnamed (-222378)
B3GALTL	unnamed (+64379)
B3GAT2	unnamed (-150969)
B3GNT2	unnamed (+215754)
B3GNT4	unnamed (+22411)
B3GNT5	unnamed (+407), unnamed (+71042)
B3GNT6	unnamed (+12992)
B3GNT7	unnamed (+5095), unnamed (+10113), unnamed (+16690)
B3GNT9	unnamed (+13494)
B4GALNT2	unnamed (-115856), unnamed (-102903), unnamed (-100792)
B4GALNT3	unnamed (+78570), unnamed (+137819), unnamed (+147463), unnamed (+155551), unnamed (+162269), unnamed (+172111), unnamed (+186459)
B4GALNT4	unnamed (-13654)
B4GALT1	unnamed (-13547), unnamed (+330), unnamed (+84333)
B4GALT2	unnamed (+11762)
B4GALT3	unnamed (-7973)
B4GALT5	unnamed (-54622), unnamed (-34253), unnamed (-11253)
B9D2	unnamed (+508)
BAALC	unnamed (-61958), unnamed (+140951)
BACE2	unnamed (-26623), unnamed (+39823)
BAD	unnamed (-580)
BAG6	unnamed (+100)
BAI2	unnamed (+1255)
BAIAP2	unnamed (-13917), unnamed (+9917), unnamed (+115531)
BAIAP2L1	unnamed (+307)
BAMBI	unnamed (+464641), unnamed (+472813)
BANF2	unnamed (+113344)
BAP1	unnamed (+41965)
BARX1	unnamed (-7577), unnamed (+201002)
BASP1	unnamed (-225086), unnamed (-161403), unnamed (-47935), unnamed (-36008), unnamed (+40377)
BATF	unnamed (+38603)
BATF2	unnamed (-123)
BATF3	unnamed (-50372), unnamed (-496), unnamed (+64526)
BAZ1A	unnamed (+333), unnamed (+1496)
BAZ1B	unnamed (-134)
BAZ2A	unnamed (+183)
BBC3	unnamed (+1210), unnamed (+74865)
BBIP1	unnamed (+239)
BBOX1	unnamed (+241429)
BBS10	unnamed (-82)
BBS12	unnamed (-14262), unnamed (+50833)
BBS5	unnamed (-15706)
BBS9	unnamed (+597328), unnamed (+604841), unnamed (+625828), unnamed (+635474), unnamed (+660555), unnamed (+676545)
BBX	unnamed (-793359), unnamed (-453889), unnamed (-298), unnamed (+1908), unnamed (+359988), unnamed (+434254), unnamed (+447464), unnamed (+483793)
BCAR1	unnamed (+838)
BCAR3	unnamed (+166312), unnamed (+223100), unnamed (+280813)
BCAS1	unnamed (+295700), unnamed (+446987), unnamed (+458852)
BCAS3	unnamed (+26312), unnamed (+674710)
BCAS4	unnamed (-3922), unnamed (+382)
BCAT1	unnamed (-45827), unnamed (+41102)
BCAT2	unnamed (+9)
BCCIP	unnamed (-659)
BCKDHB	unnamed (+255)
BCL11A	unnamed (-1594)
BCL11B	unnamed (-118304), unnamed (-48785)
BCL2	unnamed (+442488), unnamed (+568392)
BCL2L1	unnamed (-357)
BCL2L10	unnamed (-3452)
BCL2L11	unnamed (-479), unnamed (+2458), unnamed (+81510), unnamed (+256381), unnamed (+304238), unnamed (+445398), unnamed (+476458), unnamed (+574029)
BCL2L14	unnamed (-396457), unnamed (-304701), unnamed (-207889), unnamed (-37718), unnamed (+11196)
BCL2L2	unnamed (+194)
BCL2L2-PABPN1	unnamed (-11)
BCL6	unnamed (+7629)
BCL7B	unnamed (+131)
BCL7C	unnamed (+19091)
BCL9	unnamed (-44633), unnamed (+99736)
BCOR	unnamed (-170234), unnamed (-147812), unnamed (-818), unnamed (+127511), unnamed (+276920), unnamed (+334947), unnamed (+339160), unnamed (+678859)
BCORL1	unnamed (+80614), unnamed (+92765)
BCR	unnamed (+38494), unnamed (+45615), unnamed (+130226)
BDH1	unnamed (+162830)
BDP1	unnamed (+26653)
BEGAIN	unnamed (-77736), unnamed (+128113)
BEND7	unnamed (-33830)
BET1	unnamed (-153518)
BET1L	unnamed (-1339), unnamed (-109)
BFSP2	unnamed (+106004)
BGN	unnamed (-6026)
BHLHA15	unnamed (-47672)
BHLHE23	unnamed (-209330)
BHLHE40	unnamed (-445156), unnamed (-275799), unnamed (-270678), unnamed (-234416), unnamed (-147798), unnamed (-125872), unnamed (-110611), unnamed (+6666)
BHLHE41	unnamed (-872), unnamed (+1899), unnamed (+10816), unnamed (+27938)
BICC1	unnamed (-44376)
BICD1	unnamed (-75896), unnamed (+157888), unnamed (+347803)
BICD2	unnamed (-26318), unnamed (-450)
BID	unnamed (-226707), unnamed (-198719), unnamed (-149221)
BIN1	unnamed (+109), unnamed (+13652), unnamed (+19901)
BIRC2	unnamed (+36819)
BIRC7	unnamed (-19518)
BLID	unnamed (-389591), unnamed (-93885), unnamed (+282127), unnamed (+393405)
BLK	unnamed (-27259)
BLM	unnamed (-68426)
BLMH	unnamed (+27949)
BLNK	unnamed (+141245), unnamed (+217377)
BLOC1S1	unnamed (+370)
BLOC1S5-TXNDC5	unnamed (+193)
BLVRA	unnamed (-29199)
BMF	unnamed (+27840), unnamed (+39578), unnamed (+44476), unnamed (+63688)
BMI1	unnamed (-4607)
BMP1	unnamed (+1080), unnamed (+14471)
BMP10	unnamed (+63404), unnamed (+96626)
BMP15	unnamed (-71749)
BMP2	unnamed (-502188), unnamed (-191498), unnamed (-94920), unnamed (-59366), unnamed (-62), unnamed (+61383), unnamed (+631843), unnamed (+899763), unnamed (+968896)
BMP2K	unnamed (-176316)
BMP4	unnamed (-408388), unnamed (-374421), unnamed (-21507), unnamed (+75237), unnamed (+406679), unnamed (+413894), unnamed (+719082)
BMP8A	unnamed (-336393), unnamed (-109804), unnamed (+24130)
BMP8B	unnamed (-10492)
BMPER	unnamed (-178051), unnamed (-170538), unnamed (-149551), unnamed (-139905), unnamed (-114824), unnamed (-98834)
BMPR1A	unnamed (+116374)
BMPR1B	unnamed (-514403), unnamed (-506194), unnamed (-489933), unnamed (+215586)
BMPR2	unnamed (-59313), unnamed (-1117), unnamed (+31814), unnamed (+52669)
BMS1	unnamed (-29088), unnamed (+88619)
BNC1	unnamed (-96067), unnamed (-26077), unnamed (+984), unnamed (+36365)
BNC2	unnamed (+143724), unnamed (+411291), unnamed (+656729)
BNIP2	unnamed (+3588)
BNIP3	unnamed (+313), unnamed (+19967)
BNIP3L	unnamed (+65955)
BOC	unnamed (-27200)
BOD1	unnamed (-237895), unnamed (-298)
BOD1L1	unnamed (-553519)
BOK	unnamed (+1855)
BOLA1	unnamed (+488)
BOP1	unnamed (+16219)
BPGM	unnamed (-673), unnamed (+14263), unnamed (+16145), unnamed (+73545)
BPHL	unnamed (-43)
BRAF	unnamed (+204642)
BRAP	unnamed (+42321)
BRAT1	unnamed (-3349)
BRCA2	unnamed (-172405), unnamed (-68965), unnamed (-30165)
BRD1	unnamed (+57186), unnamed (+192062)
BRD3	unnamed (+500)
BRD4	unnamed (+30258), unnamed (+31257)
BRD9	unnamed (-97419), unnamed (-64357)
BRDT	unnamed (-36994), unnamed (-19734)
BRE	unnamed (-110982), unnamed (-83013)
BRF1	unnamed (-22777)
BRF2	unnamed (+6212), unnamed (+51117)
BRI3	unnamed (-56)
BRI3BP	unnamed (+878)
BRIX1	unnamed (-152869), unnamed (-76270)
BROX	unnamed (+79004)
BRPF3	unnamed (-64933), unnamed (-95), unnamed (+48674)
BSG	unnamed (+621)
BST1	unnamed (+14372), unnamed (+51305)
BST2	unnamed (-7238)
BSX	unnamed (+98616)
BTAF1	unnamed (+103638)
BTBD10	unnamed (+16999)
BTBD11	unnamed (+316959)
BTBD2	unnamed (-26292), unnamed (-16824)
BTBD6	unnamed (-51929), unnamed (+45893)
BTC	unnamed (+161868)
BTG1	unnamed (-70405), unnamed (+110823), unnamed (+637921)
BTG2	unnamed (-14956), unnamed (+21929)
BTLA	unnamed (-19623), unnamed (+103998), unnamed (+148334), unnamed (+148888)
BTN1A1	unnamed (+20691)
BTN2A1	unnamed (-294)
BTN3A1	unnamed (+19547), unnamed (+30634)
BTN3A2	unnamed (-42677)
BTN3A3	unnamed (-18688), unnamed (-7601)
BUB3	unnamed (+429618)
BUD13	unnamed (+369), unnamed (+405687)
BZW1	unnamed (-50831)
BZW2	unnamed (+118)
C10orf10	unnamed (+4), unnamed (+3007), unnamed (+3708)
C10orf105	unnamed (-47662), unnamed (-6543), unnamed (+335279)
C10orf11	unnamed (-352380), unnamed (-351483)
C10orf111	unnamed (-350)
C10orf129	unnamed (+59044)
C10orf137	unnamed (-564200), unnamed (-560720), unnamed (-169005)
C10orf54	unnamed (+6015), unnamed (+47134)
C11orf30	unnamed (-2466), unnamed (+169181)
C11orf44	unnamed (-192010)
C11orf54	unnamed (-355)
C11orf58	unnamed (-26)
C11orf73	unnamed (+168), unnamed (+154319)
C11orf82	unnamed (-1070), unnamed (+21083), unnamed (+34709), unnamed (+106383)
C11orf87	unnamed (-564515), unnamed (-505616), unnamed (+607791)
C11orf92	unnamed (+235784), unnamed (+421319), unnamed (+509671), unnamed (+528721)
C12orf23	unnamed (-206)
C12orf39	unnamed (+1282)
C12orf44	unnamed (-25383), unnamed (-18918), unnamed (+57029)
C12orf49	unnamed (-205), unnamed (+138519)
C12orf65	unnamed (+1143)
C14orf1	unnamed (+55670)
C14orf144	unnamed (+192190)
C14orf159	unnamed (-5136), unnamed (+24789), unnamed (+30684), unnamed (+88184), unnamed (+130322)
C14orf166	unnamed (+14)
C14orf180	unnamed (-143290)
C14orf2	unnamed (+48987)
C14orf39	unnamed (+139237)
C15orf27	unnamed (-426), unnamed (+80492), unnamed (+233735)
C15orf61	unnamed (+628)
C16orf62	unnamed (+155650)
C16orf70	unnamed (+27732)
C16orf80	unnamed (+1), unnamed (+47813)
C16orf87	unnamed (+629), unnamed (+41158)
C17orf67	unnamed (+10983), unnamed (+179933)
C17orf75	unnamed (+61163)
C17orf78	unnamed (-76280)
C17orf89	unnamed (+46508)
C18orf8	unnamed (-281)
C19orf10	unnamed (+31209), unnamed (+102674)
C19orf26	unnamed (+23813), unnamed (+30619)
C19orf77	unnamed (+20944), unnamed (+51931)
C1GALT1	unnamed (-229089)
C1QB	unnamed (+24847), unnamed (+49796)
C1QTNF1	unnamed (+4103)
C1QTNF3	unnamed (-604908), unnamed (-584200), unnamed (-582371), unnamed (-137474)
C1QTNF6	unnamed (+11388)
C1QTNF7	unnamed (-305373)
C1R	unnamed (+77249)
C1RL	unnamed (-14928), unnamed (+28), unnamed (+855)
C1orf101	unnamed (+272)
C1orf115	unnamed (-9525), unnamed (+44938)
C1orf123	unnamed (+105)
C1orf185	unnamed (-133158), unnamed (-125116)
C1orf191	unnamed (-30395), unnamed (+37518), unnamed (+49343)
C1orf198	unnamed (+18822), unnamed (+46305), unnamed (+114529)
C1orf35	unnamed (+17661)
C1orf43	unnamed (-88)
C1orf61	unnamed (-27510)
C1orf86	unnamed (-441)
C1orf87	unnamed (-976413), unnamed (-864634), unnamed (-314551), unnamed (-267531)
C1orf95	unnamed (+101777), unnamed (+128578), unnamed (+141968), unnamed (+142633), unnamed (+154670)
C20orf24	unnamed (-411)
C20orf27	unnamed (+28220)
C21orf33	unnamed (-311), unnamed (+32518)
C21orf59	unnamed (-95434), unnamed (-86486), unnamed (+93)
C21orf67	unnamed (-19038)
C22orf24	unnamed (-74990)
C22orf29	unnamed (+10170)
C2CD2	unnamed (-471)
C2CD4A	unnamed (+1877), unnamed (+58988), unnamed (+68733)
C2CD4B	unnamed (-76012), unnamed (+29573), unnamed (+39318), unnamed (+96429)
C2orf40	unnamed (-136796), unnamed (+127548)
C2orf47	unnamed (+52)
C2orf49	unnamed (+42614)
C2orf71	unnamed (-49536)
C3orf17	unnamed (-164443), unnamed (+392)
C3orf18	unnamed (-1599), unnamed (+41)
C3orf20	unnamed (-264377), unnamed (-235374), unnamed (-214183), unnamed (-192457)
C3orf33	unnamed (+61691)
C3orf58	unnamed (-391), unnamed (+970920)
C4BPA	unnamed (+152188)
C4orf27	unnamed (+184), unnamed (+93886)
C4orf29	unnamed (+30)
C4orf3	unnamed (+22858)
C4orf32	unnamed (-609389), unnamed (+745)
C4orf6	unnamed (-439964), unnamed (-300576)
C5	unnamed (+114665)
C5orf15	unnamed (-35063)
C5orf20	unnamed (-19017)
C5orf28	unnamed (-435), unnamed (+61414)
C5orf30	unnamed (-50114), unnamed (+372)
C5orf46	unnamed (-57659)
C5orf50	unnamed (+102304)
C5orf54	unnamed (+150)
C5orf55	unnamed (+12056)
C5orf63	unnamed (-28140)
C5orf64	unnamed (-54883), unnamed (+619192)
C6orf1	unnamed (-56993), unnamed (+454)
C6orf106	unnamed (+39764)
C6orf120	unnamed (-130750), unnamed (-91)
C6orf123	unnamed (+35612), unnamed (+120524)
C6orf136	unnamed (+456)
C6orf57	unnamed (+208)
C6orf62	unnamed (+20548)
C6orf70	unnamed (-32)
C7orf13	unnamed (+407), unnamed (+31566)
C7orf49	unnamed (-40524)
C7orf60	unnamed (+62073)
C7orf69	unnamed (-190249), unnamed (-143599), unnamed (-69772), unnamed (-64890), unnamed (-29749)
C8orf17	unnamed (-67037), unnamed (+181463)
C8orf37	unnamed (-876632), unnamed (-400004), unnamed (-107)
C8orf4	unnamed (-43939), unnamed (+169886)
C8orf48	unnamed (+63320)
C8orf49	unnamed (-43506), unnamed (-24023)
C8orf74	unnamed (+11305)
C9orf123	unnamed (+897389), unnamed (+988480)
C9orf135	unnamed (+64893)
C9orf16	unnamed (-493)
C9orf3	unnamed (-16198), unnamed (+181746), unnamed (+335408), unnamed (+429656)
C9orf47	unnamed (-258492), unnamed (-196607), unnamed (-190395)
C9orf69	unnamed (-555)
C9orf89	unnamed (+33430)
CA10	unnamed (-979483), unnamed (-881447)
CA11	unnamed (-249)
CA12	unnamed (+38961), unnamed (+71292), unnamed (+90499)
CA13	unnamed (-24808)
CA4	unnamed (-122805), unnamed (-47030), unnamed (+20249)
CA8	unnamed (+237963)
CAAP1	unnamed (-6), unnamed (+22422)
CAB39	unnamed (-294258)
CAB39L	unnamed (+100161)
CABIN1	unnamed (+144938)
CABLES1	unnamed (+167451), unnamed (+200481), unnamed (+233482)
CABP7	unnamed (-85959)
CABYR	unnamed (-237872), unnamed (-124620)
CACHD1	unnamed (-856), unnamed (+5954), unnamed (+32386)
CACNA1A	unnamed (+343061)
CACNA1E	unnamed (-409965), unnamed (-378049), unnamed (-330553)
CACNA1I	unnamed (+22229)
CACNA2D1	unnamed (-152237), unnamed (+394184)
CACNB2	unnamed (+487023)
CACNB3	unnamed (-29512), unnamed (-3267)
CACNB4	unnamed (+254555)
CACNG6	unnamed (-2458), unnamed (-901)
CACTIN	unnamed (+272)
CACUL1	unnamed (-163526)
CACYBP	unnamed (+10016)
CADM1	unnamed (-862884)
CADPS	unnamed (+270921)
CADPS2	unnamed (-35)
CALD1	unnamed (-118555), unnamed (-116673), unnamed (-59273), unnamed (+63467)
CALHM2	unnamed (+3380)
CALM1	unnamed (+32979), unnamed (+252530), unnamed (+301606)
CALM2	unnamed (+87865), unnamed (+90543), unnamed (+110443), unnamed (+211264)
CALN1	unnamed (-421809)
CALR	unnamed (-878)
CALU	unnamed (-74073), unnamed (+31157)
CAMK1D	unnamed (-107442), unnamed (-84910), unnamed (-77), unnamed (+369939), unnamed (+500030)
CAMK1G	unnamed (-641137), unnamed (-638551), unnamed (-6507)
CAMK2B	unnamed (-64388)
CAMK2D	unnamed (-121777), unnamed (+115123), unnamed (+307877), unnamed (+316425), unnamed (+363776)
CAMK2G	unnamed (-13175), unnamed (-633)
CAMK4	unnamed (-92468)
CAMKK2	unnamed (+83478)
CAMKMT	unnamed (+440205)
CAMTA1	unnamed (+150268), unnamed (+864064)
CAMTA2	unnamed (-553)
CANT1	unnamed (+536)
CANX	unnamed (-335)
CAP2	unnamed (+98624)
CAPN12	unnamed (+36777), unnamed (+58391)
CAPN13	unnamed (+95509)
CAPN2	unnamed (+3155)
CAPN5	unnamed (-19611), unnamed (+23977)
CAPN7	unnamed (+85984)
CAPN9	unnamed (+6740), unnamed (+74964), unnamed (+102447)
CAPNS1	unnamed (-11761)
CAPRIN1	unnamed (-108600)
CAPS	unnamed (+53986)
CAPSL	unnamed (+54498)
CAPZA2	unnamed (-109984), unnamed (-85638), unnamed (+9756), unnamed (+14572)
CAPZB	unnamed (-19586), unnamed (-410), unnamed (+28464), unnamed (+47359)
CARD10	unnamed (-26661)
CARD16	unnamed (-73)
CARS	unnamed (-67095), unnamed (-15753)
CARTPT	unnamed (+50241), unnamed (+213685)
CASK	unnamed (-830129), unnamed (-823872)
CASKIN1	unnamed (+26262)
CASP10	unnamed (-65249), unnamed (-57112), unnamed (-55919), unnamed (-33635), unnamed (-24508), unnamed (-25), unnamed (+8736), unnamed (+37477)
CASP12	unnamed (-123), unnamed (+5051), unnamed (+637797)
CASP3	unnamed (+111759)
CASP4	unnamed (+27), unnamed (+887)
CASP8	unnamed (-66419), unnamed (-37678)
CASP9	unnamed (-2679)
CASQ2	unnamed (-42780)
CAST	unnamed (-97), unnamed (+118780)
CASZ1	unnamed (-183010)
CAT	unnamed (+119)
CATSPER1	unnamed (+10876)
CAV1	unnamed (+68050), unnamed (+109027)
CAV2	unnamed (-103812), unnamed (-91089), unnamed (-57607)
CBFA2T2	unnamed (-7182)
CBFA2T3	unnamed (-27253), unnamed (-32), unnamed (+54584), unnamed (+55931)
CBLB	unnamed (-860577), unnamed (+2006), unnamed (+38892)
CBLL1	unnamed (+308)
CBLN1	unnamed (-68811)
CBLN3	unnamed (-1681)
CBR3	unnamed (+89), unnamed (+1733)
CBR4	unnamed (-40227), unnamed (+451390)
CBWD7	unnamed (-750801)
CBX1	unnamed (+50610)
CBX5	unnamed (+297)
CBX7	unnamed (-82293), unnamed (-23863)
CBY1	unnamed (-241)
CC2D2A	unnamed (+9542)
CCAR1	unnamed (+266)
CCBE1	unnamed (-150344), unnamed (+489), unnamed (+127204), unnamed (+127763)
CCDC101	unnamed (+33726)
CCDC103	unnamed (+154)
CCDC106	unnamed (-4696)
CCDC11	unnamed (-1797)
CCDC114	unnamed (-1906), unnamed (+9642)
CCDC115	unnamed (-177)
CCDC12	unnamed (-27660)
CCDC124	unnamed (+12924), unnamed (+66182)
CCDC126	unnamed (+83000), unnamed (+83448)
CCDC14	unnamed (+547)
CCDC141	unnamed (-213122), unnamed (+186100), unnamed (+222026)
CCDC167	unnamed (+145)
CCDC180	unnamed (-28)
CCDC19	unnamed (+8558)
CCDC23	unnamed (+243)
CCDC28B	unnamed (+870)
CCDC3	unnamed (+152186), unnamed (+282277)
CCDC33	unnamed (+3852)
CCDC40	unnamed (+34744)
CCDC41	unnamed (-132306), unnamed (-128063), unnamed (-111841), unnamed (-159)
CCDC50	unnamed (+295)
CCDC53	unnamed (+125938), unnamed (+170539)
CCDC58	unnamed (-100)
CCDC59	unnamed (-48777)
CCDC6	unnamed (-393977), unnamed (+112515)
CCDC61	unnamed (-385)
CCDC64	unnamed (-87624), unnamed (+97071)
CCDC66	unnamed (+126237), unnamed (+366901), unnamed (+511647)
CCDC8	unnamed (+61902)
CCDC80	unnamed (+435)
CCDC85B	unnamed (-1649)
CCDC85C	unnamed (+7832), unnamed (+85516)
CCDC86	unnamed (-53183)
CCDC88A	unnamed (-166168)
CCDC88C	unnamed (+114666)
CCDC91	unnamed (+958806), unnamed (+979807)
CCDC92	unnamed (-436), unnamed (+20588)
CCIN	unnamed (-3098)
CCKAR	unnamed (+144132)
CCL1	unnamed (+1676)
CCL13	unnamed (+5103)
CCL2	unnamed (-12205)
CCL20	unnamed (+42090)
CCL28	unnamed (-10031)
CCM2L	unnamed (-2406)
CCNA1	unnamed (-640)
CCNB3	unnamed (+417567), unnamed (+419971), unnamed (+451591), unnamed (+542623), unnamed (+553349)
CCND1	unnamed (-586745), unnamed (-420802), unnamed (-197648), unnamed (-100820), unnamed (+134)
CCND2	unnamed (-166533)
CCNDBP1	unnamed (+19185)
CCNE1	unnamed (-567)
CCNG2	unnamed (-56673)
CCNI	unnamed (-24473)
CCNJ	unnamed (+10580), unnamed (+86712)
CCNJL	unnamed (+24868), unnamed (+37773), unnamed (+49685), unnamed (+51224), unnamed (+85637)
CCNK	unnamed (+37101), unnamed (+114785)
CCNL1	unnamed (-209888), unnamed (-44960), unnamed (+70422), unnamed (+466854)
CCNY	unnamed (+111027)
CCPG1	unnamed (+47721)
CCR10	unnamed (-783)
CCR4	unnamed (+169), unnamed (+41401)
CCR7	unnamed (+28824), unnamed (+32710)
CCRN4L	unnamed (-616472), unnamed (-453652), unnamed (-452903), unnamed (-33585), unnamed (+149159)
CCSER2	unnamed (-32211), unnamed (-19805)
CCT2	unnamed (-109796), unnamed (-14454)
CCZ1B	unnamed (-126756)
CD109	unnamed (+3814)
CD14	unnamed (+44805)
CD160	unnamed (+8712)
CD180	unnamed (-890072), unnamed (-528954), unnamed (+182887), unnamed (+250906), unnamed (+336074), unnamed (+347666), unnamed (+367471)
CD19	unnamed (+13781)
CD1D	unnamed (-141976), unnamed (-134009), unnamed (-123760)
CD200	unnamed (+17517), unnamed (+18071), unnamed (+62407)
CD22	unnamed (-10190)
CD247	unnamed (+62775), unnamed (+114074), unnamed (+250480), unnamed (+296225)
CD274	unnamed (+6)
CD276	unnamed (-200)
CD28	unnamed (-14221)
CD2AP	unnamed (-162379), unnamed (+16694)
CD300A	unnamed (-12020)
CD300LG	unnamed (-5856)
CD34	unnamed (-328008), unnamed (-247625), unnamed (-190856), unnamed (-52308), unnamed (-12374), unnamed (-11344), unnamed (+25622), unnamed (+41979)
CD36	unnamed (-57244)
CD38	unnamed (-60956), unnamed (-24023)
CD3EAP	unnamed (-7956)
CD40	unnamed (-300), unnamed (+887)
CD44	unnamed (-56789), unnamed (-51266), unnamed (-27629), unnamed (+19872), unnamed (+53446)
CD46	unnamed (+88), unnamed (+117366), unnamed (+133723)
CD47	unnamed (-34736), unnamed (+84245), unnamed (+120574), unnamed (+133784), unnamed (+208050), unnamed (+566130)
CD55	unnamed (-65251)
CD58	unnamed (+61686)
CD59	unnamed (+89554)
CD72	unnamed (-27555)
CD74	unnamed (-32)
CD80	unnamed (+58795)
CD81	unnamed (-62472), unnamed (+3763)
CD82	unnamed (+62598)
CD83	unnamed (-42265), unnamed (-16), unnamed (+93321)
CD9	unnamed (-58531), unnamed (+16672), unnamed (+26768), unnamed (+30720)
CD93	unnamed (-184299), unnamed (-92646), unnamed (+13083)
CD99	unnamed (-173), unnamed (+13006)
CDA	unnamed (+644)
CDADC1	unnamed (+53513)
CDAN1	unnamed (+125406)
CDC14A	unnamed (+32)
CDC14B	unnamed (-34999), unnamed (+52865)
CDC16	unnamed (-60176), unnamed (-12159)
CDC25A	unnamed (+57786)
CDC25B	unnamed (+12391)
CDC34	unnamed (-20884), unnamed (+1640)
CDC37	unnamed (+900)
CDC42	unnamed (+61999)
CDC42BPA	unnamed (-129309)
CDC42BPB	unnamed (-18474), unnamed (+49722)
CDC42EP1	unnamed (-14244)
CDC42EP2	unnamed (-8471), unnamed (-1877)
CDC42EP3	unnamed (-183428), unnamed (-561), unnamed (+36460)
CDC42EP4	unnamed (+6899)
CDC42EP5	unnamed (-247), unnamed (+3539)
CDC42SE2	unnamed (-344), unnamed (+122898), unnamed (+250872)
CDC45	unnamed (+3980), unnamed (+45110)
CDC7	unnamed (+157), unnamed (+55724), unnamed (+183721), unnamed (+280443), unnamed (+306508), unnamed (+313461)
CDC73	unnamed (-198)
CDCA3	unnamed (+268)
CDCA7	unnamed (+447)
CDCA7L	unnamed (-350290), unnamed (-349597), unnamed (-274277), unnamed (-273118), unnamed (-161)
CDCP2	unnamed (+15975), unnamed (+32264)
CDH11	unnamed (-723456), unnamed (-711375), unnamed (-660986), unnamed (-450176), unnamed (+141338), unnamed (+169856)
CDH13	unnamed (-396908), unnamed (+560562)
CDH18	unnamed (-916975)
CDH19	unnamed (-616006)
CDH2	unnamed (-827649), unnamed (-558499)
CDH20	unnamed (-578957), unnamed (+414717), unnamed (+497762)
CDH22	unnamed (-56358)
CDH23	unnamed (+16473)
CDH24	unnamed (+10393)
CDH4	unnamed (-66159), unnamed (+19930), unnamed (+184196), unnamed (+644287)
CDH5	unnamed (-794256), unnamed (-583446), unnamed (-533057), unnamed (-520976), unnamed (-239044), unnamed (-8754), unnamed (-146)
CDHR3	unnamed (+109131)
CDIP1	unnamed (+8458), unnamed (+26792)
CDIPT	unnamed (+10802)
CDK1	unnamed (+67877)
CDK11B	unnamed (-1658)
CDK13	unnamed (-321962), unnamed (-237108), unnamed (-451), unnamed (+338)
CDK14	unnamed (+530023)
CDK16	unnamed (-4604)
CDK17	unnamed (-109985), unnamed (+1007), unnamed (+24365), unnamed (+202411)
CDK2AP1	unnamed (+38081)
CDK5R1	unnamed (+320265)
CDK5R2	unnamed (-67104), unnamed (-50694)
CDK6	unnamed (-209889), unnamed (-181632), unnamed (+208086)
CDK7	unnamed (+82)
CDK8	unnamed (+917)
CDK9	unnamed (-894)
CDKAL1	unnamed (-78977), unnamed (-36953), unnamed (+384478), unnamed (+536241)
CDKL1	unnamed (-786), unnamed (+53057)
CDKL3	unnamed (+114172)
CDKN1B	unnamed (-721), unnamed (+582)
CDKN2A	unnamed (+9499)
CDKN2AIP	unnamed (-115576)
CDKN2B	unnamed (-235518), unnamed (-43428)
CDKN2C	unnamed (+8331), unnamed (+16373)
CDKN3	unnamed (-418637), unnamed (-65723), unnamed (-31756)
CDNF	unnamed (+189563), unnamed (+228076), unnamed (+281299)
CDR2	unnamed (-62395), unnamed (-12645)
CDRT15L2	unnamed (+375941)
CDS2	unnamed (+681)
CDV3	unnamed (-67731)
CDYL	unnamed (-522491), unnamed (-501867), unnamed (-459261)
CDYL2	unnamed (+85615)
CEACAM21	unnamed (-119888)
CEBPB	unnamed (-21313), unnamed (+117984), unnamed (+175873), unnamed (+188696), unnamed (+256025), unnamed (+307340)
CEBPD	unnamed (+79320), unnamed (+213897), unnamed (+258517)
CEBPE	unnamed (-2031)
CEBPZ	unnamed (-11734)
CECR1	unnamed (-147701), unnamed (+22607)
CECR2	unnamed (-106047)
CECR5	unnamed (-40105)
CELA1	unnamed (-27887)
CELA3B	unnamed (-32682)
CELF4	unnamed (+78327)
CELF5	unnamed (+135023)
CELSR1	unnamed (+19664)
CENPF	unnamed (+35181), unnamed (+299585)
CENPT	unnamed (+792)
CENPW	unnamed (-299175), unnamed (-71980), unnamed (+471323)
CEP112	unnamed (-274)
CEP128	unnamed (+630631)
CEP152	unnamed (+115925)
CEP170B	unnamed (-39144)
CEP19	unnamed (+278)
CEP192	unnamed (+284)
CEP290	unnamed (+106226)
CEP350	unnamed (+480)
CEP57L1	unnamed (-532), unnamed (+505)
CEP63	unnamed (-164)
CEP68	unnamed (-13114)
CEP70	unnamed (+114777)
CEP72	unnamed (-326)
CEP78	unnamed (-34900)
CEP85L	unnamed (+120642)
CEP95	unnamed (-1526)
CEPT1	unnamed (+101)
CERCAM	unnamed (+7)
CERS3	unnamed (+194718)
CETN1	unnamed (-52970)
CETN3	unnamed (+476827)
CFC1	unnamed (+6466)
CFC1B	unnamed (+6510)
CFDP1	unnamed (-399)
CFL1	unnamed (+160)
CFL2	unnamed (-160323), unnamed (-1169)
CFLAR	unnamed (+1528), unnamed (+9665), unnamed (+10858), unnamed (+33142), unnamed (+42269)
CGNL1	unnamed (-294131), unnamed (-241499), unnamed (+454), unnamed (+134386)
CH25H	unnamed (-17961), unnamed (+90815), unnamed (+133145)
CHAC1	unnamed (-22328)
CHAC2	unnamed (+294)
CHADL	unnamed (+23082)
CHAF1B	unnamed (+36923), unnamed (+81074)
CHCHD6	unnamed (+217469), unnamed (+256341), unnamed (+278260)
CHD1	unnamed (-2253), unnamed (-843)
CHD1L	unnamed (+254215)
CHD2	unnamed (-90298)
CHD3	unnamed (+2985)
CHD4	unnamed (-7146), unnamed (-61)
CHD6	unnamed (+976)
CHD7	unnamed (+225194)
CHD8	unnamed (+26457)
CHD9	unnamed (+16964)
CHEK1	unnamed (-410), unnamed (+48034)
CHGA	unnamed (-73935), unnamed (-56319), unnamed (-55663), unnamed (+120321)
CHGB	unnamed (-160662), unnamed (-124043)
CHI3L2	unnamed (+27854), unnamed (+42561)
CHIA	unnamed (-62291), unnamed (-47584)
CHIC1	unnamed (+452344), unnamed (+679037), unnamed (+685918)
CHIC2	unnamed (-277), unnamed (+300), unnamed (+361719)
CHIT1	unnamed (-60909)
CHKA	unnamed (-529), unnamed (+21553)
CHML	unnamed (+25614)
CHMP1A	unnamed (+212)
CHMP1B	unnamed (-276)
CHMP6	unnamed (+29404)
CHN1	unnamed (-10326), unnamed (+828), unnamed (+218841)
CHN2	unnamed (-588751), unnamed (-562124), unnamed (-415244), unnamed (-321980)
CHRAC1	unnamed (+32396), unnamed (+98051), unnamed (+122696)
CHRD	unnamed (+93194)
CHRDL2	unnamed (+33808)
CHRFAM7A	unnamed (-5488), unnamed (+243285)
CHRM1	unnamed (+12545), unnamed (+31576)
CHRM2	unnamed (+56533)
CHRM4	unnamed (-5489)
CHRNA1	unnamed (-21924)
CHRNA2	unnamed (+19800)
CHRNA7	unnamed (+357420)
CHRNA9	unnamed (-25723)
CHRNB1	unnamed (+11405)
CHRNB3	unnamed (-144542)
CHRNB4	unnamed (-138976), unnamed (-97228)
CHRNE	unnamed (+30138), unnamed (+44341)
CHST11	unnamed (+238778)
CHST14	unnamed (+595)
CHST15	unnamed (-226104), unnamed (-228), unnamed (+52632)
CHST2	unnamed (-21), unnamed (+49396), unnamed (+233085)
CHST3	unnamed (+14171), unnamed (+45254)
CHST5	unnamed (-15300)
CHSY1	unnamed (+75113), unnamed (+129993), unnamed (+292797)
CHSY3	unnamed (+333526)
CHTOP	unnamed (-350)
CHURC1	unnamed (+302)
CHURC1-FNTB	unnamed (+170)
CIDEA	unnamed (-35570), unnamed (+42106)
CIDEB	unnamed (-4442)
CIITA	unnamed (-49176), unnamed (-48085), unnamed (+225050)
CINP	unnamed (-275)
CIR1	unnamed (+58)
CISD1	unnamed (-1362)
CISD3	unnamed (-270)
CISH	unnamed (+10402)
CIT	unnamed (-24954), unnamed (+184133), unnamed (+184706)
CITED2	unnamed (-164028), unnamed (+223), unnamed (+39494)
CIZ1	unnamed (-50896)
CKAP2	unnamed (+143887)
CKAP4	unnamed (-598)
CKAP5	unnamed (-70582), unnamed (-43707)
CKM	unnamed (-3259)
CLASP1	unnamed (-385)
CLASP2	unnamed (-416)
CLCA1	unnamed (+59121)
CLCA4	unnamed (-19589)
CLCN2	unnamed (-688)
CLCN3	unnamed (+43541)
CLCN4	unnamed (-155242), unnamed (-153051), unnamed (-145794), unnamed (-142187), unnamed (-73754), unnamed (+326179), unnamed (+397998)
CLCN5	unnamed (+351)
CLCN7	unnamed (+375)
CLCNKB	unnamed (+45489)
CLDN10	unnamed (-228382), unnamed (-197676), unnamed (-22353)
CLDN14	unnamed (+13638), unnamed (+57789)
CLDN15	unnamed (+1106)
CLDN20	unnamed (-349607), unnamed (-247873), unnamed (-155778), unnamed (-122791), unnamed (-121657), unnamed (+9628)
CLDN22	unnamed (+220825)
CLDN23	unnamed (+206320), unnamed (+233723)
CLDN24	unnamed (-6589)
CLDN5	unnamed (+2544)
CLEC11A	unnamed (+2119)
CLEC14A	unnamed (-840977)
CLEC18A	unnamed (-102002)
CLEC1A	unnamed (+11)
CLEC2D	unnamed (-21477), unnamed (-1731), unnamed (+30283), unnamed (+39287)
CLEC2L	unnamed (+125341), unnamed (+212216)
CLEC3B	unnamed (-14313)
CLECL1	unnamed (+24299), unnamed (+33303)
CLGN	unnamed (+136)
CLIC1	unnamed (-2888)
CLIC4	unnamed (-39539), unnamed (-14650)
CLIC6	unnamed (+176475), unnamed (+377939)
CLINT1	unnamed (-58537), unnamed (-12535)
CLIP1	unnamed (-42903), unnamed (+15134), unnamed (+29781)
CLK3	unnamed (+37)
CLK4	unnamed (+471)
CLLU1	unnamed (-207657)
CLMP	unnamed (-212095)
CLN6	unnamed (-289), unnamed (+399)
CLNK	unnamed (-743727), unnamed (-21448)
CLOCK	unnamed (-37188), unnamed (-36045), unnamed (+74603)
CLPB	unnamed (-190573), unnamed (-4952)
CLRN3	unnamed (+5110)
CLSPN	unnamed (+527)
CLSTN3	unnamed (-720)
CLTB	unnamed (-7856)
CLU	unnamed (+3647), unnamed (+16655)
CLVS1	unnamed (-383983)
CLVS2	unnamed (+556495)
CLYBL	unnamed (-15996)
CMA1	unnamed (+49336)
CMAS	unnamed (+605), unnamed (+237208)
CMIP	unnamed (+33951), unnamed (+68395), unnamed (+106339), unnamed (+248171), unnamed (+250255), unnamed (+253107)
CMPK1	unnamed (+960)
CMTM6	unnamed (+866), unnamed (+35685), unnamed (+82976)
CMTM7	unnamed (+28761), unnamed (+76052)
CMTM8	unnamed (-37706)
CNDP1	unnamed (+63180)
CNFN	unnamed (-33677)
CNGB1	unnamed (+162969)
CNIH3	unnamed (-159020), unnamed (-112691)
CNKSR3	unnamed (-151352), unnamed (-139619), unnamed (-121700), unnamed (-5387), unnamed (+77781), unnamed (+155418)
CNN3	unnamed (-240), unnamed (+61771)
CNNM3	unnamed (-263)
CNOT1	unnamed (-218)
CNOT2	unnamed (-255089), unnamed (-254196)
CNOT3	unnamed (+7831)
CNOT4	unnamed (+91), unnamed (+189785)
CNOT6L	unnamed (-34968), unnamed (+71)
CNOT8	unnamed (-923)
CNPY4	unnamed (+328)
CNR1	unnamed (-717113)
CNTLN	unnamed (+115)
CNTNAP1	unnamed (-3727), unnamed (+13)
CNTNAP3	unnamed (+247475)
CNTNAP3B	unnamed (+848669), unnamed (+938554)
COA1	unnamed (-79192)
COA5	unnamed (+38930), unnamed (+128484), unnamed (+153800)
COBL	unnamed (+240732), unnamed (+498366)
COBLL1	unnamed (-715), unnamed (+14259), unnamed (+46493), unnamed (+55699)
COG4	unnamed (-328), unnamed (+44716), unnamed (+62326)
COG6	unnamed (+98922), unnamed (+120912), unnamed (+224063), unnamed (+237390), unnamed (+239748), unnamed (+244790), unnamed (+297106), unnamed (+427076), unnamed (+690494), unnamed (+903171), unnamed (+909291), unnamed (+993039)
COL10A1	unnamed (+19081)
COL11A2	unnamed (+31194)
COL13A1	unnamed (-1778), unnamed (+27906), unnamed (+37030), unnamed (+64941)
COL14A1	unnamed (+219395)
COL15A1	unnamed (-56692)
COL16A1	unnamed (-58461)
COL18A1	unnamed (-146132)
COL19A1	unnamed (+645)
COL1A2	unnamed (-236668)
COL24A1	unnamed (+88514)
COL25A1	unnamed (-221)
COL27A1	unnamed (+1183), unnamed (+25629)
COL3A1	unnamed (+4283), unnamed (+204527)
COL4A1	unnamed (+39984), unnamed (+44424), unnamed (+67254), unnamed (+80852)
COL4A2	unnamed (+40813), unnamed (+73384)
COL4A3BP	unnamed (-47003)
COL5A1	unnamed (-300733), unnamed (-244935), unnamed (-206447)
COL5A2	unnamed (-191048), unnamed (-170724), unnamed (-148240), unnamed (+1032), unnamed (+201276)
COL6A3	unnamed (-35052), unnamed (+157053), unnamed (+317949)
COL6A5	unnamed (-234168)
COL8A1	unnamed (-324733), unnamed (-92384), unnamed (-59703)
COLEC10	unnamed (-23858)
COLEC12	unnamed (-26675), unnamed (+76313), unnamed (+104950)
COLGALT2	unnamed (+465), unnamed (+135685), unnamed (+199303)
COMMD1	unnamed (+205)
COMMD3	unnamed (+630)
COMMD3-BMI1	unnamed (+195)
COMMD4	unnamed (-36451)
COMMD5	unnamed (+881)
COMMD7	unnamed (+35600), unnamed (+226878), unnamed (+310205)
COMT	unnamed (-65472)
COMTD1	unnamed (+10331)
COPB1	unnamed (+53226)
COPG1	unnamed (+29089), unnamed (+29943)
COPRS	unnamed (-18983), unnamed (+297518)
COPS2	unnamed (+109328)
COPS8	unnamed (-442557), unnamed (-257226), unnamed (-195997), unnamed (-166615), unnamed (-86887), unnamed (-49242), unnamed (-40969), unnamed (+11114), unnamed (+172010)
COQ2	unnamed (-35798)
CORIN	unnamed (+145913)
CORO1C	unnamed (-119460), unnamed (-108061), unnamed (-101906), unnamed (-101378), unnamed (+31495)
CORO2A	unnamed (-50528)
CORO2B	unnamed (-19440), unnamed (+29338), unnamed (+151048), unnamed (+238599)
CORO6	unnamed (-163499), unnamed (-60188)
CORO7	unnamed (-298)
CORO7-PAM16	unnamed (-375)
COTL1	unnamed (-4051), unnamed (+18281), unnamed (+90979)
COX11	unnamed (-164)
COX16	unnamed (+104969)
COX20	unnamed (-1431), unnamed (-61)
COX4I1	unnamed (+22092)
COX5B	unnamed (-483754), unnamed (-408782), unnamed (-55606)
COX6A1P2	unnamed (+86488)
COX6C	unnamed (+256577)
COX7A2L	unnamed (+144939)
CP	unnamed (-55597)
CPA1	unnamed (-6550)
CPA5	unnamed (+28975)
CPAMD8	unnamed (-15299)
CPE	unnamed (+362143), unnamed (+460960)
CPEB2	unnamed (-821432), unnamed (-360), unnamed (+31889)
CPEB3	unnamed (+387), unnamed (+263680)
CPEB4	unnamed (-33725), unnamed (+35720)
CPLX1	unnamed (-98396)
CPLX2	unnamed (-66337), unnamed (+75462)
CPN1	unnamed (-47632)
CPN2	unnamed (+17573), unnamed (+84521), unnamed (+98675), unnamed (+147782), unnamed (+205694)
CPNE5	unnamed (+104023)
CPOX	unnamed (+66)
CPPED1	unnamed (+2081), unnamed (+129632), unnamed (+397625)
CPSF2	unnamed (-183)
CPSF4	unnamed (-23476)
CPSF4L	unnamed (-43396)
CPSF7	unnamed (+286)
CPT1A	unnamed (-49115)
CPVL	unnamed (-109840)
CPXM2	unnamed (-148008), unnamed (+91295)
CRADD	unnamed (-106454), unnamed (-129)
CRAMP1L	unnamed (-1952)
CRB3	unnamed (-3689)
CRBN	unnamed (+6169)
CREB1	unnamed (-290443), unnamed (-24441), unnamed (+20333)
CREB3L1	unnamed (+2250), unnamed (+18119)
CREB3L2	unnamed (+5402)
CREB3L4	unnamed (-533)
CREB5	unnamed (+193133), unnamed (+219760), unnamed (+366640), unnamed (+459904)
CREBL2	unnamed (+44047)
CREBRF	unnamed (-39708)
CREG2	unnamed (+45528)
CRELD1	unnamed (-412), unnamed (+12416)
CRHR1	unnamed (-143866)
CRIM1	unnamed (+52523), unnamed (+57488), unnamed (+129763), unnamed (+130767), unnamed (+136572)
CRIP1	unnamed (-4717), unnamed (+5189)
CRISPLD2	unnamed (-24272), unnamed (+65503), unnamed (+133016), unnamed (+157274)
CRLS1	unnamed (+2304)
CRMP1	unnamed (+65817)
CRP	unnamed (-37684), unnamed (+35432)
CRTAC1	unnamed (+134843)
CRTAM	unnamed (-146836), unnamed (-126219), unnamed (-122469), unnamed (-105364), unnamed (-100363), unnamed (+44604)
CRTC1	unnamed (-33642)
CRTC2	unnamed (-98)
CRTC3	unnamed (-70513), unnamed (+118832)
CRY2	unnamed (-4098), unnamed (+10931)
CRYBA1	unnamed (+8500)
CRYBA4	unnamed (+43557), unnamed (+799116), unnamed (+885338)
CRYBB3	unnamed (-246818), unnamed (-186017), unnamed (-65702), unnamed (-45261)
CS	unnamed (+91)
CSAD	unnamed (-298)
CSE1L	unnamed (-117157), unnamed (-73390), unnamed (+864)
CSF1	unnamed (-126972), unnamed (-117895), unnamed (-104982), unnamed (-33037), unnamed (-11445), unnamed (-129)
CSF1R	unnamed (+95745)
CSF2	unnamed (-156)
CSF2RB	unnamed (-33612), unnamed (+94951)
CSGALNACT1	unnamed (-103824), unnamed (-76063), unnamed (-75604), unnamed (-73749), unnamed (-17457), unnamed (+39), unnamed (+130168)
CSK	unnamed (+18112)
CSNK1A1	unnamed (+85854)
CSNK1A1L	unnamed (-21947)
CSNK1D	unnamed (+31723)
CSNK1G1	unnamed (+143), unnamed (+138871)
CSNK1G2	unnamed (-782)
CSNK2A3	unnamed (+441168)
CSPP1	unnamed (+36829)
CSRNP3	unnamed (+112867)
CSRP1	unnamed (-94434), unnamed (-88433), unnamed (-29165), unnamed (-21456), unnamed (+13338)
CSRP2	unnamed (-6)
CSRP3	unnamed (+10613)
CST2	unnamed (-5504)
CST5	unnamed (+47515)
CST6	unnamed (+3800)
CSTB	unnamed (+50475)
CSTF1	unnamed (+86)
CSTF2T	unnamed (-179897), unnamed (-696), unnamed (+125), unnamed (+83611)
CSTF3	unnamed (-18198)
CTAG2	unnamed (-82307), unnamed (-80938), unnamed (-76971)
CTAGE1	unnamed (-52941), unnamed (-5277), unnamed (+71474), unnamed (+223732)
CTAGE4	unnamed (+11914)
CTAGE6	unnamed (-125164), unnamed (+56241)
CTAGE8	unnamed (-24691)
CTBP1	unnamed (-877), unnamed (+15565)
CTBP2	unnamed (-522681), unnamed (-130966), unnamed (-127486)
CTBS	unnamed (-37379), unnamed (-29800), unnamed (-28936), unnamed (-9136)
CTDP1	unnamed (-172244)
CTDSP1	unnamed (-919), unnamed (+7002)
CTDSP2	unnamed (-52259), unnamed (-47068), unnamed (+9522), unnamed (+14486)
CTDSPL	unnamed (+74197), unnamed (+84117)
CTDSPL2	unnamed (+608)
CTGF	unnamed (-164491), unnamed (-25178), unnamed (-122)
CTIF	unnamed (+26264), unnamed (+136423), unnamed (+142177), unnamed (+210732), unnamed (+242270), unnamed (+286155), unnamed (+309734)
CTNNB1	unnamed (-321420), unnamed (-50372), unnamed (+24902), unnamed (+68736), unnamed (+554512)
CTNND1	unnamed (+31539)
CTR9	unnamed (-15050), unnamed (+12970)
CTRC	unnamed (-7341)
CTSA	unnamed (+304)
CTSB	unnamed (-38467), unnamed (-214), unnamed (+5543)
CTSC	unnamed (-241943), unnamed (-147349), unnamed (-323)
CTSH	unnamed (-43662)
CTSL	unnamed (-206588), unnamed (-184823), unnamed (-143759)
CTSO	unnamed (-988219), unnamed (-522611)
CTTNBP2NL	unnamed (+105817)
CTXN3	unnamed (+74706), unnamed (+209409)
CUBN	unnamed (+80406), unnamed (+218814), unnamed (+272967)
CUL1	unnamed (-1137), unnamed (+184302)
CUL3	unnamed (-325387), unnamed (+142884), unnamed (+167831)
CUL4A	unnamed (-235)
CUL4B	unnamed (+14619)
CUL7	unnamed (-13)
CUX1	unnamed (-127631), unnamed (+40769)
CUX2	unnamed (-9528)
CWC15	unnamed (-212), unnamed (+34948), unnamed (+39731), unnamed (+46729)
CWC22	unnamed (-404831)
CXADR	unnamed (-981570), unnamed (-938618), unnamed (-924980), unnamed (-924188)
CXCL1	unnamed (+2554)
CXCL10	unnamed (-5073)
CXCL11	unnamed (+7627)
CXCL12	unnamed (+538533), unnamed (+677097)
CXCL2	unnamed (-5009)
CXCL3	unnamed (-176), unnamed (+6491)
CXCL5	unnamed (-33419), unnamed (+119)
CXCL6	unnamed (-60010), unnamed (+194)
CXCR3	unnamed (-507853), unnamed (-476870), unnamed (-442755), unnamed (-4265), unnamed (+6047)
CXXC11	unnamed (+81367)
CXXC4	unnamed (-593439)
CXXC5	unnamed (-12038), unnamed (-10523), unnamed (+11927), unnamed (+61157)
CXorf36	unnamed (-569669), unnamed (-553094), unnamed (-420931), unnamed (-193), unnamed (+2232), unnamed (+13456)
CXorf66	unnamed (+32405), unnamed (+60278), unnamed (+83704)
CYB561D2	unnamed (+123)
CYB5A	unnamed (-102)
CYB5B	unnamed (+57775)
CYB5D1	unnamed (-1325)
CYB5D2	unnamed (+61637)
CYB5R2	unnamed (+96164)
CYBRD1	unnamed (+153), unnamed (+1101)
CYC1	unnamed (+762)
CYCS	unnamed (-54480), unnamed (+100202)
CYFIP1	unnamed (+31082)
CYP11A1	unnamed (+127599)
CYP17A1	unnamed (+51532), unnamed (+54329), unnamed (+55143), unnamed (+60351)
CYP19A1	unnamed (+182539), unnamed (+244291)
CYP20A1	unnamed (+83)
CYP26B1	unnamed (-609357), unnamed (-571728), unnamed (-88579), unnamed (-37393), unnamed (+264792), unnamed (+532622), unnamed (+542869), unnamed (+644110), unnamed (+647464)
CYP26C1	unnamed (-188047)
CYP27C1	unnamed (-21068)
CYP2A6	unnamed (+31667), unnamed (+39695)
CYP2E1	unnamed (+17321)
CYP2W1	unnamed (+3270)
CYP39A1	unnamed (+250)
CYP46A1	unnamed (+68341), unnamed (+82674)
CYP4B1	unnamed (-63110)
CYP8B1	unnamed (-4929)
CYR61	unnamed (-4248)
CYS1	unnamed (+22792)
CYSLTR2	unnamed (-80618)
CYSTM1	unnamed (+67017)
CYTH1	unnamed (+65225), unnamed (+116130)
CYYR1	unnamed (+26426), unnamed (+59777)
DAAM1	unnamed (+57805), unnamed (+180876)
DAAM2	unnamed (+89860), unnamed (+130435)
DAB2	unnamed (-986065), unnamed (-980241), unnamed (-798992), unnamed (-355325), unnamed (-118675), unnamed (-51442), unnamed (+172)
DAB2IP	unnamed (-67111), unnamed (-9253), unnamed (+84847), unnamed (+96073), unnamed (+212583)
DACT1	unnamed (-102844)
DAP	unnamed (+28142), unnamed (+159847), unnamed (+170417), unnamed (+197502), unnamed (+247201), unnamed (+271095), unnamed (+275800)
DAPK1	unnamed (-33561), unnamed (+21050), unnamed (+42815), unnamed (+83879)
DAPK2	unnamed (-27281), unnamed (-6745), unnamed (+130692), unnamed (+181206), unnamed (+198123)
DARS	unnamed (+49)
DAW1	unnamed (-15663)
DBC1	unnamed (-186979)
DBF4	unnamed (-202)
DBI	unnamed (+33)
DBNL	unnamed (-25440), unnamed (-24305)
DBX1	unnamed (-193486), unnamed (+118024), unnamed (+202238), unnamed (+206765), unnamed (+207944), unnamed (+291678), unnamed (+295594), unnamed (+390980)
DCAF11	unnamed (-8471)
DCAF12	unnamed (-1), unnamed (+102071)
DCAF16	unnamed (+186)
DCAF4	unnamed (-18165)
DCAF5	unnamed (+51610)
DCAF6	unnamed (+176210)
DCAF8	unnamed (-393), unnamed (+802)
DCBLD1	unnamed (+52525)
DCBLD2	unnamed (-677083), unnamed (-644402), unnamed (-412053), unnamed (-403)
DCLK2	unnamed (+47944), unnamed (+102833), unnamed (+431606), unnamed (+436124)
DCLK3	unnamed (-168426)
DCLRE1A	unnamed (-172716), unnamed (-1135)
DCN	unnamed (-851950), unnamed (-324852)
DCP1A	unnamed (-3283)
DCP2	unnamed (+367), unnamed (+247841), unnamed (+395188)
DCPS	unnamed (+53249)
DCT	unnamed (+167606)
DCTD	unnamed (-182570), unnamed (+110765)
DCTN5	unnamed (-205)
DCTN6	unnamed (-6335), unnamed (+16895), unnamed (+159298)
DCUN1D1	unnamed (-160), unnamed (+674)
DDC	unnamed (-102361), unnamed (-92191), unnamed (-67473)
DDHD1	unnamed (-728476), unnamed (-397034), unnamed (-389819), unnamed (-84631), unnamed (-387)
DDIT4	unnamed (-31035), unnamed (-25155), unnamed (-1053), unnamed (-417), unnamed (+34694), unnamed (+51271), unnamed (+61377)
DDOST	unnamed (+466)
DDR1	unnamed (-119749), unnamed (-83055)
DDR2	unnamed (+49748)
DDRGK1	unnamed (+503)
DDTL	unnamed (-255)
DDX1	unnamed (+113366), unnamed (+163726)
DDX10	unnamed (+192579), unnamed (+251478)
DDX18	unnamed (+199136)
DDX19A	unnamed (-21347)
DDX20	unnamed (-16815)
DDX21	unnamed (+180)
DDX27	unnamed (+28622)
DDX28	unnamed (-41422)
DDX31	unnamed (-484)
DDX39B	unnamed (+175)
DDX3X	unnamed (-152700), unnamed (+108910)
DDX3Y	unnamed (+814), unnamed (+349576)
DDX41	unnamed (-20498)
DDX46	unnamed (+87004)
DDX47	unnamed (+232), unnamed (+10124)
DDX5	unnamed (+1459)
DDX51	unnamed (+65957)
DDX53	unnamed (-579052)
DDX60	unnamed (-114980)
DDX60L	unnamed (+46700)
DEAF1	unnamed (+5673)
DEFB107A	unnamed (+31735), unnamed (+278658)
DEFB107B	unnamed (+41212), unnamed (+288135)
DEFB124	unnamed (-4047)
DEFB130	unnamed (-435920), unnamed (-169864), unnamed (+124570)
DEFB136	unnamed (+67903)
DEGS1	unnamed (-102834), unnamed (+604), unnamed (+76975), unnamed (+79401)
DEGS2	unnamed (+17548), unnamed (+51716)
DEK	unnamed (-106282), unnamed (-99140)
DENND1A	unnamed (+544)
DENND2A	unnamed (-16051)
DENND3	unnamed (+36124)
DENND4A	unnamed (-231)
DENND4C	unnamed (-47715), unnamed (+606)
DENND5A	unnamed (+84377)
DENND5B	unnamed (+83955)
DENND6B	unnamed (-379)
DEPDC7	unnamed (-123460)
DERL1	unnamed (+417), unnamed (+72407)
DERL3	unnamed (-10774)
DESI2	unnamed (-134)
DFFA	unnamed (-2655)
DFNA5	unnamed (-208051), unnamed (-62415), unnamed (+28615)
DFNB31	unnamed (+11304)
DFNB59	unnamed (+36)
DGAT2	unnamed (-267)
DGCR8	unnamed (-336)
DGKB	unnamed (-604707)
DGKD	unnamed (+134113)
DGKH	unnamed (-7254)
DGKI	unnamed (-149792)
DGKZ	unnamed (-81683), unnamed (-65814)
DGUOK	unnamed (+57720), unnamed (+58940)
DHPS	unnamed (+333)
DHRS12	unnamed (+1926)
DHRS3	unnamed (+77440), unnamed (+139393), unnamed (+156411), unnamed (+211934), unnamed (+219390), unnamed (+438455)
DHRS4	unnamed (+16029)
DHRS4L2	unnamed (-19207), unnamed (+17758), unnamed (+47996)
DHRS7B	unnamed (+434)
DHRS9	unnamed (+67256)
DHRSX	unnamed (-192)
DHTKD1	unnamed (-25383)
DHX29	unnamed (-290)
DHX30	unnamed (+285011)
DHX36	unnamed (+71320)
DHX40	unnamed (-193146), unnamed (-187965), unnamed (-44071)
DHX58	unnamed (-4026), unnamed (+481)
DHX8	unnamed (+33842)
DIABLO	unnamed (+1580)
DIAPH1	unnamed (+412), unnamed (+105363)
DIAPH2	unnamed (-799458), unnamed (+1276)
DIAPH3	unnamed (+702456), unnamed (+765727), unnamed (+769287), unnamed (+807147), unnamed (+844466), unnamed (+897309)
DICER1	unnamed (+241)
DIDO1	unnamed (+12044)
DIO2	unnamed (-99655)
DIO3	unnamed (-462462)
DIP2C	unnamed (+23833)
DIRAS2	unnamed (+895848), unnamed (+897401)
DIRAS3	unnamed (-179656), unnamed (-124438), unnamed (+129510), unnamed (+153907)
DIS3	unnamed (+66)
DIS3L2	unnamed (+111567)
DISC1	unnamed (-7575), unnamed (+155211), unnamed (+324787), unnamed (+523225)
DISP1	unnamed (-136867), unnamed (+152937)
DISP2	unnamed (-23704)
DIXDC1	unnamed (+80472)
DKK1	unnamed (-434804)
DKK2	unnamed (-119265), unnamed (-86689), unnamed (+328147)
DKK3	unnamed (-57307), unnamed (-10476)
DLAT	unnamed (-7139), unnamed (+49624)
DLC1	unnamed (+345955), unnamed (+358123), unnamed (+394081)
DLD	unnamed (-11236), unnamed (+530)
DLEU1	unnamed (+252967), unnamed (+603682)
DLG1	unnamed (-94581), unnamed (+171)
DLG5	unnamed (+48441)
DLGAP1	unnamed (+684015), unnamed (+789279)
DLGAP2	unnamed (-827464)
DLGAP3	unnamed (+62911)
DLGAP4	unnamed (-149329), unnamed (+195088)
DLK1	unnamed (-81021)
DLL4	unnamed (+1428)
DLST	unnamed (+32404)
DLX2	unnamed (-238305), unnamed (-209159), unnamed (-185026), unnamed (-75087)
DMBX1	unnamed (-64006)
DMPK	unnamed (+580)
DMRT1	unnamed (-250221), unnamed (-163685), unnamed (-148100), unnamed (+52434)
DMRT3	unnamed (-82840)
DMRTA1	unnamed (-394050), unnamed (-201960)
DMTN	unnamed (+30631)
DMWD	unnamed (-6488)
DMXL2	unnamed (-284)
DNAAF1	unnamed (+39610)
DNAH1	unnamed (-16150), unnamed (+52066)
DNAH10	unnamed (+189741)
DNAH17	unnamed (-139675), unnamed (-88770), unnamed (+160652)
DNAH2	unnamed (-81)
DNAH5	unnamed (-67325)
DNAI2	unnamed (+26896)
DNAJB12	unnamed (+19852), unnamed (+29958), unnamed (+46535)
DNAJB2	unnamed (-1230)
DNAJB6	unnamed (-64838), unnamed (+1869), unnamed (+50298)
DNAJC13	unnamed (+28548), unnamed (+138118)
DNAJC14	unnamed (+908)
DNAJC15	unnamed (-128292), unnamed (+31746), unnamed (+56401)
DNAJC16	unnamed (+161)
DNAJC21	unnamed (+548)
DNAJC3	unnamed (+157411)
DNAJC5	unnamed (+47398)
DNAJC8	unnamed (-2655)
DNASE1L3	unnamed (+15672), unnamed (+96996), unnamed (+173399)
DNASE2B	unnamed (-16158)
DNER	unnamed (-111065), unnamed (+269369)
DNM3	unnamed (+302239), unnamed (+539531)
DNMBP	unnamed (+51399)
DNMT1	unnamed (+3489)
DNMT3A	unnamed (+89731), unnamed (+91143), unnamed (+113630)
DNPEP	unnamed (+19056)
DOCK1	unnamed (-308), unnamed (+482501)
DOCK10	unnamed (+866), unnamed (+131707)
DOCK11	unnamed (-139570)
DOCK2	unnamed (+79263), unnamed (+80214)
DOCK4	unnamed (+45718), unnamed (+73888), unnamed (+121632)
DOCK5	unnamed (+76877)
DOCK7	unnamed (-37021), unnamed (-33049)
DOCK9	unnamed (-109584), unnamed (-84705), unnamed (-56486), unnamed (-27114), unnamed (+17280), unnamed (+29853), unnamed (+120918), unnamed (+155499)
DOK4	unnamed (-49686)
DOK5	unnamed (-181903), unnamed (+82327)
DOLK	unnamed (-509)
DOPEY1	unnamed (+115955)
DOPEY2	unnamed (-27890)
DPF3	unnamed (-14066), unnamed (+1109), unnamed (+242818)
DPH1	unnamed (-40)
DPH5	unnamed (-137540), unnamed (-136649), unnamed (-135979)
DPH6	unnamed (-952054), unnamed (-440198), unnamed (-159837), unnamed (-144589)
DPM3	unnamed (-26632), unnamed (-26130)
DPP3	unnamed (+75)
DPP4	unnamed (-39954), unnamed (-42)
DPP8	unnamed (-16)
DPT	unnamed (-191590)
DPY19L1	unnamed (-148040), unnamed (+22403)
DPY19L3	unnamed (-643)
DPY19L4	unnamed (-9)
DPYD	unnamed (-127571), unnamed (-124526), unnamed (-65388), unnamed (+649949), unnamed (+776355), unnamed (+826789)
DPYSL2	unnamed (-754), unnamed (+83901)
DPYSL3	unnamed (+25783)
DPYSL4	unnamed (+43526)
DRAM1	unnamed (-221), unnamed (+14234), unnamed (+58835)
DRAM2	unnamed (+312)
DRD2	unnamed (-157774), unnamed (-57446)
DRD3	unnamed (-39259), unnamed (+26220), unnamed (+86442)
DRD4	unnamed (+52566)
DRD5	unnamed (+224839)
DSCAM	unnamed (-294040)
DSCR3	unnamed (-90739), unnamed (-71467), unnamed (-234), unnamed (+9110)
DSE	unnamed (-55953), unnamed (-55320), unnamed (+820), unnamed (+22336)
DSEL	unnamed (-250160), unnamed (+296840)
DST	unnamed (-312650)
DSTN	unnamed (+95998)
DSTYK	unnamed (+27972)
DTL	unnamed (+32405)
DTNA	unnamed (+213425)
DTNBP1	unnamed (-234403), unnamed (-217041), unnamed (+412), unnamed (+111052), unnamed (+158078), unnamed (+354131)
DUOX2	unnamed (+44423)
DUS3L	unnamed (-13114)
DUSP1	unnamed (-1314), unnamed (+22741), unnamed (+37675), unnamed (+54118)
DUSP10	unnamed (-99285), unnamed (-90166), unnamed (+580486)
DUSP11	unnamed (-92), unnamed (+20743), unnamed (+33366)
DUSP16	unnamed (+112670), unnamed (+118730)
DUSP22	unnamed (-321)
DUSP23	unnamed (-28730)
DUSP4	unnamed (-422755), unnamed (-256728), unnamed (-153353), unnamed (-846), unnamed (+35602)
DUSP5	unnamed (-129631), unnamed (-121403), unnamed (-117926), unnamed (-109565), unnamed (-105243), unnamed (-39304), unnamed (-1647), unnamed (+6381)
DUSP6	unnamed (-128078), unnamed (-97888), unnamed (-37582), unnamed (-31259), unnamed (-754), unnamed (+6881), unnamed (+71830), unnamed (+114418), unnamed (+117848), unnamed (+140635), unnamed (+173057), unnamed (+186693), unnamed (+192399), unnamed (+267605)
DUT	unnamed (+340), unnamed (+27653), unnamed (+61117), unnamed (+62440), unnamed (+71589), unnamed (+205496), unnamed (+229388)
DYM	unnamed (+232390)
DYNAP	unnamed (+151621), unnamed (+152321)
DYNC1I1	unnamed (-163687), unnamed (+26117), unnamed (+114240), unnamed (+125517)
DYNC1I2	unnamed (-164021)
DYNLRB2	unnamed (+177757)
DYNLT3	unnamed (+39)
DYRK1A	unnamed (-81302), unnamed (-62030), unnamed (+160552), unnamed (+238831)
DYRK3	unnamed (-1171)
DYSF	unnamed (+33871), unnamed (+37225), unnamed (+138466), unnamed (+148713), unnamed (+416543)
DZIP3	unnamed (-144)
E2F3	unnamed (+53313), unnamed (+95337)
E2F5	unnamed (+370), unnamed (+43326)
E2F6	unnamed (+74171), unnamed (+79767), unnamed (+84813)
E2F7	unnamed (-166200), unnamed (-147957)
EAF1	unnamed (-70559), unnamed (-66421), unnamed (-58497)
EAPP	unnamed (-53)
EBAG9	unnamed (-71)
EBF1	unnamed (-83155), unnamed (+121107)
EBF2	unnamed (-212875), unnamed (-120852)
EBI3	unnamed (+17643)
EBPL	unnamed (-1918), unnamed (-198)
ECE1	unnamed (-78076), unnamed (-44017)
ECHDC1	unnamed (-23581)
ECHDC2	unnamed (+223548), unnamed (+235518)
ECHDC3	unnamed (-68220), unnamed (+15441), unnamed (+56662)
ECI1	unnamed (-249)
ECI2	unnamed (-181577), unnamed (-138971), unnamed (-118347)
ECSCR	unnamed (-10915)
ECT2	unnamed (-989), unnamed (-236), unnamed (+302), unnamed (+98382)
ECT2L	unnamed (-340039), unnamed (-339417), unnamed (-194562), unnamed (-141050), unnamed (-103906), unnamed (-102726), unnamed (-26635)
EDA	unnamed (+409609)
EDA2R	unnamed (-38203)
EDC4	unnamed (-261)
EDEM3	unnamed (-538), unnamed (+424467), unnamed (+425508), unnamed (+458167)
EDN1	unnamed (-223745), unnamed (-43771), unnamed (+75183), unnamed (+238304), unnamed (+277622)
EDN2	unnamed (-242901), unnamed (-178121)
EDNRA	unnamed (-144501)
EDNRB	unnamed (-61519), unnamed (-60964)
EEA1	unnamed (-436556), unnamed (-274256), unnamed (-248672), unnamed (-238785), unnamed (+107919), unnamed (+150639), unnamed (+159704)
EEF1A1	unnamed (-65165)
EEF1G	unnamed (-3440)
EEF2K	unnamed (-217), unnamed (+941)
EEPD1	unnamed (-115597), unnamed (+138827)
EFCAB1	unnamed (+294784), unnamed (+304796), unnamed (+354757), unnamed (+453381)
EFCAB11	unnamed (+98479)
EFCAB13	unnamed (-29518)
EFCAB14	unnamed (-16872)
EFCAB4B	unnamed (+111415)
EFCC1	unnamed (+53247)
EFEMP1	unnamed (-261527), unnamed (-61993), unnamed (+144366)
EFHD2	unnamed (-240984), unnamed (-191278), unnamed (-80953), unnamed (+21203)
EFNA1	unnamed (+923)
EFNA5	unnamed (-709772), unnamed (-1752), unnamed (-765), unnamed (+99357), unnamed (+281628), unnamed (+349862)
EFNB1	unnamed (-144475), unnamed (+66348), unnamed (+103794), unnamed (+161113), unnamed (+167290), unnamed (+168786), unnamed (+189905), unnamed (+329767)
EFNB2	unnamed (-26822)
EFTUD1	unnamed (-260279), unnamed (-243221), unnamed (-91977), unnamed (+149284)
EFTUD2	unnamed (-266)
EGF	unnamed (+57250), unnamed (+93022), unnamed (+193706), unnamed (+284476)
EGFL7	unnamed (-33533), unnamed (+3345)
EGFR	unnamed (+67844)
EGLN1	unnamed (+34724)
EGLN2	unnamed (+11207), unnamed (+19235)
EGLN3	unnamed (-102647), unnamed (+188388), unnamed (+383187), unnamed (+410926)
EGR1	unnamed (-15253), unnamed (-1054)
EGR3	unnamed (-225306), unnamed (-54627), unnamed (-22569), unnamed (-11839)
EGR4	unnamed (+71)
EHBP1	unnamed (-412)
EHD1	unnamed (-594)
EHD2	unnamed (-54359)
EHD4	unnamed (+52293)
EHHADH	unnamed (-63175), unnamed (+236246)
EHMT1	unnamed (-621)
EIF1B	unnamed (-495463)
EIF2A	unnamed (+10219)
EIF2AK2	unnamed (+726)
EIF2D	unnamed (+36023)
EIF3A	unnamed (+49967)
EIF3F	unnamed (+63016)
EIF3G	unnamed (-71688)
EIF3H	unnamed (+207453)
EIF4E	unnamed (+184220), unnamed (+246177)
EIF4E3	unnamed (+30836), unnamed (+142553), unnamed (+202977), unnamed (+296493), unnamed (+335099)
EIF4EBP1	unnamed (-33755), unnamed (+51795)
EIF4EBP2	unnamed (+729)
EIF4G2	unnamed (-1398), unnamed (+44016)
EIF4G3	unnamed (+27302)
EIF4H	unnamed (-325)
EIF5	unnamed (-98032), unnamed (-40889)
EIF5A	unnamed (+2003)
EIF6	unnamed (-113917)
ELAVL1	unnamed (+625), unnamed (+3175)
ELF2	unnamed (+408), unnamed (+12270)
ELF4	unnamed (-15017), unnamed (+12541), unnamed (+24692)
ELFN1	unnamed (+55085)
ELK3	unnamed (-139945), unnamed (-123509), unnamed (-91093), unnamed (-58068), unnamed (-29078), unnamed (+3767), unnamed (+181813), unnamed (+205171)
ELK4	unnamed (-29669), unnamed (-59), unnamed (+33935)
ELL2	unnamed (-106097)
ELMO1	unnamed (-82125), unnamed (-55791), unnamed (+840), unnamed (+17623), unnamed (+18404), unnamed (+18954), unnamed (+164279), unnamed (+198327)
ELMO2	unnamed (+91)
ELMSAN1	unnamed (-26140)
ELN	unnamed (-141283)
ELOVL4	unnamed (+169716)
ELOVL5	unnamed (-10523)
ELOVL6	unnamed (+1286), unnamed (+92056), unnamed (+192740), unnamed (+228512)
ELP2	unnamed (-563)
ELP6	unnamed (+554)
EMC1	unnamed (-964)
EMC2	unnamed (-85)
EMC4	unnamed (-87)
EMC7	unnamed (-108)
EMC8	unnamed (+84038)
EMCN	unnamed (-673675), unnamed (-659263), unnamed (-177205)
EMD	unnamed (+9674)
EMILIN1	unnamed (+2698)
EMILIN2	unnamed (-70216), unnamed (+59148)
EML1	unnamed (-40688), unnamed (-26355), unnamed (-573)
EML2	unnamed (+3065)
EML3	unnamed (+483)
EML4	unnamed (+54721)
EML5	unnamed (+62), unnamed (+178977)
EML6	unnamed (-260008), unnamed (-164359)
EMP1	unnamed (+61495), unnamed (+78925)
EMP2	unnamed (+506)
EMP3	unnamed (-3344)
EMX2	unnamed (-99276)
EN1	unnamed (+723797), unnamed (+728330)
ENAH	unnamed (-41268)
ENC1	unnamed (+53720), unnamed (+64161), unnamed (+97778), unnamed (+344464), unnamed (+784148)
ENDOU	unnamed (-15746)
ENDOV	unnamed (-151386), unnamed (-6010), unnamed (+11671), unnamed (+39635)
ENGASE	unnamed (-46671)
ENO1	unnamed (+29838)
ENOPH1	unnamed (+88726)
ENOX1	unnamed (-271901), unnamed (-92635), unnamed (+707304), unnamed (+731959)
ENPEP	unnamed (+39754)
ENSA	unnamed (-63151)
ENSG00000005189	unnamed (+440)
ENSG00000091436	unnamed (-332653), unnamed (-144472), unnamed (-79940), unnamed (+709)
ENSG00000134602	unnamed (+63723)
ENSG00000141979	unnamed (-395), unnamed (+39607)
ENSG00000145965	unnamed (-105633), unnamed (-39158)
ENSG00000148123	unnamed (-255)
ENSG00000163075	unnamed (+182)
ENSG00000166329	unnamed (+271732), unnamed (+365525), unnamed (+449533)
ENSG00000166503	unnamed (-40331), unnamed (-172), unnamed (+2087)
ENSG00000167765	unnamed (-13944)
ENSG00000167807	unnamed (-153)
ENSG00000168824	unnamed (-23994), unnamed (+46519)
ENSG00000170091	unnamed (-121604)
ENSG00000171282	unnamed (-12245), unnamed (-6090)
ENSG00000173517	unnamed (-705)
ENSG00000174093	unnamed (+915)
ENSG00000177453	unnamed (-950)
ENSG00000182319	unnamed (+39933), unnamed (+115958), unnamed (+134785), unnamed (+208960)
ENSG00000183292	unnamed (+22198)
ENSG00000183748	unnamed (-25754), unnamed (+196720)
ENSG00000184761	unnamed (+22176)
ENSG00000184774	unnamed (+41400)
ENSG00000185900	unnamed (+88)
ENSG00000187607	unnamed (+104)
ENSG00000188897	unnamed (+26079)
ENSG00000198064	unnamed (+46203)
ENSG00000198580	unnamed (-36721)
ENSG00000213121	unnamed (-122923)
ENSG00000226321	unnamed (-23955)
ENSG00000228144	unnamed (+240), unnamed (+284364), unnamed (+292701)
ENSG00000228532	unnamed (+28670)
ENSG00000234469	unnamed (-43823), unnamed (+34390), unnamed (+36581), unnamed (+43838), unnamed (+47445), unnamed (+115878)
ENSG00000234857	unnamed (-1124)
ENSG00000237452	unnamed (-2446)
ENSG00000248751	unnamed (+8339), unnamed (+11318)
ENSG00000250349	unnamed (-31433)
ENSG00000250424	unnamed (-63776), unnamed (-49126), unnamed (+40242)
ENSG00000254673	unnamed (-97836)
ENSG00000255154	unnamed (-13650)
ENSG00000255168	unnamed (-118670), unnamed (-116663)
ENSG00000255330	unnamed (+2824)
ENSG00000255863	unnamed (-16758)
ENSG00000256206	unnamed (-58337), unnamed (-17018)
ENSG00000256591	unnamed (-431)
ENSG00000256646	unnamed (+17605), unnamed (+74926)
ENSG00000257046	unnamed (+67813)
ENSG00000257207	unnamed (-1216)
ENSG00000258555	unnamed (+19018), unnamed (+136576), unnamed (+149430)
ENSG00000258728	unnamed (+354)
ENSG00000259132	unnamed (-627)
ENSG00000259159	unnamed (+5748)
ENSG00000259529	unnamed (-4385)
ENSG00000259753	unnamed (+40566)
ENSG00000260371	unnamed (-11845)
ENSG00000260537	unnamed (+26268)
ENSG00000263264	unnamed (-104003)
ENSG00000264545	unnamed (-276), unnamed (+162731)
ENSG00000267545	unnamed (+32201)
ENSG00000267740	unnamed (+9123)
ENSG00000268083	unnamed (-8894)
ENSG00000268173	unnamed (-451)
ENSG00000268327	unnamed (+27906)
ENSG00000269307	unnamed (+25441)
ENSG00000269375	unnamed (+205961)
ENSG00000269690	unnamed (-91973), unnamed (-84264), unnamed (-24996), unnamed (-18995)
ENSG00000270011	unnamed (-47)
ENSG00000270898	unnamed (-53776)
ENSG00000271079	unnamed (+129654)
ENSG00000271698	unnamed (-3183)
ENTPD1	unnamed (-26199), unnamed (-13489)
ENTPD5	unnamed (+504)
ENTPD6	unnamed (+37876)
ENY2	unnamed (-2389)
[truncated: 5,356 more rows]

## Sheet: Mode O2
Ontology	# Term Name	Binom Rank	Binom Raw P-Value	Binom FDR Q-Val	Binom Fold Enrichment	Binom Observed Region Hits	Binom Region Set Coverage	Hyper Rank	Hyper FDR Q-Val	Hyper Fold Enrichment	Hyper Observed Gene Hits	Hyper Total Genes	Hyper Gene Set Coverage
GO Biological Process	transforming growth factor beta receptor signaling pathway	82	6.24932e-43	7.95645e-41	2.4409	305	3.32%	352	5.42115e-5	1.5352	75	126	1.07%
	response to transforming growth factor beta stimulus	124	9.93335e-35	8.36324e-33	2.0073	375	4.08%	292	5.48891e-6	1.5278	93	157	1.33%
	negative regulation of protein kinase activity	141	1.32095e-31	9.78063e-30	2.0078	340	3.70%	464	6.74589e-4	1.3933	94	174	1.34%
	cell-substrate adhesion	150	1.64449e-30	1.14457e-28	2.1589	276	3.00%	280	2.70044e-6	1.5947	81	131	1.16%
	cell-matrix adhesion	195	1.21236e-25	6.49081e-24	2.3138	198	2.15%	425	2.14693e-4	1.5687	59	97	0.84%
	phagocytosis	197	1.67488e-25	8.87604e-24	2.0769	250	2.72%	924	2.33347e-2	1.3174	71	139	1.02%
	platelet degranulation	198	1.91606e-25	1.01029e-23	2.4450	176	1.91%	852	1.76537e-2	1.4261	47	85	0.67%
	cell-substrate junction assembly	226	1.46093e-23	6.74873e-22	3.2201	103	1.12%	365	6.06051e-5	2.0060	28	36	0.40%
	myeloid leukocyte activation	231	4.04783e-23	1.82941e-21	2.3350	174	1.89%	663	5.69694e-3	1.5073	45	77	0.64%
	regulation of wound healing	258	1.66101e-21	6.72129e-20	2.1001	203	2.21%	1034	3.50961e-2	1.3755	48	90	0.69%
	positive regulation of I-kappaB kinase/NF-kappaB cascade	263	3.32420e-21	1.31957e-19	2.0189	220	2.39%	545	2.22263e-3	1.3956	79	146	1.13%
	positive regulation of peptidase activity	269	4.68708e-21	1.81907e-19	2.0392	213	2.32%	860	1.80783e-2	1.3388	68	131	0.97%
	positive regulation of angiogenesis	284	1.40158e-20	5.15227e-19	2.0982	194	2.11%	881	2.02885e-2	1.4017	50	92	0.71%
	positive regulation of endothelial cell proliferation	286	1.47509e-20	5.38461e-19	2.2671	163	1.77%	466	6.77847e-4	1.7194	36	54	0.51%
	regulation of endothelial cell proliferation	296	2.99189e-20	1.05525e-18	2.0088	212	2.31%	422	2.06952e-4	1.6506	48	75	0.69%
	response to reactive oxygen species	301	3.67629e-20	1.27510e-18	2.0443	202	2.20%	435	3.30530e-4	1.4795	74	129	1.06%
	positive regulation of cysteine-type endopeptidase activity involved in apoptotic process	334	4.44080e-19	1.38808e-17	2.0968	179	1.95%	729	8.33737e-3	1.4090	59	108	0.84%
	positive regulation of cysteine-type endopeptidase activity	360	9.12125e-18	2.64516e-16	2.0126	183	1.99%	748	9.49210e-3	1.3905	62	115	0.89%
	inactivation of MAPK activity	368	1.82062e-17	5.16503e-16	2.8792	88	0.96%	871	1.92722e-2	1.7855	18	26	0.26%
	integrin-mediated signaling pathway	371	2.09657e-17	5.89977e-16	2.0034	181	1.97%	437	3.44928e-4	1.5826	54	88	0.77%
	regulation of coagulation	388	2.47715e-16	6.66533e-15	2.1460	143	1.55%	1052	4.08672e-2	1.4167	39	71	0.56%
	negative regulation of protein autophosphorylation	394	3.80727e-16	1.00883e-14	4.7247	43	0.47%	585	3.52305e-3	2.5791	9	9	0.13%
	response to hydrogen peroxide	410	1.24247e-15	3.16376e-14	2.1206	140	1.52%	503	1.21220e-3	1.5475	51	85	0.73%
	regulation of cell junction assembly	438	1.00573e-14	2.39723e-13	2.1203	131	1.42%	390	1.12750e-4	1.9036	31	42	0.44%
	activation of cysteine-type endopeptidase activity involved in apoptotic process	440	1.04783e-14	2.48621e-13	2.0488	142	1.54%	695	7.21819e-3	1.4738	48	84	0.69%
	angiogenesis involved in wound healing	445	1.22484e-14	2.87356e-13	4.9211	37	0.40%	837	1.60378e-2	2.3212	9	10	0.13%
	platelet-derived growth factor receptor signaling pathway	448	1.65738e-14	3.86229e-13	2.3734	101	1.10%	321	2.28982e-5	2.1493	25	30	0.36%
	positive regulation of focal adhesion assembly	499	4.02330e-13	8.41749e-12	3.5102	48	0.52%	798	1.26016e-2	2.1823	11	13	0.16%
	endothelial cell proliferation	576	3.14745e-11	5.70476e-10	2.6337	62	0.67%	479	8.02807e-4	2.2757	15	17	0.21%
	filopodium assembly	595	5.55674e-11	9.74998e-10	2.8465	53	0.58%	1082	4.80409e-2	1.7585	15	22	0.21%
	nucleotide-binding domain, leucine rich repeat containing receptor signaling pathway	600	6.15887e-11	1.07164e-9	2.1970	86	0.94%	833	1.52036e-2	1.6048	28	45	0.40%
	hemidesmosome assembly	611	8.04093e-11	1.37393e-9	3.7806	35	0.38%	927	2.39167e-2	2.1493	10	12	0.14%
	regulation of focal adhesion assembly	623	1.51859e-10	2.54479e-9	2.1238	89	0.97%	707	7.68164e-3	1.8054	21	30	0.30%
	response to fluid shear stress	625	1.66574e-10	2.78246e-9	2.2619	77	0.84%	742	9.40092e-3	1.9063	17	23	0.24%
	regulation of extrinsic apoptotic signaling pathway via death domain receptors	635	2.43279e-10	3.99973e-9	2.8251	50	0.54%	554	2.65967e-3	2.1493	15	18	0.21%
	substrate adhesion-dependent cell spreading	681	1.51596e-9	2.32403e-8	2.3232	65	0.71%	692	7.02638e-3	1.8422	20	28	0.29%
	cellular response to drug	690	2.24671e-9	3.39937e-8	2.0054	89	0.97%	484	8.78801e-4	1.7767	31	45	0.44%
	regulation of cellular senescence	706	3.28163e-9	4.85271e-8	2.6997	47	0.51%	927	2.39167e-2	2.1493	10	12	0.14%
	lipopolysaccharide-mediated signaling pathway	721	5.26817e-9	7.62825e-8	2.3345	60	0.65%	796	1.25156e-2	1.7787	20	29	0.29%
	regulation of nitric oxide biosynthetic process	728	6.70204e-9	9.61117e-8	2.0111	83	0.90%	916	2.28136e-2	1.5966	26	42	0.37%
	positive regulation of cell-matrix adhesion	737	8.78878e-9	1.24498e-7	2.0486	78	0.85%	897	2.12099e-2	1.7194	20	30	0.29%
	regulation of anoikis	760	1.57403e-8	2.16222e-7	2.3808	54	0.59%	934	2.41132e-2	1.9004	14	19	0.20%
	response to magnesium ion	803	3.17080e-8	4.12244e-7	2.6256	43	0.47%	984	3.18959e-2	2.2926	8	9	0.11%
	regulation of fatty acid transport	805	3.25259e-8	4.21826e-7	2.3065	55	0.60%	960	2.95879e-2	1.7942	16	23	0.23%
	Notch signaling involved in heart development	817	4.47345e-8	5.71638e-7	2.9883	34	0.37%	703	7.56654e-3	2.5791	8	8	0.11%
	cellular response to vascular endothelial growth factor stimulus	822	5.05519e-8	6.42047e-7	2.0709	68	0.74%	1097	4.98286e-2	1.7194	16	24	0.23%
	negative regulation of receptor biosynthetic process	836	6.47535e-8	8.08644e-7	5.2389	17	0.18%	1020	3.47290e-2	2.5791	6	6	0.09%
	negative regulation of anoikis	840	7.07826e-8	8.79726e-7	2.3799	49	0.53%	581	3.44477e-3	2.2352	13	15	0.19%
	adherens junction assembly	867	1.31474e-7	1.58315e-6	2.1231	60	0.65%	976	3.12830e-2	1.7538	17	25	0.24%
	regulation of fibroblast migration	952	6.64536e-7	7.28756e-6	2.1420	52	0.57%	739	9.27999e-3	2.0955	13	16	0.19%
	negative regulation of glial cell apoptotic process	1035	2.29788e-6	2.31786e-5	3.0030	25	0.27%	1020	3.47290e-2	2.5791	6	6	0.09%
	commissural neuron axon guidance	1103	4.71821e-6	4.46583e-5	2.4533	33	0.36%	1020	3.47290e-2	2.5791	6	6	0.09%
	regulation of defense response to virus by virus	1105	4.90865e-6	4.63767e-5	2.2278	40	0.43%	994	3.23621e-2	1.7194	18	27	0.26%
	negative regulation of pathway-restricted SMAD protein phosphorylation	1120	6.25959e-6	5.83483e-5	2.4580	32	0.35%	1020	3.47290e-2	2.5791	6	6	0.09%
	regulation of collagen metabolic process	1122	6.38054e-6	5.93697e-5	2.0369	48	0.52%	767	1.05556e-2	1.8570	18	25	0.26%
	regulation of collagen biosynthetic process	1165	1.02357e-5	9.17259e-5	2.0157	47	0.51%	856	1.78454e-2	1.8269	17	24	0.24%
	negative regulation of interleukin-8 production	1172	1.09108e-5	9.71920e-5	4.8691	12	0.13%	1020	3.47290e-2	2.5791	6	6	0.09%
	positive regulation of organic acid transport	1241	1.86470e-5	1.56869e-4	2.0562	42	0.46%	742	9.40092e-3	1.9063	17	23	0.24%
	positive regulation of protein insertion into mitochondrial membrane involved in apoptotic signaling pathway	1302	2.94746e-5	2.36340e-4	2.0144	42	0.46%	1097	4.98286e-2	1.7194	16	24	0.23%
	regulation of glucocorticoid biosynthetic process	1340	4.16057e-5	3.24152e-4	2.1373	35	0.38%	841	1.63228e-2	2.5791	7	7	0.10%
	regulation of glucocorticoid metabolic process	1404	6.31316e-5	4.69440e-4	2.0670	36	0.39%	984	3.18959e-2	2.2926	8	9	0.11%
	regulation of aldosterone metabolic process	1488	1.04570e-4	7.33673e-4	2.1139	32	0.35%	841	1.63228e-2	2.5791	7	7	0.10%
	positive regulation of lipopolysaccharide-mediated signaling pathway	1551	1.75441e-4	1.18092e-3	2.2481	26	0.28%	1020	3.47290e-2	2.5791	6	6	0.09%
	histamine secretion	1580	2.11348e-4	1.39650e-3	2.1826	27	0.29%	841	1.63228e-2	2.5791	7	7	0.10%
	negative regulation of hormone biosynthetic process	1582	2.13232e-4	1.40717e-3	2.1139	29	0.32%	841	1.63228e-2	2.5791	7	7	0.10%
	regulation of aldosterone biosynthetic process	1734	4.58665e-4	2.76151e-3	2.1822	24	0.26%	1020	3.47290e-2	2.5791	6	6	0.09%
	dorsal aorta development	2475	6.30904e-3	2.66127e-2	2.2617	13	0.14%	1020	3.47290e-2	2.5791	6	6	0.09%
The test set of 9,197 genomic regions picked 6,995 genes (39%) of all 18,041 genes.
GO Biological Process has 10,440 terms covering 15,441 (86%) of all 18,041 genes.	10,440 ontology terms were tested (100%) using an annotation count range of [1, Inf].
GREAT version 3.0.0
Species assembly: hg19
Association rule: Basal+extension: 5000 bp upstream, 1000 bp downstream, 1000000 bp max extension, curated regulatory domains included
# GREAT version 3.0.0	Species assembly: hg19	Association rule: Basal+extension: 5000 bp upstream, 1000 bp downstream, 1000000 bp max extension, curated regulatory domains included
A1CF	unnamed (+183460)
A3GALT2	unnamed (-25877), unnamed (-21509)
A4GALT	unnamed (-75134), unnamed (-2911), unnamed (+14213)
AADAC	unnamed (-47395), unnamed (+50782)
AADACL2	unnamed (+32715)
AAGAB	unnamed (+75943), unnamed (+79205), unnamed (+104158), unnamed (+107646), unnamed (+129007), unnamed (+133674), unnamed (+147515), unnamed (+149037), unnamed (+163473), unnamed (+178471)
AAK1	unnamed (-39822)
AANAT	unnamed (+39830), unnamed (+45132)
AATF	unnamed (+198342)
ABCA13	unnamed (+79190)
ABCA4	unnamed (-21226), unnamed (+51633), unnamed (+53658), unnamed (+82485)
ABCA8	unnamed (-92402), unnamed (-58156), unnamed (+133171), unnamed (+161270), unnamed (+195533)
ABCA9	unnamed (+13311), unnamed (+47557)
ABCB11	unnamed (+18874)
ABCB5	unnamed (-231581), unnamed (-100617), unnamed (-82296), unnamed (-53087), unnamed (-18399)
ABCB8	unnamed (+11006)
ABCB9	unnamed (-123945), unnamed (-108382)
ABCC1	unnamed (+47267), unnamed (+49038), unnamed (+72588), unnamed (+76254), unnamed (+171173)
ABCC12	unnamed (+19500), unnamed (+23416), unnamed (+367046), unnamed (+433579)
ABCC2	unnamed (-2848), unnamed (+138403), unnamed (+149917), unnamed (+180890), unnamed (+183794), unnamed (+200912), unnamed (+223489)
ABCC3	unnamed (+4522)
ABCC4	unnamed (-233994), unnamed (-184177), unnamed (-42668), unnamed (+45120), unnamed (+147304), unnamed (+217482)
ABCC6	unnamed (+102714), unnamed (+197633), unnamed (+201299), unnamed (+224849), unnamed (+226620)
ABCD3	unnamed (-133028), unnamed (-92650)
ABCE1	unnamed (-388595), unnamed (-387556), unnamed (-85019), unnamed (+395)
ABCG1	unnamed (-121247), unnamed (+14590)
ABCG2	unnamed (+52409), unnamed (+140823)
ABHD10	unnamed (-61522)
ABHD17C	unnamed (-106149), unnamed (-95758), unnamed (-85607), unnamed (-73954)
ABHD2	unnamed (-12), unnamed (+13810), unnamed (+35154), unnamed (+79597)
ABHD5	unnamed (+16974), unnamed (+63081), unnamed (+80022), unnamed (+181632), unnamed (+545105)
ABI3	unnamed (+146)
ABI3BP	unnamed (-84338), unnamed (-23675), unnamed (+600)
ABL1	unnamed (+51465), unnamed (+120888), unnamed (+132777), unnamed (+147079)
ABL2	unnamed (+86327), unnamed (+100325), unnamed (+102249)
ABLIM1	unnamed (-198510), unnamed (-121943), unnamed (-26488), unnamed (+9872), unnamed (+23401), unnamed (+34287), unnamed (+152939)
ABLIM2	unnamed (-32863), unnamed (+202122)
ABLIM3	unnamed (-7093), unnamed (-5971), unnamed (+10634), unnamed (+32882), unnamed (+68758), unnamed (+70820), unnamed (+85733)
ABR	unnamed (+64631), unnamed (+68675), unnamed (+98658), unnamed (+118754), unnamed (+177068)
ABRA	unnamed (+314042)
ABT1	unnamed (-130)
ABTB1	unnamed (+95693), unnamed (+106966), unnamed (+127183)
ACAA2	unnamed (+89898)
ACAD9	unnamed (-73611)
ACADS	unnamed (+57784)
ACAN	unnamed (-154281)
ACAP3	unnamed (+25718)
ACBD4	unnamed (+573)
ACBD5	unnamed (-2240)
ACCSL	unnamed (-149217), unnamed (-127071)
ACE	unnamed (-16100)
ACER2	unnamed (-22180)
ACER3	unnamed (-36835), unnamed (+24748)
ACKR3	unnamed (+264048), unnamed (+302198), unnamed (+377483)
ACKR5	unnamed (-568)
ACKR6	unnamed (+84961)
ACMSD	unnamed (-102134)
ACO1	unnamed (-771946), unnamed (+11301), unnamed (+118105)
ACOT11	unnamed (-59556)
ACOT12	unnamed (-232524), unnamed (-208050), unnamed (-159274), unnamed (-26267)
ACOT2	unnamed (+1024)
ACOT4	unnamed (-21623)
ACOX3	unnamed (+12242), unnamed (+46832), unnamed (+48463)
ACOXL	unnamed (+339486)
ACP2	unnamed (+28310), unnamed (+32535)
ACPL2	unnamed (+100196), unnamed (+136578)
ACPP	unnamed (-233489), unnamed (-182640), unnamed (+87635)
ACRC	unnamed (-36776)
ACSBG1	unnamed (+21969)
ACSL3	unnamed (-151417)
ACSL5	unnamed (+7251)
ACSL6	unnamed (+196514)
ACSM4	unnamed (+129117)
ACSS2	unnamed (+31176)
ACTBL2	unnamed (-835849), unnamed (-777073), unnamed (-758814), unnamed (-757685), unnamed (-428848), unnamed (-359085), unnamed (-252827), unnamed (-210346), unnamed (-11927), unnamed (-5808), unnamed (+40875), unnamed (+46557), unnamed (+99343)
ACTG1	unnamed (+82724)
ACTL7B	unnamed (+412179), unnamed (+705910), unnamed (+807627)
ACTN1	unnamed (-100298), unnamed (-73180), unnamed (-59212), unnamed (-26587), unnamed (+28040), unnamed (+39011), unnamed (+84067)
ACTN2	unnamed (-62813), unnamed (+47703)
ACTN4	unnamed (+19529), unnamed (+36123), unnamed (+45918)
ACTR1B	unnamed (+438)
ACTR2	unnamed (-41419), unnamed (+138963), unnamed (+149937)
ACTR3	unnamed (-71332), unnamed (+88174)
ACTR6	unnamed (-141321)
ACTRT3	unnamed (+194327), unnamed (+314915)
ACVR1	unnamed (+19138), unnamed (+36793), unnamed (+43792)
ACVR1C	unnamed (-226968), unnamed (-209313), unnamed (-202314)
ACVR2A	unnamed (-970235)
ACVRL1	unnamed (-8172)
ADA	unnamed (-51282), unnamed (-41453), unnamed (+7951), unnamed (+69308), unnamed (+98658)
ADAM10	unnamed (+309490)
ADAM11	unnamed (+36080)
ADAM12	unnamed (+325976), unnamed (+327855), unnamed (+338423)
ADAM15	unnamed (-6325)
ADAM17	unnamed (+3124)
ADAM19	unnamed (+63794), unnamed (+68283)
ADAM23	unnamed (-147237)
ADAM28	unnamed (-137612), unnamed (-75223), unnamed (-64523)
ADAM30	unnamed (+36762)
ADAM32	unnamed (-69115)
ADAM7	unnamed (+208432)
ADAM8	unnamed (-16335), unnamed (+17557)
ADAM9	unnamed (+2749), unnamed (+41548)
ADAMTS1	unnamed (+2043)
ADAMTS12	unnamed (+85047)
ADAMTS17	unnamed (+230484)
ADAMTS18	unnamed (-150755), unnamed (-140056), unnamed (+126687), unnamed (+136431), unnamed (+221165)
ADAMTS20	unnamed (+245801), unnamed (+313621), unnamed (+590306), unnamed (+761022)
ADAMTS3	unnamed (-402946), unnamed (+248994)
ADAMTS4	unnamed (-1364)
ADAMTS5	unnamed (-962491)
ADAMTS6	unnamed (+272384), unnamed (+282978), unnamed (+446153)
ADAMTS7	unnamed (+49691), unnamed (+54626)
ADAMTS9	unnamed (-931544), unnamed (-300193), unnamed (-234338), unnamed (-220676), unnamed (-190508), unnamed (-108840), unnamed (+70843)
ADAMTSL1	unnamed (-235422), unnamed (-140481), unnamed (-114073), unnamed (-80215), unnamed (-13643), unnamed (+16944), unnamed (+159205)
ADAMTSL3	unnamed (+799922)
ADARB1	unnamed (-62080)
ADARB2	unnamed (+677332)
ADAT1	unnamed (+28795)
ADCK4	unnamed (+495)
ADCY1	unnamed (+300396)
ADCY10	unnamed (+51087), unnamed (+94070)
ADCY6	unnamed (+4050)
ADCY7	unnamed (-63279)
ADCY8	unnamed (-814646), unnamed (+135591), unnamed (+137318), unnamed (+314685), unnamed (+369448), unnamed (+392529), unnamed (+514095), unnamed (+539008), unnamed (+597413), unnamed (+625997)
ADCY9	unnamed (+102684), unnamed (+165662)
ADCYAP1	unnamed (-74449), unnamed (-59668), unnamed (+82751), unnamed (+90750), unnamed (+97670), unnamed (+668778)
ADD3	unnamed (-72686), unnamed (+67532), unnamed (+74147)
ADGB	unnamed (+315609)
ADH5	unnamed (+28269)
ADHFE1	unnamed (+39043), unnamed (+103461)
ADI1	unnamed (-60521)
ADIPOQ	unnamed (+40318)
ADIRF	unnamed (+3051), unnamed (+57450)
ADK	unnamed (+73111), unnamed (+352097), unnamed (+438275), unnamed (+648852)
ADM	unnamed (+2888), unnamed (+20624), unnamed (+23445), unnamed (+46996)
ADNP	unnamed (+86347)
ADNP2	unnamed (+351)
ADORA2A	unnamed (-122114), unnamed (-108028), unnamed (-24684), unnamed (+38201), unnamed (+46831)
ADORA2B	unnamed (+14292)
ADORA3	unnamed (-89334)
ADRA1A	unnamed (-168115), unnamed (+256244)
ADRA1B	unnamed (-143382)
ADRA1D	unnamed (-384778), unnamed (-306595), unnamed (-297923), unnamed (-264077)
ADRB2	unnamed (-20937), unnamed (+86665), unnamed (+139396), unnamed (+146625)
ADRM1	unnamed (+54734), unnamed (+56686), unnamed (+61619)
ADSS	unnamed (+98236), unnamed (+102701), unnamed (+129089), unnamed (+178066), unnamed (+237623), unnamed (+288121)
ADTRP	unnamed (+12301), unnamed (+125525), unnamed (+128161), unnamed (+164223), unnamed (+168997)
AEBP2	unnamed (-165593), unnamed (+136092), unnamed (+507087), unnamed (+559614), unnamed (+773166), unnamed (+910949)
AFAP1	unnamed (-16661), unnamed (+35585), unnamed (+95182), unnamed (+97123), unnamed (+158302)
AFAP1L1	unnamed (-119623), unnamed (-97375), unnamed (-61499), unnamed (-59437), unnamed (-44524), unnamed (+17223), unnamed (+39255)
AFAP1L2	unnamed (-243941), unnamed (-230412), unnamed (-219526), unnamed (-100874)
AFF1	unnamed (-9977), unnamed (+583)
AFF4	unnamed (+56139)
AFG3L2	unnamed (-67)
AGAP1	unnamed (-512479), unnamed (-467852), unnamed (-466427), unnamed (-442866), unnamed (-439433), unnamed (-423776), unnamed (+7459)
AGAP3	unnamed (+26922)
AGFG1	unnamed (-65608)
AGFG2	unnamed (+6801)
AGGF1	unnamed (-71017)
AGK	unnamed (+123360)
AGO2	unnamed (-320189), unnamed (-199379), unnamed (-10202), unnamed (+44102), unnamed (+46641), unnamed (+90613)
AGO3	unnamed (+77653)
AGPAT4	unnamed (+184), unnamed (+44903)
AGPAT5	unnamed (-108938), unnamed (+21168), unnamed (+25071)
AGPS	unnamed (+82518)
AGR3	unnamed (-352627), unnamed (-159258)
AGRN	unnamed (+44087)
AGRP	unnamed (-3152)
AGTPBP1	unnamed (+878732), unnamed (+889829)
AGTR1	unnamed (-885293), unnamed (-754211), unnamed (-673659), unnamed (-661310)
AGTRAP	unnamed (+54901)
AHCTF1	unnamed (-16047)
AHDC1	unnamed (+4272), unnamed (+28072)
AHI1	unnamed (-224972), unnamed (-301), unnamed (+205888)
AHNAK	unnamed (-13901), unnamed (-9741), unnamed (-6896)
AHNAK2	unnamed (+4918)
AHR	unnamed (-257377), unnamed (-64008), unnamed (+6612), unnamed (+73277), unnamed (+107451), unnamed (+145957), unnamed (+222843)
AHRR	unnamed (+6940)
AIDA	unnamed (+68352)
AIF1L	unnamed (+20705)
AIFM1	unnamed (+47222)
AIG1	unnamed (-100815)
AIM1	unnamed (+35094)
AIM2	unnamed (+61188)
AIPL1	unnamed (+203032), unnamed (+243946), unnamed (+336387)
AK2	unnamed (+39288), unnamed (+47543), unnamed (+55652)
AK4	unnamed (-145004)
AK9	unnamed (+18539)
AKAP10	unnamed (+19564)
AKAP11	unnamed (+214802), unnamed (+225844)
AKAP12	unnamed (-357599), unnamed (-258654), unnamed (-235278), unnamed (-203474), unnamed (-198808), unnamed (-194555), unnamed (-179690), unnamed (-171869)
AKAP13	unnamed (-350400), unnamed (-37065), unnamed (-22669), unnamed (+27432), unnamed (+32878), unnamed (+201924), unnamed (+227210), unnamed (+287377)
AKAP2	unnamed (+36495), unnamed (+127136), unnamed (+130638), unnamed (+131784), unnamed (+235791), unnamed (+247367), unnamed (+249047), unnamed (+251397)
AKAP7	unnamed (-33397), unnamed (-28294)
AKNAD1	unnamed (+26102), unnamed (+40336), unnamed (+55910)
AKR1B1	unnamed (-21826)
AKR1B10	unnamed (-46624)
AKR1B15	unnamed (+64815)
AKR1C1	unnamed (-115454), unnamed (-95407)
AKR1C4	unnamed (+96483)
AKR1E2	unnamed (-974138), unnamed (-938855), unnamed (-931059), unnamed (-901858), unnamed (-781929), unnamed (-585152), unnamed (-582381), unnamed (-579180), unnamed (-284790), unnamed (-163033), unnamed (-122015), unnamed (-100114), unnamed (-54802), unnamed (-45320), unnamed (-17963), unnamed (+21545), unnamed (+41592)
AKT3	unnamed (-76774), unnamed (+6833), unnamed (+131251), unnamed (+324793), unnamed (+442368), unnamed (+562144), unnamed (+581686)
AKTIP	unnamed (-12253)
ALAS1	unnamed (+19161)
ALCAM	unnamed (+27460), unnamed (+461226)
ALDH1A1	unnamed (-196540), unnamed (+375735), unnamed (+395262), unnamed (+425487), unnamed (+427836)
ALDH1A2	unnamed (+239177), unnamed (+246267)
ALDH1A3	unnamed (-165690), unnamed (-157539), unnamed (+10416), unnamed (+23284)
ALDH1L1	unnamed (+51355)
ALDH3A1	unnamed (-7746)
ALDH4A1	unnamed (-23859)
ALDH7A1	unnamed (-1907)
ALDH8A1	unnamed (+41098), unnamed (+209288), unnamed (+513790), unnamed (+527149), unnamed (+529217)
ALDOA	unnamed (+12312)
ALG10	unnamed (-33137)
ALG10B	unnamed (+811045)
ALG13	unnamed (+376)
ALG1L	unnamed (+333789)
ALG2	unnamed (+37216)
ALG5	unnamed (+33396)
ALG6	unnamed (+95878)
ALKBH3	unnamed (-49699), unnamed (+17925), unnamed (+40071)
ALKBH4	unnamed (+24456)
ALKBH8	unnamed (+2715), unnamed (+20580)
ALOX5AP	unnamed (+8150), unnamed (+57308), unnamed (+137763), unnamed (+163515)
ALPK2	unnamed (+338582), unnamed (+365660), unnamed (+404803), unnamed (+451699)
ALPL	unnamed (+77799)
ALPP	unnamed (-77321), unnamed (-62097)
ALS2CL	unnamed (-2026)
ALX1	unnamed (+346486)
AMBP	unnamed (+124715), unnamed (+148359)
AMBRA1	unnamed (+37216)
AMELX	unnamed (+48366)
AMHR2	unnamed (-2191)
AMIGO2	unnamed (-297916), unnamed (-6112)
AMMECR1	unnamed (+230670)
AMN	unnamed (+88483)
AMOTL1	unnamed (-35742), unnamed (+26313)
AMOTL2	unnamed (-52990), unnamed (+5155)
AMPD2	unnamed (-3128)
AMPD3	unnamed (-142709), unnamed (-124973), unnamed (-122152), unnamed (-98601), unnamed (+40168)
AMZ1	unnamed (-46313), unnamed (-37884), unnamed (+78559), unnamed (+142018)
ANAPC1	unnamed (+178628), unnamed (+185595), unnamed (+285389), unnamed (+340422), unnamed (+389488), unnamed (+546018), unnamed (+563595), unnamed (+584924), unnamed (+721687)
ANAPC10	unnamed (-126)
ANAPC13	unnamed (+2513), unnamed (+58439)
ANAPC16	unnamed (-44745)
ANAPC2	unnamed (-380)
ANAPC4	unnamed (+79700), unnamed (+109092)
ANAPC7	unnamed (+49424), unnamed (+90511)
ANGPT2	unnamed (-36010), unnamed (+15647), unnamed (+34737)
ANGPTL2	unnamed (-64863), unnamed (-40749), unnamed (+73411)
ANGPTL4	unnamed (-23304), unnamed (-8297), unnamed (-2046)
ANGPTL5	unnamed (-94752)
ANK1	unnamed (-108770), unnamed (+98546), unnamed (+104410), unnamed (+211131)
ANK2	unnamed (+386600), unnamed (+418829)
ANK3	unnamed (-25450), unnamed (+75185), unnamed (+76367)
ANKDD1B	unnamed (-44562), unnamed (+57672)
ANKEF1	unnamed (+39640), unnamed (+41806)
ANKH	unnamed (-137313), unnamed (+61961), unnamed (+113680)
ANKK1	unnamed (-3006)
ANKRD1	unnamed (-242095), unnamed (-62)
ANKRD11	unnamed (+126794), unnamed (+160194), unnamed (+164379), unnamed (+170121), unnamed (+174269)
ANKRD12	unnamed (-19402), unnamed (+184606)
ANKRD13A	unnamed (-4954), unnamed (+25177), unnamed (+56240)
ANKRD17	unnamed (+35733)
ANKRD2	unnamed (-54003), unnamed (-29538), unnamed (+2470)
ANKRD20A1	unnamed (-908305), unnamed (-899431), unnamed (-633579), unnamed (-624730)
ANKRD27	unnamed (+12899)
ANKRD28	unnamed (-214726), unnamed (-200922), unnamed (-191474), unnamed (+90490), unnamed (+212364), unnamed (+223385), unnamed (+228744)
ANKRD30A	unnamed (-591090), unnamed (-586786)
ANKRD30B	unnamed (-558247)
ANKRD32	unnamed (-195408), unnamed (+463428)
ANKRD33	unnamed (-1848), unnamed (+11286)
ANKRD34B	unnamed (+53492)
ANKRD36C	unnamed (+70755), unnamed (+72628), unnamed (+74509), unnamed (+80127), unnamed (+85724), unnamed (+91332)
ANKRD37	unnamed (-157)
ANKRD40	unnamed (+178), unnamed (+68545)
ANKRD44	unnamed (+151314), unnamed (+173006), unnamed (+322791)
ANKRD46	unnamed (-63893), unnamed (+183737)
ANKS1A	unnamed (-1231), unnamed (+135462)
ANKS1B	unnamed (-74529)
ANKS4B	unnamed (+67556)
ANLN	unnamed (+344), unnamed (+84624)
ANO1	unnamed (-208447), unnamed (-129040), unnamed (-115826)
ANO10	unnamed (+124964), unnamed (+143940), unnamed (+203228), unnamed (+227749), unnamed (+232122)
ANO2	unnamed (-170634), unnamed (-147200), unnamed (+359762)
ANO3	unnamed (-102190)
ANO6	unnamed (-23650), unnamed (+17098), unnamed (+18581), unnamed (+52856), unnamed (+57843), unnamed (+83432), unnamed (+396175)
ANP32A	unnamed (+201795), unnamed (+234426)
ANP32E	unnamed (+77058), unnamed (+83348)
ANPEP	unnamed (-33809), unnamed (-6345)
ANTXR1	unnamed (+19398), unnamed (+33275), unnamed (+69811), unnamed (+109284), unnamed (+150064), unnamed (+201874), unnamed (+240854), unnamed (+286854)
ANTXR2	unnamed (-101047), unnamed (-54879), unnamed (+64543), unnamed (+421338)
ANXA1	unnamed (-8059), unnamed (+113591)
ANXA10	unnamed (-189021), unnamed (+5943)
ANXA11	unnamed (+46891)
ANXA2	unnamed (-67333), unnamed (-167), unnamed (+4861), unnamed (+6763), unnamed (+23171), unnamed (+26896), unnamed (+326917)
ANXA3	unnamed (+801), unnamed (+9058), unnamed (+94791), unnamed (+106639)
ANXA4	unnamed (-58435)
ANXA5	unnamed (-14650), unnamed (+6145)
ANXA6	unnamed (-44952), unnamed (-6965)
ANXA8	unnamed (+81026)
AOAH	unnamed (-630249), unnamed (-573214), unnamed (-307641), unnamed (+250114)
AOX1	unnamed (+156558), unnamed (+177763), unnamed (+179813), unnamed (+192421), unnamed (+201277), unnamed (+202610)
AP1AR	unnamed (+41833)
AP1B1	unnamed (+8079)
AP1M1	unnamed (+81449), unnamed (+92965), unnamed (+95483), unnamed (+118509)
AP1S1	unnamed (-15240)
AP1S2	unnamed (-134291)
AP1S3	unnamed (-106055), unnamed (+22320), unnamed (+112070), unnamed (+137835), unnamed (+224402)
AP2A2	unnamed (+818)
AP2B1	unnamed (+43457)
AP2S1	unnamed (+1655)
AP3B1	unnamed (+401201), unnamed (+411945)
AP3M1	unnamed (+79706)
AP3M2	unnamed (-12127), unnamed (+2130), unnamed (+43541), unnamed (+44399)
AP3S2	unnamed (+45671), unnamed (+73135)
AP4E1	unnamed (-24556), unnamed (+188985), unnamed (+212776), unnamed (+320007), unnamed (+425487)
AP5S1	unnamed (-8779)
AP5Z1	unnamed (-91869), unnamed (-50157), unnamed (-36707)
APAF1	unnamed (+169291)
APBA1	unnamed (+292617)
APBA2	unnamed (-66309), unnamed (+138613)
APBB2	unnamed (+54137), unnamed (+57436), unnamed (+221467), unnamed (+223856), unnamed (+305231)
APBB3	unnamed (-288)
APCDD1	unnamed (-396660), unnamed (-184617)
APCDD1L	unnamed (-109169), unnamed (+3322)
APH1B	unnamed (+9767)
APIP	unnamed (+106496)
APLN	unnamed (-11379), unnamed (+31996)
APLNR	unnamed (-74072), unnamed (-51956)
APLP2	unnamed (-27659), unnamed (+52212), unnamed (+54401)
APOA1	unnamed (-234773), unnamed (-221025)
APOB	unnamed (+244474)
APOBEC3B	unnamed (-228)
APOBEC4	unnamed (-262746), unnamed (-228242), unnamed (-220591)
APOC1	unnamed (-2963)
APOH	unnamed (-46451)
APOL1	unnamed (+78504), unnamed (+112126)
APOL3	unnamed (+3890)
APOL5	unnamed (+165236), unnamed (+243778)
APOL6	unnamed (-18383)
APOLD1	unnamed (+903), unnamed (+32920), unnamed (+50419), unnamed (+53667), unnamed (+77431)
APOO	unnamed (+6666), unnamed (+100310)
APP	unnamed (-218244), unnamed (+30295), unnamed (+63799), unnamed (+206983), unnamed (+235807), unnamed (+244609), unnamed (+284867)
APPBP2	unnamed (-45163)
APPL2	unnamed (-855030), unnamed (-698434), unnamed (-502073), unnamed (-249632), unnamed (-198020), unnamed (-147068)
APTX	unnamed (+166)
AQP1	unnamed (-41700), unnamed (+9197)
AQP6	unnamed (+11246)
AQP7	unnamed (+11018)
AQP9	unnamed (+41889), unnamed (+194026)
AR	unnamed (+845)
ARAP3	unnamed (-167386), unnamed (-124031), unnamed (+8)
AREG	unnamed (+59012)
AREGB	unnamed (-110766), unnamed (+69588), unnamed (+84971), unnamed (+104500)
AREL1	unnamed (+92453), unnamed (+93301)
ARF1	unnamed (+4865)
ARF4	unnamed (-399)
ARF6	unnamed (-30486), unnamed (+18723), unnamed (+53870), unnamed (+147745)
ARFGAP3	unnamed (-102655), unnamed (-82681), unnamed (+87282)
ARFGEF2	unnamed (-79866), unnamed (+8255), unnamed (+61751)
ARFRP1	unnamed (+8517)
ARG2	unnamed (+8)
ARGLU1	unnamed (-882786), unnamed (-805611), unnamed (-802106), unnamed (-634840), unnamed (-617901), unnamed (-351665), unnamed (-49597)
ARHGAP1	unnamed (+51125)
ARHGAP10	unnamed (+147), unnamed (+40909), unnamed (+99629), unnamed (+196097), unnamed (+275521)
ARHGAP12	unnamed (-49362), unnamed (-12062), unnamed (+63806), unnamed (+183032), unnamed (+220648), unnamed (+230950), unnamed (+278622), unnamed (+501273)
ARHGAP15	unnamed (-154999), unnamed (-45339)
ARHGAP17	unnamed (-33634), unnamed (+27468)
ARHGAP18	unnamed (-142348), unnamed (+26039), unnamed (+219240)
ARHGAP19-SLIT1	unnamed (+74698)
ARHGAP20	unnamed (-120513), unnamed (-88629)
ARHGAP21	unnamed (-178541), unnamed (-173944), unnamed (-102356), unnamed (+37508), unnamed (+340012)
ARHGAP22	unnamed (-50807), unnamed (-2079), unnamed (+107451), unnamed (+213396)
ARHGAP23	unnamed (-13588), unnamed (-2453), unnamed (+23067)
ARHGAP24	unnamed (+259347), unnamed (+287223), unnamed (+301635), unnamed (+308564), unnamed (+367490)
ARHGAP25	unnamed (-81233), unnamed (+76747), unnamed (+97412), unnamed (+115028)
ARHGAP26	unnamed (-26431), unnamed (-20874), unnamed (+51740), unnamed (+56649), unnamed (+102590), unnamed (+112807), unnamed (+169698), unnamed (+475787), unnamed (+492185), unnamed (+541389)
ARHGAP27	unnamed (-62244), unnamed (-36389), unnamed (-20448), unnamed (+53711), unnamed (+87090), unnamed (+131945)
ARHGAP29	unnamed (-88240), unnamed (-47862), unnamed (+95207)
ARHGAP31	unnamed (+28839), unnamed (+55738)
ARHGAP32	unnamed (+48747), unnamed (+227432)
ARHGAP36	unnamed (-76146)
ARHGAP6	unnamed (+323922)
ARHGDIB	unnamed (+308)
ARHGEF10	unnamed (-37441), unnamed (-14429), unnamed (+68493), unnamed (+71150), unnamed (+79177)
ARHGEF11	unnamed (+138022), unnamed (+148373)
ARHGEF12	unnamed (+63856), unnamed (+95071)
ARHGEF16	unnamed (+50070)
ARHGEF17	unnamed (+26467)
ARHGEF19	unnamed (+30515), unnamed (+36482), unnamed (+48033)
ARHGEF2	unnamed (+7884), unnamed (+15973)
ARHGEF26	unnamed (-911095), unnamed (-899052), unnamed (-521163), unnamed (-492129), unnamed (-290864)
ARHGEF28	unnamed (+12667), unnamed (+149080), unnamed (+501693), unnamed (+541384), unnamed (+575532), unnamed (+701054), unnamed (+949751)
ARHGEF3	unnamed (+18717), unnamed (+71524), unnamed (+98218), unnamed (+104481), unnamed (+150432), unnamed (+243466)
ARHGEF37	unnamed (-19579)
ARHGEF40	unnamed (+720), unnamed (+17440)
ARHGEF7	unnamed (-245197), unnamed (-159894), unnamed (+79563)
ARID1A	unnamed (+48425), unnamed (+75721)
ARID1B	unnamed (-995385), unnamed (-610185), unnamed (+351522), unnamed (+365485), unnamed (+370870), unnamed (+639337)
ARID2	unnamed (-496482), unnamed (-494999), unnamed (-460724), unnamed (-455737), unnamed (-430148), unnamed (-117405)
ARID3A	unnamed (-287), unnamed (+14942)
ARID3B	unnamed (-15384), unnamed (+5187), unnamed (+33016)
ARID5A	unnamed (-108743), unnamed (-50699), unnamed (-4519)
ARID5B	unnamed (-258209), unnamed (-63782), unnamed (+3592), unnamed (+229837), unnamed (+330374)
ARIH1	unnamed (-185)
ARIH2	unnamed (+81)
ARIH2OS	unnamed (+483)
ARL11	unnamed (+1725)
ARL13A	unnamed (+4053)
ARL15	unnamed (+530847)
ARL16	unnamed (+45)
ARL2	unnamed (-7072)
ARL2BP	unnamed (-50398), unnamed (+15527)
ARL3	unnamed (+68541)
ARL4A	unnamed (-66782), unnamed (+264445)
ARL4C	unnamed (-473520), unnamed (-383538), unnamed (-343414), unnamed (-326956), unnamed (-183196), unnamed (+74641), unnamed (+204720), unnamed (+238504), unnamed (+251044), unnamed (+293631)
ARL5A	unnamed (-50780)
ARL6IP5	unnamed (-270)
ARL6IP6	unnamed (-312609), unnamed (-302413), unnamed (-296144), unnamed (-203969), unnamed (-174747)
ARL8B	unnamed (-105598), unnamed (-98699)
ARL9	unnamed (+148334)
ARMC10	unnamed (-83008), unnamed (-81689)
ARNT2	unnamed (-225115), unnamed (+184802), unnamed (+195193), unnamed (+205344), unnamed (+216997)
ARNTL	unnamed (-166627), unnamed (-69650), unnamed (-61393), unnamed (-16030), unnamed (+61579)
ARNTL2	unnamed (-1611), unnamed (+10600), unnamed (+127637)
ARPC1A	unnamed (-58150)
ARPC1B	unnamed (+5523)
ARPP21	unnamed (-256416), unnamed (+292805), unnamed (+553357)
ARRB1	unnamed (-34397), unnamed (+25577), unnamed (+45092)
ARRDC2	unnamed (+13302)
ARRDC3	unnamed (+68924), unnamed (+71309), unnamed (+102931), unnamed (+220466), unnamed (+504692)
ARRDC4	unnamed (-458445), unnamed (-456466)
ARSA	unnamed (-28360)
ARSB	unnamed (+77767)
ARSI	unnamed (-14385)
ARSJ	unnamed (-97760), unnamed (-63544), unnamed (-35881), unnamed (+20318), unnamed (+194834)
ART4	unnamed (+6761)
ARTN	unnamed (-221752), unnamed (-110994)
ARV1	unnamed (-73020)
ARVCF	unnamed (+15478), unnamed (+41690)
ARX	unnamed (-925695)
ASAH2	unnamed (-373644)
ASAP1	unnamed (-504864), unnamed (-503137), unnamed (-325770), unnamed (-271007), unnamed (-247926), unnamed (-126360), unnamed (-101447), unnamed (-43042), unnamed (-14458), unnamed (+137800), unnamed (+139114), unnamed (+339565), unnamed (+401876), unnamed (+417721)
ASAP2	unnamed (-27089), unnamed (+28308), unnamed (+44992), unnamed (+81279), unnamed (+171787)
ASB1	unnamed (+12797)
ASB13	unnamed (+70533), unnamed (+118027)
ASB14	unnamed (-109956)
ASB15	unnamed (+66948)
ASB16	unnamed (-32377)
ASB17	unnamed (-136313)
ASB18	unnamed (+84610)
ASB4	unnamed (+64223)
ASB7	unnamed (+111152), unnamed (+119303)
ASCC2	unnamed (+16698), unnamed (+38852)
ASF1B	unnamed (-265)
ASH2L	unnamed (-46898)
ASIC2	unnamed (-945980), unnamed (-884892)
ASIC3	unnamed (-9457)
ASPH	unnamed (-45612), unnamed (-20035), unnamed (+122919)
ASPHD2	unnamed (+42376)
ASPRV1	unnamed (+27913), unnamed (+44185)
ASXL1	unnamed (-32305), unnamed (+107352), unnamed (+111828), unnamed (+117232), unnamed (+143625)
ASXL2	unnamed (-82696)
ATAD1	unnamed (+42107)
ATAD2B	unnamed (+169269)
ATE1	unnamed (-14937), unnamed (+135771), unnamed (+173824)
ATF3	unnamed (-49832), unnamed (-41549), unnamed (+197)
ATF4	unnamed (-312)
ATF6	unnamed (+196297)
ATG13	unnamed (+31874)
ATG14	unnamed (+12978)
ATG16L1	unnamed (-228142)
ATG4A	unnamed (+40078)
ATG5	unnamed (+81)
ATG7	unnamed (+6715), unnamed (+16605), unnamed (+180956), unnamed (+206139), unnamed (+223625), unnamed (+241725), unnamed (+295883), unnamed (+328142)
ATG9B	unnamed (+20692)
ATIC	unnamed (+99217)
ATN1	unnamed (+1376)
ATOH7	unnamed (+78108), unnamed (+95813)
ATOH8	unnamed (+18672), unnamed (+39066)
ATP10B	unnamed (+388290)
ATP10D	unnamed (+40378), unnamed (+46377)
ATP11A	unnamed (+21666), unnamed (+32496)
ATP11B	unnamed (-428276)
ATP13A3	unnamed (-81026), unnamed (-79944), unnamed (-63221), unnamed (-28983)
ATP13A5	unnamed (+77188)
ATP1A1	unnamed (-17251), unnamed (+2762), unnamed (+4157), unnamed (+115671)
ATP1B1	unnamed (+8150)
ATP1B3	unnamed (-35401), unnamed (-25030), unnamed (+63942)
ATP2A2	unnamed (+31538), unnamed (+72625)
ATP2B1	unnamed (-806683), unnamed (-502289), unnamed (-147784)
ATP2B4	unnamed (-113593), unnamed (-19290), unnamed (+18645), unnamed (+23978), unnamed (+43416), unnamed (+47620), unnamed (+130005)
ATP5C1	unnamed (+9530)
ATP5H	unnamed (+12365)
ATP5J	unnamed (-405333), unnamed (-371829), unnamed (-228645), unnamed (-199821), unnamed (-191019), unnamed (-150761)
ATP5L	unnamed (+14716)
ATP5O	unnamed (-52917), unnamed (-31932), unnamed (+154671), unnamed (+232544), unnamed (+260065)
ATP5S	unnamed (+8789)
ATP5SL	unnamed (-110212), unnamed (-62174)
ATP6AP1L	unnamed (+77839), unnamed (+107857), unnamed (+109694), unnamed (+117483), unnamed (+126565), unnamed (+349171), unnamed (+353798)
ATP6V0A1	unnamed (-22303), unnamed (+60008), unnamed (+61402)
ATP6V0A4	unnamed (-137169)
ATP6V1A	unnamed (+83667)
ATP6V1B2	unnamed (+71528)
ATP6V1C1	unnamed (-114648)
ATP6V1C2	unnamed (-3913)
ATP6V1E2	unnamed (+38202)
ATP6V1F	unnamed (-29219)
ATP6V1G1	unnamed (-35595)
ATP6V1G3	unnamed (+12272), unnamed (+97355), unnamed (+306135), unnamed (+320378), unnamed (+370927)
ATP6V1H	unnamed (+115390), unnamed (+183824)
ATP8A1	unnamed (+244693)
ATP8B1	unnamed (-43132), unnamed (-17004), unnamed (-10282), unnamed (+14078), unnamed (+18910), unnamed (+22251), unnamed (+74341), unnamed (+109036), unnamed (+128036)
ATP9A	unnamed (+18208), unnamed (+107356), unnamed (+137126), unnamed (+204739)
ATP9B	unnamed (-122)
ATXN1	unnamed (-271701), unnamed (-8259), unnamed (+48547), unnamed (+72239), unnamed (+415895), unnamed (+422321), unnamed (+483836)
ATXN2	unnamed (+161589), unnamed (+173127), unnamed (+189225)
ATXN2L	unnamed (-90358)
ATXN3L	unnamed (-78319), unnamed (+32556), unnamed (+36539), unnamed (+96049), unnamed (+152435), unnamed (+209495), unnamed (+218596)
ATXN7	unnamed (+47980), unnamed (+95909)
AUH	unnamed (+168287), unnamed (+196966), unnamed (+304890), unnamed (+324160), unnamed (+369144)
AVL9	unnamed (+41491), unnamed (+91822), unnamed (+174908)
AVPI1	unnamed (+38101)
AVPR1A	unnamed (-249985), unnamed (-143454)
AVPR1B	unnamed (-65553)
AWAT2	unnamed (+23262), unnamed (+60650)
AXIN1	unnamed (+25095)
AXIN2	unnamed (-223653), unnamed (-99503), unnamed (-42670), unnamed (+75505), unnamed (+202415)
AXL	unnamed (+4630), unnamed (+6968)
AZIN1	unnamed (-41678), unnamed (+1485), unnamed (+57954), unnamed (+75847), unnamed (+133559), unnamed (+134705)
B3GALNT1	unnamed (-66099), unnamed (+35315), unnamed (+69835)
B3GALNT2	unnamed (-44)
B3GALT1	unnamed (+392703)
B3GALT2	unnamed (-245082)
B3GALTL	unnamed (+438849), unnamed (+439843)
B3GAT1	unnamed (-556909)
B3GAT2	unnamed (-293480)
B3GAT3	unnamed (-71)
B3GNT2	unnamed (+23517), unnamed (+108783)
B3GNT4	unnamed (-22728)
B3GNT5	unnamed (+12893), unnamed (+32712), unnamed (+118067)
B3GNT6	unnamed (-148720)
B3GNT7	unnamed (-233376), unnamed (-226972), unnamed (-213424), unnamed (-30342), unnamed (-7045)
B3GNTL1	unnamed (+3203), unnamed (+184909), unnamed (+191655)
B4GALNT2	unnamed (-55865), unnamed (+14159)
B4GALNT3	unnamed (+27647), unnamed (+110436), unnamed (+150049)
B4GALNT4	unnamed (-42694)
B4GALT1	unnamed (-5208), unnamed (+6134), unnamed (+7878), unnamed (+16088)
B4GALT5	unnamed (-76325), unnamed (-61489), unnamed (-58543), unnamed (+13166), unnamed (+130038)
B4GALT6	unnamed (+5153)
B9D1	unnamed (+50789), unnamed (+58476)
B9D2	unnamed (-3821)
BAALC	unnamed (+115372)
BAAT	unnamed (+289555), unnamed (+290418)
BACE1	unnamed (+34838)
BACE2	unnamed (+3640)
BACH1	unnamed (-154050), unnamed (-117146), unnamed (-111354), unnamed (-102708), unnamed (-81251), unnamed (+43317), unnamed (+357457)
BACH2	unnamed (-196822), unnamed (-72432), unnamed (+11681), unnamed (+78107)
BAG3	unnamed (+7065), unnamed (+29249), unnamed (+35604)
BAI2	unnamed (-34820)
BAI3	unnamed (-994744)
BAIAP2L1	unnamed (-18049), unnamed (+46413)
BAIAP2L2	unnamed (-65716), unnamed (-62318)
BAMBI	unnamed (+229861), unnamed (+307256)
BANF2	unnamed (+53803), unnamed (+141694), unnamed (+156581), unnamed (+202246)
BANK1	unnamed (-434022), unnamed (+186757), unnamed (+348916)
BANP	unnamed (-6469), unnamed (+148992), unnamed (+264880), unnamed (+268961), unnamed (+270228), unnamed (+295369), unnamed (+345961), unnamed (+362287)
BARHL2	unnamed (+313946)
BARX2	unnamed (+263557)
BASP1	unnamed (-259546), unnamed (-179586), unnamed (-98696), unnamed (-89492)
BATF	unnamed (+1416), unnamed (+13602)
BATF2	unnamed (-9996)
BATF3	unnamed (-82871)
BAZ1A	unnamed (+94379)
BAZ2A	unnamed (+54411), unnamed (+70561), unnamed (+109505)
BAZ2B	unnamed (+921), unnamed (+67159), unnamed (+119061)
BBC3	unnamed (-11505), unnamed (+6402), unnamed (+56124)
BBOX1	unnamed (+175227)
BBS10	unnamed (+88884), unnamed (+111615), unnamed (+121811), unnamed (+164963), unnamed (+224641)
BBS9	unnamed (+593035), unnamed (+595991)
BBX	unnamed (-794352), unnamed (-777313), unnamed (+404899), unnamed (+436985), unnamed (+512922)
BCAN	unnamed (+18294), unnamed (+19554)
BCAP29	unnamed (+14661)
BCAR1	unnamed (-136559), unnamed (-85391), unnamed (-76417), unnamed (-74919), unnamed (-39318), unnamed (-23363), unnamed (+20535)
BCAR3	unnamed (+979), unnamed (+42493), unnamed (+67284), unnamed (+153806), unnamed (+174657), unnamed (+182555), unnamed (+221420), unnamed (+258679), unnamed (+279555), unnamed (+393163)
BCAS1	unnamed (+143970), unnamed (+169702), unnamed (+241758), unnamed (+427478), unnamed (+448859)
BCAS4	unnamed (+49972)
BCAT1	unnamed (+1712), unnamed (+49107), unnamed (+675867), unnamed (+863576)
BCCIP	unnamed (+17609)
BCDIN3D	unnamed (-26227), unnamed (+59108)
BCKDHB	unnamed (+350907), unnamed (+416972), unnamed (+532117)
BCL10	unnamed (-171469), unnamed (-130186), unnamed (-67030), unnamed (-52077), unnamed (-37043), unnamed (-21004), unnamed (-1974), unnamed (+1026)
BCL2	unnamed (+181735), unnamed (+422760)
BCL2A1	unnamed (-61754)
BCL2L1	unnamed (+10026), unnamed (+18185), unnamed (+23597), unnamed (+47517)
BCL2L10	unnamed (+9260), unnamed (+12110), unnamed (+18955)
BCL2L11	unnamed (-48870), unnamed (+42074), unnamed (+178837), unnamed (+200166), unnamed (+217743), unnamed (+374273), unnamed (+423339), unnamed (+478372), unnamed (+578166), unnamed (+585133)
BCL2L13	unnamed (+74)
BCL2L14	unnamed (-350977), unnamed (-256374), unnamed (-231356), unnamed (-185508), unnamed (-111897), unnamed (+89399)
BCL3	unnamed (-6378), unnamed (-366)
BCL6	unnamed (-241023), unnamed (-19852)
BCL6B	unnamed (-386), unnamed (+6826)
BCL7A	unnamed (-94480), unnamed (-27091)
BCL9	unnamed (-2083)
BCL9L	unnamed (-2219)
BCOR	unnamed (+236958), unnamed (+344098), unnamed (+391967)
BCR	unnamed (+35748), unnamed (+60994), unnamed (+101984), unnamed (+125897)
BDH1	unnamed (-156463), unnamed (+67909), unnamed (+89222), unnamed (+161026)
BDP1	unnamed (+290)
BEAN1	unnamed (-44802), unnamed (+89499)
BEGAIN	unnamed (-125132)
BEST3	unnamed (+10164)
BET1	unnamed (-309834), unnamed (-297113), unnamed (-179132), unnamed (-125572), unnamed (-60513), unnamed (-37080), unnamed (+45755), unnamed (+59511)
BFAR	unnamed (+214), unnamed (+53627)
BFSP1	unnamed (-27348), unnamed (-26344)
BGLAP	unnamed (-18722)
BHLHA15	unnamed (+33614)
BHLHB9	unnamed (+19551)
BHLHE40	unnamed (-237792), unnamed (-123270), unnamed (+37506), unnamed (+44405)
BHLHE41	unnamed (-28597), unnamed (+68602), unnamed (+114001), unnamed (+127410)
BICD1	unnamed (-231857), unnamed (-210271), unnamed (+8580), unnamed (+133536), unnamed (+379145)
BID	unnamed (-136883)
BIN1	unnamed (-46524), unnamed (+42424)
BIN3	unnamed (-4316), unnamed (+46541)
BIRC2	unnamed (-521)
BIRC3	unnamed (-205677), unnamed (-139083), unnamed (-91073)
BIRC6	unnamed (-67368)
BLID	unnamed (-375558), unnamed (-80999), unnamed (-73208), unnamed (-70429), unnamed (-64462), unnamed (-20914), unnamed (+70814), unnamed (+286790), unnamed (+649523), unnamed (+651513)
BLM	unnamed (-66940)
BLOC1S5	unnamed (-20874), unnamed (-18929), unnamed (+63898), unnamed (+67618), unnamed (+71870), unnamed (+88896)
BLOC1S5-TXNDC5	unnamed (+62573), unnamed (+82701), unnamed (+178747)
BLVRA	unnamed (-64353)
BMF	unnamed (+10051)
BMP1	unnamed (+62968)
BMP10	unnamed (-47170), unnamed (-37136), unnamed (+21654), unnamed (+39270), unnamed (+59935)
BMP2	unnamed (-266380), unnamed (-205485), unnamed (-176419), unnamed (-67452), unnamed (+2409), unnamed (+730366), unnamed (+860840), unnamed (+955128), unnamed (+955785), unnamed (+975029)
BMP2K	unnamed (-215801), unnamed (-130068), unnamed (-118220)
BMP3	unnamed (-722767)
BMP4	unnamed (-296905), unnamed (-255310), unnamed (-226056), unnamed (-212824), unnamed (-190455), unnamed (-152188), unnamed (+65983), unnamed (+241626)
BMP5	unnamed (-7234), unnamed (+170929)
BMP6	unnamed (+4350), unnamed (+100396), unnamed (+120524)
BMP8A	unnamed (-358771), unnamed (-307603), unnamed (-299423), unnamed (-286753), unnamed (-99484), unnamed (-92887)
BMPER	unnamed (-182344), unnamed (-179388), unnamed (+82569), unnamed (+131360), unnamed (+156189), unnamed (+165355), unnamed (+372237)
BMPR1B	unnamed (-502897), unnamed (-223912)
BMPR2	unnamed (-98275), unnamed (-82072), unnamed (-41029)
BMS1	unnamed (-16)
BNC1	unnamed (-3063)
BNC2	unnamed (+165488), unnamed (+243862), unnamed (+337722), unnamed (+344105), unnamed (+360264), unnamed (+533147), unnamed (+534704)
BNIP1	unnamed (-50295)
BNIP3	unnamed (+33883)
BNIP3L	unnamed (+68619), unnamed (+74999), unnamed (+81518)
BOD1	unnamed (-165382), unnamed (-149865), unnamed (-147913)
BOD1L1	unnamed (-550982), unnamed (-338785), unnamed (-293331), unnamed (-279868), unnamed (-260711)
BOK	unnamed (+3269)
BPGM	unnamed (-32880), unnamed (+23139)
BPI	unnamed (-32789), unnamed (-27986)
BPTF	unnamed (+153154), unnamed (+169832)
BRAF	unnamed (+308)
BRAT1	unnamed (+25913), unnamed (+31572)
BRCA2	unnamed (-53830)
BRD1	unnamed (+167289)
BRD2	unnamed (-1800), unnamed (+1167)
BRE	unnamed (-91507), unnamed (-80669)
BRI3	unnamed (+72980)
BRIX1	unnamed (-228249), unnamed (-199521), unnamed (-126145)
BRMS1L	unnamed (+52467)
BST1	unnamed (-12327)
BTBD1	unnamed (-25183)
BTBD10	unnamed (+123903)
BTBD11	unnamed (-40318)
BTBD17	unnamed (+16282)
BTBD6	unnamed (-55306), unnamed (-49263)
BTBD8	unnamed (+197046)
BTBD9	unnamed (+379993)
BTC	unnamed (+134767), unnamed (+154296), unnamed (+169679)
BTG1	unnamed (-62890), unnamed (-179), unnamed (+155155), unnamed (+157493)
BTG2	unnamed (+24)
BTG3	unnamed (+758)
BTLA	unnamed (+108170)
BTN3A2	unnamed (-13625)
BTNL2	unnamed (+13260)
BTRC	unnamed (+10827), unnamed (+13805)
BUD13	unnamed (+170918), unnamed (+301110)
BUD31	unnamed (-28388), unnamed (+165)
BYSL	unnamed (+110)
BZW1	unnamed (-69930), unnamed (-48725), unnamed (-46675), unnamed (-34067), unnamed (-25211), unnamed (-23878)
C10orf10	unnamed (-2450)
C10orf105	unnamed (+26094)
C10orf11	unnamed (+569795)
C10orf129	unnamed (+74572), unnamed (+79336)
C10orf137	unnamed (-662008), unnamed (-642522), unnamed (-635043), unnamed (-113036)
C10orf25	unnamed (-58140)
C10orf35	unnamed (+139232)
C10orf62	unnamed (+6902)
C10orf76	unnamed (+116783), unnamed (+117722)
C11orf30	unnamed (+141711)
C11orf44	unnamed (+53437), unnamed (+65115), unnamed (+218539), unnamed (+236876)
C11orf45	unnamed (-3371)
C11orf58	unnamed (+53401)
C11orf73	unnamed (+157776), unnamed (+182168), unnamed (+213651), unnamed (+222302), unnamed (+249424), unnamed (+265392), unnamed (+275933), unnamed (+290826), unnamed (+330864)
C11orf82	unnamed (+78873)
C11orf87	unnamed (-525971), unnamed (-515587), unnamed (-492767), unnamed (-448530), unnamed (-435833), unnamed (-406604), unnamed (-387974), unnamed (-383601), unnamed (+492988), unnamed (+549359), unnamed (+647353), unnamed (+655908)
C11orf92	unnamed (+471806), unnamed (+503690)
C12orf44	unnamed (-36729), unnamed (+77441), unnamed (+116424)
C12orf5	unnamed (-44043)
C12orf52	unnamed (+8561)
C12orf57	unnamed (-18184)
C12orf76	unnamed (+11932), unnamed (+42995)
C14orf119	unnamed (-15898)
C14orf159	unnamed (+114096)
C14orf166	unnamed (-83601), unnamed (+36042)
C14orf37	unnamed (+69649), unnamed (+426399)
C14orf39	unnamed (+236965)
C15orf48	unnamed (+26116)
C15orf62	unnamed (+23717)
C16orf62	unnamed (+138)
C17orf49	unnamed (+651)
C17orf67	unnamed (+46669), unnamed (+134514), unnamed (+151926)
C17orf70	unnamed (-24462), unnamed (-14410), unnamed (-1281)
C17orf78	unnamed (-228468)
C17orf85	unnamed (-43984), unnamed (-42441)
C18orf54	unnamed (+30228)
C19orf10	unnamed (-43321), unnamed (+21970), unnamed (+35713), unnamed (+94751)
C19orf24	unnamed (-13679)
C19orf57	unnamed (+25776)
C19orf77	unnamed (+29333), unnamed (+45291), unnamed (+75966), unnamed (+105109)
C19orf80	unnamed (-35514)
C1D	unnamed (-47), unnamed (+65240), unnamed (+145397), unnamed (+190946), unnamed (+445910), unnamed (+501365), unnamed (+559858)
C1GALT1	unnamed (-82932), unnamed (+256492)
C1GALT1C1	unnamed (-107033), unnamed (-42169)
C1QL3	unnamed (-122320)
C1QTNF1	unnamed (+12584)
C1QTNF3	unnamed (-565410), unnamed (-542317), unnamed (-527727)
C1QTNF8	unnamed (+13446)
C1QTNF9	unnamed (-158207), unnamed (-91270)
C1orf101	unnamed (+138606)
C1orf191	unnamed (+97713)
C1orf198	unnamed (-37376)
C1orf35	unnamed (+15447)
C1orf86	unnamed (-18433)
C1orf87	unnamed (-916432), unnamed (-889552), unnamed (-887460), unnamed (-875845), unnamed (-801421), unnamed (-499975), unnamed (-207753)
C1orf95	unnamed (+114107), unnamed (+115939)
C21orf33	unnamed (+26290), unnamed (+74106)
C21orf59	unnamed (+15522)
C21orf62	unnamed (-12155)
C21orf67	unnamed (-72653)
C22orf23	unnamed (+19705)
C22orf24	unnamed (-6895), unnamed (+671)
C22orf46	unnamed (-1763)
C2CD2	unnamed (-7575), unnamed (-4497), unnamed (+5625), unnamed (+21451)
C2CD3	unnamed (+32272)
C2CD4A	unnamed (+43758), unnamed (+52629), unnamed (+71374)
C2CD4B	unnamed (-8018), unnamed (+26932), unnamed (+45677), unnamed (+54548)
C2orf49	unnamed (+39524), unnamed (+56522), unnamed (+59574)
C2orf82	unnamed (+32454), unnamed (+118988)
C3orf20	unnamed (-242791), unnamed (-239535), unnamed (-222335), unnamed (-202018), unnamed (-194671), unnamed (+129065), unnamed (+131706)
C3orf52	unnamed (+11327), unnamed (+15884)
C3orf58	unnamed (+799413)
C3orf80	unnamed (-95906)
C4BPA	unnamed (+101275), unnamed (+178365), unnamed (+200753)
C4orf27	unnamed (+41086), unnamed (+97743)
C4orf32	unnamed (-61684)
C4orf6	unnamed (-338339), unnamed (-159181)
C5orf50	unnamed (-334947), unnamed (-189489), unnamed (-138391), unnamed (-117840), unnamed (-35193), unnamed (-27809)
C5orf55	unnamed (+132027)
C5orf63	unnamed (-133057)
C5orf64	unnamed (-295572), unnamed (-228976), unnamed (-187402), unnamed (+639325)
C6orf1	unnamed (-92231), unnamed (+5075), unnamed (+6214)
C6orf10	unnamed (-21989), unnamed (+1943), unnamed (+116385)
C6orf106	unnamed (+87033)
C6orf120	unnamed (-31931), unnamed (-4172)
C6orf123	unnamed (+97218), unnamed (+113775)
C6orf15	unnamed (-2338), unnamed (+17816)
C6orf62	unnamed (-22724), unnamed (+206)
C6orf70	unnamed (+100485)
C7orf10	unnamed (+164303)
C7orf13	unnamed (+754945)
C7orf49	unnamed (+10101)
C7orf55	unnamed (-148)
C7orf69	unnamed (-193983), unnamed (-11169), unnamed (-8432), unnamed (+146276), unnamed (+151687)
C8A	unnamed (-22475)
C8orf17	unnamed (+157271)
C8orf37	unnamed (-532108), unnamed (-434535), unnamed (-433354), unnamed (-424276), unnamed (-412427), unnamed (-291059), unnamed (-138988)
C8orf4	unnamed (-93611), unnamed (-34214), unnamed (+11762), unnamed (+19517), unnamed (+196850), unnamed (+235624), unnamed (+591675)
C8orf49	unnamed (+1082)
C8orf58	unnamed (+184)
C8orf74	unnamed (+63), unnamed (+38557)
C9	unnamed (-35168)
C9orf123	unnamed (+146639), unnamed (+855822)
C9orf135	unnamed (+78130), unnamed (+126196), unnamed (+155497)
C9orf156	unnamed (+233)
C9orf3	unnamed (-32981), unnamed (+154628), unnamed (+169716), unnamed (+246665), unnamed (+258847)
C9orf47	unnamed (-215381), unnamed (-212856)
C9orf89	unnamed (+2533)
C9orf91	unnamed (+11008), unnamed (+168315)
CA10	unnamed (-631507)
CA12	unnamed (+94840)
CA13	unnamed (+153)
CA5A	unnamed (-27033)
CA6	unnamed (-45825), unnamed (+40436)
CA7	unnamed (+29052)
CA8	unnamed (+42944)
CAB39	unnamed (+65073), unnamed (+81544)
CAB39L	unnamed (+87414)
CABIN1	unnamed (-10432)
CABLES1	unnamed (-157369), unnamed (+91267), unnamed (+95913), unnamed (+124502), unnamed (+144267), unnamed (+265814)
CABP1	unnamed (+37756)
CABP2	unnamed (-49695), unnamed (-40421)
CABP5	unnamed (-63704)
CABP7	unnamed (-97949)
CABYR	unnamed (-419029), unnamed (-353745), unnamed (-310344)
CACNA1A	unnamed (+76649), unnamed (+107155), unnamed (+338414), unnamed (+341786)
CACNA1C	unnamed (+587533)
CACNA1D	unnamed (-139759)
CACNA1E	unnamed (-370906), unnamed (-348242), unnamed (-324101), unnamed (-232307)
CACNA2D1	unnamed (-361847), unnamed (-256470), unnamed (+334210), unnamed (+338122), unnamed (+407322)
CACNB2	unnamed (+470027)
CACNB4	unnamed (+219811)
CACNG1	unnamed (+51082)
CACNG5	unnamed (-375115), unnamed (-368024), unnamed (-341245), unnamed (-143269)
CACNG6	unnamed (+16238), unnamed (+28105), unnamed (+43675)
CACTIN	unnamed (-29139)
CACUL1	unnamed (+95), unnamed (+56558)
CADM1	unnamed (-967461)
CADM4	unnamed (-29083)
CADPS	unnamed (+273654), unnamed (+287680)
CALB1	unnamed (-241726)
CALCRL	unnamed (-104893), unnamed (-99122), unnamed (-93338), unnamed (+91), unnamed (+18407), unnamed (+128757), unnamed (+145804)
CALD1	unnamed (-109679), unnamed (-78)
CALM1	unnamed (-13520), unnamed (+12441), unnamed (+22563), unnamed (+47369), unnamed (+219454), unnamed (+280882), unnamed (+398856), unnamed (+406836), unnamed (+453889)
CALM2	unnamed (-93211), unnamed (-48958), unnamed (+256), unnamed (+132987), unnamed (+142152), unnamed (+191169), unnamed (+208426), unnamed (+221206)
CALML3	unnamed (+23590), unnamed (+71084)
CALN1	unnamed (-271239)
CALU	unnamed (-215661)
CAMK1D	unnamed (+265379), unnamed (+354447), unnamed (+358193), unnamed (+371069), unnamed (+452548), unnamed (+495693)
CAMK1G	unnamed (-664111), unnamed (-598267), unnamed (-544208), unnamed (+65727)
CAMK2B	unnamed (-73288), unnamed (-58135), unnamed (-53434), unnamed (+33880), unnamed (+65886), unnamed (+67421)
CAMK2D	unnamed (-198315), unnamed (-23799), unnamed (-975), unnamed (+292563), unnamed (+324792)
CAMK2G	unnamed (-24882), unnamed (-19945), unnamed (+37396), unnamed (+54715)
CAMK2N1	unnamed (-8344), unnamed (+59100)
CAMKK1	unnamed (+2809), unnamed (+4352)
CAMKK2	unnamed (+21275)
CAMSAP1	unnamed (+182584), unnamed (+188384)
CAMTA1	unnamed (+29), unnamed (+75077), unnamed (+514356), unnamed (+616725), unnamed (+764236)
CANT1	unnamed (-2117), unnamed (+22942)
CAP1	unnamed (+19510)
CAP2	unnamed (+653)
CAPG	unnamed (-94413), unnamed (-88770)
CAPN11	unnamed (+19528)
CAPN12	unnamed (+50886), unnamed (+60681), unnamed (+77275)
CAPN2	unnamed (-4657), unnamed (+314), unnamed (+14260), unnamed (+19020), unnamed (+30996), unnamed (+59729), unnamed (+63850), unnamed (+119748)
CAPN5	unnamed (+6696)
CAPN7	unnamed (+63439), unnamed (+89271), unnamed (+94472), unnamed (+121845)
CAPN8	unnamed (+108750)
CAPNS1	unnamed (+503)
CAPRIN1	unnamed (-152156), unnamed (-114334), unnamed (-109844), unnamed (+16723)
CAPRIN2	unnamed (-96969), unnamed (-41231)
CAPSL	unnamed (+80796)
CAPZA1	unnamed (-74831)
CAPZA2	unnamed (-182680), unnamed (-174471), unnamed (-145647), unnamed (-89833)
CAPZB	unnamed (-23616), unnamed (-16972), unnamed (+15862), unnamed (+34450), unnamed (+55151)
CARD10	unnamed (-6035)
CARD11	unnamed (+169870), unnamed (+180154)
CARD16	unnamed (-2009)
CARD18	unnamed (-104989)
CARD8	unnamed (-18958), unnamed (-8706)
CARF	unnamed (+102547)
CARHSP1	unnamed (+17662)
CARS	unnamed (-38534), unnamed (+7618)
CARTPT	unnamed (-117538), unnamed (+203605)
CASC4	unnamed (-80831), unnamed (-72953)
CASC5	unnamed (+140)
CASD1	unnamed (+111162)
CASK	unnamed (-853247)
CASP10	unnamed (-51986), unnamed (-31416)
CASP6	unnamed (+126853)
CASP7	unnamed (+1357)
CASP8	unnamed (+113)
CASP9	unnamed (-541)
CASS4	unnamed (+6794)
CAST	unnamed (-124576), unnamed (-99410), unnamed (-89238), unnamed (-47802), unnamed (+81316)
CASZ1	unnamed (+267966), unnamed (+285871)
CATSPER3	unnamed (-18734)
CAV1	unnamed (-12591), unnamed (-2410), unnamed (+3465), unnamed (+46519), unnamed (+52467), unnamed (+92021)
CAV2	unnamed (-227121), unnamed (-218227), unnamed (-182065), unnamed (-171256), unnamed (-159199), unnamed (-144520), unnamed (-72996), unnamed (-55997), unnamed (-33465), unnamed (+12804)
CBFA2T2	unnamed (-44137)
CBFA2T3	unnamed (+51914)
CBLB	unnamed (-876623), unnamed (-859584), unnamed (+40908), unnamed (+474674)
CBLN3	unnamed (-531)
CBR4	unnamed (-219510), unnamed (-215569), unnamed (-106040), unnamed (-88559), unnamed (+405416)
CBWD7	unnamed (-867511)
CBX4	unnamed (-149071)
CBX5	unnamed (+50400)
CBX7	unnamed (-25455), unnamed (-22324)
CC2D1B	unnamed (+846)
CCBE1	unnamed (-188507), unnamed (-184796), unnamed (-18712), unnamed (+180619), unnamed (+182768)
CCBL1	unnamed (-93)
CCBL2	unnamed (+213)
CCDC103	unnamed (+1279), unnamed (+6594)
CCDC109B	unnamed (-11454), unnamed (+16415)
CCDC110	unnamed (-41929)
CCDC111	unnamed (+39018)
CCDC12	unnamed (-5965)
CCDC125	unnamed (+93753)
CCDC130	unnamed (-243)
CCDC141	unnamed (-56801), unnamed (+167036), unnamed (+179145), unnamed (+224650)
CCDC15	unnamed (+82927)
CCDC167	unnamed (-130611), unnamed (-53852), unnamed (-24445)
CCDC169-SOHLH2	unnamed (-2)
CCDC19	unnamed (-24142), unnamed (-16283), unnamed (+10044), unnamed (+18055)
CCDC3	unnamed (+156523), unnamed (+199668), unnamed (+281147), unnamed (+294023), unnamed (+297769), unnamed (+386837)
CCDC39	unnamed (+48835)
CCDC41	unnamed (-184559), unnamed (-110486)
CCDC47	unnamed (+115)
CCDC59	unnamed (-292082)
CCDC6	unnamed (-407889), unnamed (-406707)
CCDC66	unnamed (+278669), unnamed (+371703), unnamed (+417654), unnamed (+423917), unnamed (+450611), unnamed (+503418)
CCDC80	unnamed (-35702), unnamed (+11572), unnamed (+36099)
CCDC85B	unnamed (+9045)
CCDC85C	unnamed (-15973), unnamed (+13261), unnamed (+72450)
CCDC86	unnamed (-6475)
CCDC88A	unnamed (-131030), unnamed (-5997), unnamed (+55048), unnamed (+109924)
CCDC88C	unnamed (+93628)
CCDC91	unnamed (-166798), unnamed (-59514), unnamed (+123430), unnamed (+579992), unnamed (+768622)
CCIN	unnamed (-20194), unnamed (-17522)
CCK	unnamed (+159241)
CCKBR	unnamed (-9711)
CCL1	unnamed (-19577)
CCL2	unnamed (-77406), unnamed (-16318), unnamed (-2510), unnamed (-416)
CCL20	unnamed (+4654)
CCL22	unnamed (-41735), unnamed (-23299)
CCL24	unnamed (-19467)
CCNA1	unnamed (-14111), unnamed (+101615)
CCND1	unnamed (-565346), unnamed (-521511), unnamed (-390430), unnamed (-366309), unnamed (-288214), unnamed (-191041), unnamed (-143625)
CCND2	unnamed (-4221), unnamed (+3390)
CCND3	unnamed (-86743)
CCNE2	unnamed (+33336)
CCNI	unnamed (+101), unnamed (+73866)
CCNJ	unnamed (-224684)
CCNK	unnamed (+50167), unnamed (+109356)
CCNL1	unnamed (-258030), unnamed (-199987), unnamed (-175669), unnamed (-122581), unnamed (-88513), unnamed (-14735), unnamed (-140), unnamed (+31642), unnamed (+37845), unnamed (+468013)
CCNT1	unnamed (-63181)
CCNY	unnamed (-164315), unnamed (-140799), unnamed (-111506), unnamed (+42424), unnamed (+72491), unnamed (+85185), unnamed (+238286), unnamed (+241117)
CCNYL1	unnamed (-34496)
CCRN4L	unnamed (-279138), unnamed (-367)
CCSER2	unnamed (+165862)
CCT5	unnamed (+344)
CCT7	unnamed (+5655)
CCZ1	unnamed (+33513)
CCZ1B	unnamed (-272913), unnamed (+34250)
CD109	unnamed (-29666), unnamed (+18018)
CD151	unnamed (+2071)
CD160	unnamed (+54454)
CD163L1	unnamed (+10784)
CD180	unnamed (-802208), unnamed (-208022), unnamed (-109688), unnamed (-106766), unnamed (+133605), unnamed (+137019), unnamed (+157825), unnamed (+181308), unnamed (+185774), unnamed (+192355), unnamed (+263404), unnamed (+352859), unnamed (+366740)
CD1D	unnamed (-160135), unnamed (-77868)
CD200	unnamed (+58235)
CD200R1L	unnamed (+168979)
CD226	unnamed (-87875)
CD274	unnamed (+38263), unnamed (+49907)
CD276	unnamed (+2732), unnamed (+12869)
CD28	unnamed (-22566), unnamed (-21145), unnamed (+105223)
CD2AP	unnamed (+246)
CD2BP2	unnamed (+3136)
CD320	unnamed (+67810)
CD34	unnamed (-324804), unnamed (-309876), unnamed (-308465), unnamed (-296327), unnamed (-292462), unnamed (-290002), unnamed (-33351), unnamed (-30664), unnamed (+20573), unnamed (+62983), unnamed (+105310)
CD38	unnamed (+143099)
CD3E	unnamed (-29161), unnamed (-26986)
CD3EAP	unnamed (-436)
CD40	unnamed (+3917), unnamed (+87979)
CD44	unnamed (-108274), unnamed (-61318), unnamed (+198183)
CD46	unnamed (+54035), unnamed (+96362), unnamed (+138772)
CD47	unnamed (-40311), unnamed (+55116), unnamed (+131053), unnamed (+163139)
CD52	unnamed (-33009)
CD55	unnamed (-116164), unnamed (-39074), unnamed (-16686), unnamed (-219)
CD58	unnamed (+81501), unnamed (+193015), unnamed (+194410)
CD59	unnamed (+12947), unnamed (+32730), unnamed (+44235), unnamed (+45665)
CD63	unnamed (+68)
CD69	unnamed (-14693)
CD7	unnamed (+19655)
CD81	unnamed (+23194)
CD82	unnamed (+3468), unnamed (+58256), unnamed (+69233), unnamed (+116199)
CD83	unnamed (+759739)
CD8A	unnamed (-28970)
CD8B	unnamed (+24549)
CD9	unnamed (-31911), unnamed (-27990), unnamed (-19135), unnamed (-3733), unnamed (+78817), unnamed (+80450)
CD93	unnamed (-172215), unnamed (-66208), unnamed (-61880), unnamed (-59176), unnamed (-56776), unnamed (-46686), unnamed (-17262), unnamed (+24185)
CD99	unnamed (-13251), unnamed (+5954), unnamed (+16440), unnamed (+19355)
CDADC1	unnamed (+66260)
CDAN1	unnamed (-153557)
CDC123	unnamed (-9453)
CDC14A	unnamed (-62047), unnamed (-59690)
CDC14B	unnamed (-55266)
CDC16	unnamed (-22777)
CDC25A	unnamed (+33056)
CDC25B	unnamed (+15942)
CDC25C	unnamed (-6097)
CDC27	unnamed (+192833)
CDC42	unnamed (+800), unnamed (+40043), unnamed (+79845)
CDC42BPA	unnamed (-113517), unnamed (-39089), unnamed (-33045)
CDC42BPB	unnamed (+46323)
CDC42BPG	unnamed (-25577), unnamed (-12096), unnamed (-10676)
CDC42EP1	unnamed (-34870)
CDC42EP2	unnamed (-41778), unnamed (-37127), unnamed (-171)
CDC42EP3	unnamed (-109037), unnamed (-4296), unnamed (+14829), unnamed (+23440), unnamed (+67224), unnamed (+85536), unnamed (+110187), unnamed (+281593), unnamed (+292168)
CDC42SE2	unnamed (+115729)
CDC5L	unnamed (+28782), unnamed (+102855)
CDC73	unnamed (-6130)
CDCA4	unnamed (-5069)
CDCA7	unnamed (+234236), unnamed (+235739)
CDCA7L	unnamed (-182073), unnamed (-50644), unnamed (+328358)
CDCP1	unnamed (-21072), unnamed (+81457)
CDH11	unnamed (-659336), unnamed (-603462), unnamed (-536437), unnamed (+51174), unnamed (+119840), unnamed (+157844), unnamed (+960597)
CDH12	unnamed (+257047)
CDH13	unnamed (-434030), unnamed (+7373), unnamed (+11590), unnamed (+27028), unnamed (+72853), unnamed (+74019), unnamed (+310250), unnamed (+369016), unnamed (+717461)
CDH17	unnamed (-50650), unnamed (-33882), unnamed (+249007), unnamed (+264181), unnamed (+272671)
CDH18	unnamed (-577101)
CDH19	unnamed (-756100), unnamed (-628338)
CDH2	unnamed (-987966), unnamed (-986856), unnamed (-625386), unnamed (-617115), unnamed (-590733), unnamed (+65233), unnamed (+173769)
CDH20	unnamed (-494663), unnamed (-440999), unnamed (-355065), unnamed (-345525), unnamed (+273244), unnamed (+294712)
CDH22	unnamed (+45444), unnamed (+129506)
CDH24	unnamed (-21329), unnamed (-4698), unnamed (+11849)
CDH4	unnamed (+501113)
CDH5	unnamed (-707995), unnamed (-640970), unnamed (-585096), unnamed (-7125), unnamed (+15865)
CDH6	unnamed (+299174)
CDHR3	unnamed (-132730)
CDIP1	unnamed (-101203), unnamed (+14197)
CDIPT	unnamed (+41844)
CDK1	unnamed (-363274), unnamed (+49898)
CDK10	unnamed (+13553)
CDK12	unnamed (+55389)
CDK14	unnamed (-297682), unnamed (+107678)
CDK17	unnamed (-489152), unnamed (-410423), unnamed (-100755), unnamed (-45548), unnamed (-26922), unnamed (-19884), unnamed (+145271), unnamed (+162772), unnamed (+180580), unnamed (+191640)
CDK18	unnamed (+39273)
CDK19	unnamed (+277897), unnamed (+286796), unnamed (+305359)
CDK5R1	unnamed (+317231), unnamed (+383500)
CDK6	unnamed (-177956), unnamed (-40932), unnamed (+24172), unnamed (+52379), unnamed (+188288), unnamed (+200461)
CDK7	unnamed (+4090)
CDK8	unnamed (+158434)
CDKAL1	unnamed (-131039), unnamed (+8653), unnamed (+276924), unnamed (+343231), unnamed (+418546), unnamed (+471578)
CDKL1	unnamed (-125673), unnamed (+74469)
CDKL3	unnamed (-4119)
CDKL5	unnamed (+132606)
CDKN1A	unnamed (+1646)
CDKN1C	unnamed (+351965)
CDKN2A	unnamed (+100897), unnamed (+138261), unnamed (+161995)
CDKN2AIP	unnamed (-108945), unnamed (-5665)
CDKN2B	unnamed (-228650), unnamed (-202500), unnamed (-149592), unnamed (-108473), unnamed (-94034), unnamed (-35470), unnamed (-21020)
CDKN3	unnamed (-287956), unnamed (-249689), unnamed (-227320), unnamed (-214088), unnamed (-184834), unnamed (-143239)
CDNF	unnamed (+39280), unnamed (+55080), unnamed (+249735), unnamed (+259398), unnamed (+265823)
CDS1	unnamed (+108451), unnamed (+216995), unnamed (+287694), unnamed (+355223)
CDSN	unnamed (-5514), unnamed (-2458)
CDYL	unnamed (-484552), unnamed (-424276), unnamed (-417683), unnamed (-317141), unnamed (-194335), unnamed (-176329), unnamed (-168997), unnamed (-88048), unnamed (+35792)
CDYL2	unnamed (-134270), unnamed (-2695)
CEACAM16	unnamed (-13604), unnamed (-6729), unnamed (+43005)
CEACAM19	unnamed (+13823), unnamed (+20698)
CEACAM21	unnamed (-74983), unnamed (-26945)
CEBPB	unnamed (-24672), unnamed (+249879)
CEBPD	unnamed (+128694), unnamed (+226387), unnamed (+385434)
CEBPG	unnamed (+3313)
CECR1	unnamed (-183810)
CECR2	unnamed (-69938)
CELA1	unnamed (-25038), unnamed (-22408)
CELA3A	unnamed (-3272)
CELA3B	unnamed (-19876)
CELF1	unnamed (+60)
CELF2	unnamed (-225100), unnamed (-186818), unnamed (-148125), unnamed (-145648), unnamed (+17738)
CELSR3	unnamed (-990)
CENPBD1	unnamed (-22937)
CENPN	unnamed (+12)
CENPV	unnamed (+67129)
CENPW	unnamed (+548914)
CEP112	unnamed (+406569), unnamed (+530719), unnamed (+587552)
CEP120	unnamed (-37194), unnamed (-4)
CEP135	unnamed (-82153), unnamed (-406)
CEP152	unnamed (+87751)
CEP19	unnamed (+61130)
CEP250	unnamed (+6518)
CEP290	unnamed (+314406), unnamed (+701927), unnamed (+818662)
CEP350	unnamed (+72004)
CEP44	unnamed (-199116)
CEP63	unnamed (-2545)
CEP68	unnamed (+8776)
CEP70	unnamed (+122163)
CEP72	unnamed (+45648)
CEP78	unnamed (-28496)
CEP85L	unnamed (+513)
CEP95	unnamed (+116897)
CER1	unnamed (-24017)
CERK	unnamed (-16089), unnamed (+1858)
CERS4	unnamed (+31192)
CERS5	unnamed (-79831)
CETN1	unnamed (-55253)
CETN3	unnamed (+274713), unnamed (+478954)
CFC1	unnamed (-17401)
CFC1B	unnamed (-17414)
CFD	unnamed (+10199)
CFDP1	unnamed (+30919), unnamed (+82087), unnamed (+91061), unnamed (+92559), unnamed (+128160), unnamed (+144115)
CFL2	unnamed (-67440), unnamed (+35543), unnamed (+62823)
CFLAR	unnamed (+14791), unnamed (+35361)
CGNL1	unnamed (-315572), unnamed (-223088), unnamed (-41914), unnamed (-38360), unnamed (+18978), unnamed (+109588), unnamed (+175430), unnamed (+178023), unnamed (+184882)
CHAC1	unnamed (-11356), unnamed (+29974)
CHAF1B	unnamed (+44846), unnamed (+71622)
CHCHD3	unnamed (-153609)
CHCHD4	unnamed (-317)
CHCHD5	unnamed (+40111), unnamed (+42725)
CHCHD6	unnamed (+182176), unnamed (+207430), unnamed (+222596)
CHD1	unnamed (-93817), unnamed (+21614)
CHD2	unnamed (-67715), unnamed (+4633)
CHD5	unnamed (+121318)
CHD7	unnamed (+149390), unnamed (+230987)
CHD8	unnamed (-36145)
CHD9	unnamed (+44341)
CHEK2	unnamed (-299)
CHGB	unnamed (-48019)
CHIC1	unnamed (+354345)
CHIC2	unnamed (-17537), unnamed (+70176), unnamed (+120839)
CHMP1B	unnamed (+6177), unnamed (+8772)
CHMP4B	unnamed (-21620), unnamed (+826), unnamed (+103796)
CHMP6	unnamed (-230143), unnamed (-201959), unnamed (-199751), unnamed (-164721), unnamed (-158672), unnamed (-135179), unnamed (-99959)
CHN1	unnamed (+6786)
CHN2	unnamed (-508312), unnamed (-445012), unnamed (-158932)
CHP1	unnamed (+14)
CHPF	unnamed (+201)
CHRAC1	unnamed (-46679), unnamed (+33708), unnamed (+77680), unnamed (+80219)
CHRD	unnamed (+68984), unnamed (+79473)
CHRDL2	unnamed (+94368)
CHRM1	unnamed (+40607)
CHRM4	unnamed (-167591)
CHRM5	unnamed (-247742), unnamed (-246681)
CHRNA1	unnamed (-233979), unnamed (+782)
CHRNA2	unnamed (+117198)
CHRNA6	unnamed (+48165)
CHRNA9	unnamed (-80277), unnamed (-18436)
CHRNB3	unnamed (+23202)
CHRNB4	unnamed (-120495), unnamed (-115560)
CHST1	unnamed (+6873), unnamed (+264838)
CHST11	unnamed (-85449), unnamed (-48107), unnamed (+24084), unnamed (+147263), unnamed (+215257)
CHST15	unnamed (-13551)
CHST2	unnamed (+183644), unnamed (+212086), unnamed (+324697)
CHST3	unnamed (-103665), unnamed (-92926), unnamed (-7872), unnamed (+336), unnamed (+94869)
CHST9	unnamed (-926896), unnamed (-818360)
CHSY1	unnamed (-3857), unnamed (+50197), unnamed (+83824)
CHSY3	unnamed (+419894), unnamed (+432943), unnamed (+645849)
CIB1	unnamed (+211)
CIC	unnamed (-15978)
CIITA	unnamed (+223344), unnamed (+263139), unnamed (+324825)
CIRBP	unnamed (-6680), unnamed (+1963)
CISD1	unnamed (+13634)
CIT	unnamed (+160599), unnamed (+203438)
CITED2	unnamed (-972068), unnamed (-970073), unnamed (-568957), unnamed (-390252)
CITED4	unnamed (-105604), unnamed (-86612), unnamed (-13569)
CKAP2	unnamed (+121373)
CKMT2	unnamed (-265494)
CKS1B	unnamed (-3578), unnamed (-1025)
CLASP1	unnamed (-50360), unnamed (+118717), unnamed (+288989)
CLCA1	unnamed (-38155)
CLCA2	unnamed (+6127)
CLCA4	unnamed (+149605)
CLCN2	unnamed (+22968)
CLCN3	unnamed (+39684), unnamed (+96341)
CLCN6	unnamed (-268)
CLCNKB	unnamed (+95483), unnamed (+102091)
CLDN10	unnamed (-208628), unnamed (-67119), unnamed (-17302)
CLDN12	unnamed (+8318)
CLDN14	unnamed (-8086), unnamed (+23090), unnamed (+49866)
CLDN16	unnamed (-1485)
CLDN20	unnamed (-237388), unnamed (-136876), unnamed (-92460), unnamed (-74762)
CLDN22	unnamed (+137214), unnamed (+344791)
CLDN23	unnamed (-74238), unnamed (+104527), unnamed (+124148), unnamed (+158537), unnamed (+211322), unnamed (+215851), unnamed (+243595), unnamed (+293330)
CLDN24	unnamed (-116500), unnamed (-13220)
CLDN3	unnamed (-3731)
CLDN4	unnamed (+23996)
CLDN5	unnamed (-52315), unnamed (-49290), unnamed (-38705)
CLDN6	unnamed (-2519), unnamed (-880)
CLEC10A	unnamed (+19696), unnamed (+21255)
CLEC12B	unnamed (+6622)
CLEC14A	unnamed (-736244), unnamed (-101399), unnamed (-34566)
CLEC18A	unnamed (+75277), unnamed (+126474)
CLEC18B	unnamed (-173297), unnamed (-132826), unnamed (-27941)
CLEC19A	unnamed (-95044)
CLEC1A	unnamed (+30926), unnamed (+67217)
CLEC2D	unnamed (+4008)
CLEC2L	unnamed (+156734)
CLEC3A	unnamed (-188223), unnamed (-144619)
CLEC3B	unnamed (+38782)
CLEC4M	unnamed (+32580)
CLEC9A	unnamed (-13423), unnamed (+1091), unnamed (+37382)
CLECL1	unnamed (+59578)
CLIC1	unnamed (-846)
CLIC4	unnamed (-61487), unnamed (-25039), unnamed (-20217), unnamed (-152), unnamed (+9188), unnamed (+24889), unnamed (+60343)
CLIC5	unnamed (+35126), unnamed (+429664), unnamed (+634449)
CLIC6	unnamed (+138351), unnamed (+167121), unnamed (+212655), unnamed (+219779), unnamed (+313718)
CLINT1	unnamed (-531639), unnamed (-525848)
CLIP1	unnamed (-19746)
CLIP2	unnamed (-16860), unnamed (-9682)
CLK3	unnamed (-68630), unnamed (-40801)
CLK4	unnamed (-15537)
CLLU1	unnamed (-215172), unnamed (+115391)
CLMN	unnamed (+7992), unnamed (+54205), unnamed (+70820)
CLMP	unnamed (+76489), unnamed (+111925)
CLN8	unnamed (-17730), unnamed (+22773), unnamed (+45785)
CLNK	unnamed (+20384), unnamed (+28578)
CLPB	unnamed (-197951), unnamed (-49204)
CLSPN	unnamed (+50966)
CLSTN2	unnamed (+323364)
CLTB	unnamed (-25066)
CLTC	unnamed (+49182)
CLU	unnamed (-2227), unnamed (+458)
CLVS1	unnamed (-459787), unnamed (-378190), unnamed (+303685)
CMC2	unnamed (-112), unnamed (+68223)
CMIP	unnamed (-59970), unnamed (-43692), unnamed (-39267), unnamed (+49004), unnamed (+66254), unnamed (+72703), unnamed (+241346), unnamed (+258565), unnamed (+266684)
CMTM4	unnamed (-44969)
CMTM6	unnamed (+33419), unnamed (+59796), unnamed (+81186), unnamed (+88664)
CMTM7	unnamed (-15385), unnamed (+23073), unnamed (+30551), unnamed (+51941), unnamed (+78318)
CMTM8	unnamed (-97509), unnamed (-11572), unnamed (+137607)
CNBP	unnamed (-42683)
CNDP2	unnamed (+115)
CNGA2	unnamed (+132628), unnamed (+164925)
CNGA3	unnamed (+48664), unnamed (+74172)
CNGA4	unnamed (+10933)
CNGB1	unnamed (+154642)
CNIH3	unnamed (-117933), unnamed (-87174), unnamed (-73498), unnamed (+36328)
CNIH4	unnamed (+70710), unnamed (+73841)
CNKSR3	unnamed (-103828), unnamed (+10135), unnamed (+99994), unnamed (+123062)
CNN2	unnamed (-4833)
CNN3	unnamed (+1385), unnamed (+63402), unnamed (+72419)
CNNM1	unnamed (+74821)
CNOT2	unnamed (-189858)
CNOT4	unnamed (+217989)
CNOT6L	unnamed (+123420), unnamed (+182487)
CNOT7	unnamed (-107959), unnamed (-104308), unnamed (-102015), unnamed (-67846)
CNPY3	unnamed (+534)
CNR1	unnamed (-229364)
CNST	unnamed (+42647)
CNTN2	unnamed (-70915)
CNTN3	unnamed (-911958)
CNTNAP3	unnamed (+257425)
CNTNAP3B	unnamed (+59047), unnamed (+110801), unnamed (+854996)
CNTROB	unnamed (+64)
COA1	unnamed (-44038), unnamed (-320), unnamed (+2271)
COBL	unnamed (+176846), unnamed (+353889), unnamed (+362412), unnamed (+478559), unnamed (+489988)
COBLL1	unnamed (+56955), unnamed (+101170)
COG4	unnamed (+46867)
COG5	unnamed (-527)
COG6	unnamed (+122142), unnamed (+220501), unnamed (+375516), unnamed (+460569), unnamed (+475680), unnamed (+502681), unnamed (+535160), unnamed (+538739), unnamed (+550822), unnamed (+747188), unnamed (+790021), unnamed (+848618), unnamed (+884814), unnamed (+934147), unnamed (+954967), unnamed (+983663)
COG7	unnamed (-51739), unnamed (+29472)
COL12A1	unnamed (+107142)
COL13A1	unnamed (-32442), unnamed (+17928), unnamed (+62662)
COL14A1	unnamed (+134378)
COL17A1	unnamed (-24113), unnamed (+30608), unnamed (+31254), unnamed (+36167)
COL18A1	unnamed (-160909), unnamed (-136088), unnamed (-90954), unnamed (-88391), unnamed (-27592)
COL1A2	unnamed (-353106), unnamed (-329673), unnamed (-264614), unnamed (-211054), unnamed (-93073), unnamed (-80352)
COL21A1	unnamed (-114249), unnamed (+364948)
COL25A1	unnamed (-63651), unnamed (+118066), unnamed (+421270)
COL27A1	unnamed (+66370), unnamed (+68730), unnamed (+70123)
COL28A1	unnamed (+96746)
COL4A1	unnamed (+47745), unnamed (+168957), unnamed (+180698)
COL4A2	unnamed (+12898), unnamed (+34170), unnamed (+75120), unnamed (+102507), unnamed (+105040), unnamed (+239830)
COL4A3BP	unnamed (-54759)
COL4A6	unnamed (+307726)
COL5A1	unnamed (-227562), unnamed (-185380), unnamed (-38975), unnamed (+3265)
COL5A2	unnamed (-149139), unnamed (-30770)
COL5A3	unnamed (+1207)
COL6A3	unnamed (-51308), unnamed (+122864), unnamed (+257825), unnamed (+286057), unnamed (+316418)
COL6A6	unnamed (+132285), unnamed (+140393)
COL8A1	unnamed (-715512), unnamed (-666659), unnamed (-660774), unnamed (-529767), unnamed (-509239), unnamed (-282804), unnamed (-1129), unnamed (+113255), unnamed (+237619), unnamed (+257758), unnamed (+403442)
COL8A2	unnamed (-11478)
COLEC12	unnamed (-24392), unnamed (+25213), unnamed (+177985)
COLGALT1	unnamed (-2040), unnamed (+66)
COLGALT2	unnamed (+121669), unnamed (+156173), unnamed (+163824)
COMMD10	unnamed (-52711), unnamed (+286165)
COMMD3	unnamed (-69098)
COMMD7	unnamed (+242023), unnamed (+268416), unnamed (+273820), unnamed (+278296)
COMT	unnamed (-60489)
COPB1	unnamed (+77386)
COPG1	unnamed (-23013)
COPRS	unnamed (+105128), unnamed (+136934), unnamed (+262362)
COPS6	unnamed (-1626)
COPS7A	unnamed (+327)
COPS8	unnamed (-251623), unnamed (-213473), unnamed (-138188), unnamed (+12645), unnamed (+43006), unnamed (+71238), unnamed (+206199)
COQ10B	unnamed (+45)
COQ4	unnamed (-14943)
COQ7	unnamed (-61754), unnamed (+111), unnamed (+24721)
CORIN	unnamed (+306284), unnamed (+312283)
CORO1C	unnamed (-122984), unnamed (-121199), unnamed (-107015), unnamed (-94919), unnamed (+39942), unnamed (+66756)
CORO2B	unnamed (-35818), unnamed (+7235), unnamed (+39866)
CORO6	unnamed (-104111), unnamed (-42368), unnamed (-18538), unnamed (-16630)
COTL1	unnamed (-525), unnamed (+14797)
COX15	unnamed (+70544)
COX18	unnamed (-153311), unnamed (+97996)
COX4I1	unnamed (+232), unnamed (+89276)
COX4I2	unnamed (-27154), unnamed (+37493), unnamed (+61413), unnamed (+66825), unnamed (+74984)
COX5B	unnamed (-401312), unnamed (-95311)
COX6A1P2	unnamed (+89973)
COX6C	unnamed (+395230), unnamed (+653126)
COX7C	unnamed (+503128), unnamed (+533761)
CP	unnamed (+41827)
CPA3	unnamed (+78417)
CPA6	unnamed (-112134)
CPE	unnamed (+243296), unnamed (+246543)
CPEB2	unnamed (-823969)
CPEB4	unnamed (-123707), unnamed (-121755), unnamed (-106238), unnamed (+31548)
CPLX2	unnamed (-136465)
CPM	unnamed (-163681), unnamed (-135401), unnamed (-126431)
CPN1	unnamed (-104199), unnamed (+37606)
CPN2	unnamed (+47766), unnamed (+57484), unnamed (+88626), unnamed (+212630)
CPNE5	unnamed (+12274), unnamed (+16600), unnamed (+84182)
CPNE7	unnamed (+5639), unnamed (+26885)
CPO	unnamed (+182474), unnamed (+194535), unnamed (+223968)
CPPED1	unnamed (+127873), unnamed (+157253), unnamed (+341036)
CPSF6	unnamed (-179907), unnamed (-170937), unnamed (-142657)
CPVL	unnamed (-70014)
CPXM2	unnamed (+82834)
CRABP1	unnamed (-17850)
CRADD	unnamed (+99789), unnamed (+107414), unnamed (+113112)
CRCP	unnamed (+34010)
CREB1	unnamed (-194964), unnamed (-135019)
CREB3	unnamed (+287)
CREB3L1	unnamed (-39714), unnamed (+19189)
CREB3L2	unnamed (+9479), unnamed (+11318), unnamed (+23413)
CREB3L4	unnamed (-4501)
CREB5	unnamed (-204646), unnamed (-3092), unnamed (+273572), unnamed (+336872), unnamed (+622952)
CREBBP	unnamed (-132775), unnamed (-69797)
CREBRF	unnamed (+37795)
CREBZF	unnamed (+486)
CREG2	unnamed (+58783)
CRELD2	unnamed (+17854)
CREM	unnamed (-284), unnamed (+45099), unnamed (+68615), unnamed (+97908)
CRHBP	unnamed (+6655)
CRIM1	unnamed (+16287), unnamed (+105563), unnamed (+122532), unnamed (+205739), unnamed (+212688)
CRIP2	unnamed (-42392)
CRIPT	unnamed (+38933)
CRISPLD2	unnamed (-89599), unnamed (-13409), unnamed (+174871)
CRK	unnamed (-31912), unnamed (+33254), unnamed (+42949)
CRMP1	unnamed (+139094)
CROCC	unnamed (-255035), unnamed (-181386), unnamed (-25812)
CROT	unnamed (-28544)
CRTAC1	unnamed (+148081)
CRTC1	unnamed (-5548)
CRTC2	unnamed (-4777)
CRTC3	unnamed (-129092), unnamed (-127615), unnamed (-116201), unnamed (-66516), unnamed (+120318)
CRY1	unnamed (-184265)
CRYAA	unnamed (-5882), unnamed (+8188)
CRYBA1	unnamed (-5779)
CRYBA4	unnamed (+112613), unnamed (+617322), unnamed (+853194), unnamed (+890562)
CRYBB3	unnamed (-213958), unnamed (-207724), unnamed (-173919), unnamed (-113363), unnamed (-88638), unnamed (-79025)
CRYGS	unnamed (+5560)
CRYM	unnamed (+1830)
CSE1L	unnamed (-116167), unnamed (-62671)
CSF1	unnamed (-58103), unnamed (-14643)
CSF1R	unnamed (+91199)
CSF2	unnamed (+12747), unnamed (+29753)
CSF2RB	unnamed (-28697)
CSF3	unnamed (+6356)
CSGALNACT1	unnamed (+216462)
CSNK1A1	unnamed (-10930), unnamed (+100618)
CSNK1D	unnamed (-24216), unnamed (+5893)
CSNK1E	unnamed (-1070)
CSNK1G3	unnamed (-51602)
CSNK2A1	unnamed (+3811)
CSNK2A3	unnamed (-38686), unnamed (+3161)
CSPG4	unnamed (+18523), unnamed (+45880)
CSRNP1	unnamed (-24535), unnamed (-12790), unnamed (-59), unnamed (+2519), unnamed (+5800)
CSRP1	unnamed (-83984), unnamed (-53135), unnamed (+3620), unnamed (+5856), unnamed (+20052)
CSRP2	unnamed (-183921)
CSRP3	unnamed (-22493)
CST1	unnamed (-4335)
CST3	unnamed (+14915)
CST4	unnamed (-4378)
CST9	unnamed (-17154)
CSTB	unnamed (+47706)
CSTF3	unnamed (-1)
CTAG2	unnamed (-84962)
CTAGE1	unnamed (-256664), unnamed (-250392), unnamed (-186829), unnamed (-141685), unnamed (-133839), unnamed (-50266), unnamed (-14915), unnamed (+19029), unnamed (+31977), unnamed (+194085)
CTAGE6	unnamed (-66347), unnamed (-49189), unnamed (+44989), unnamed (+124202)
CTBP1	unnamed (+56762)
CTBP2	unnamed (-578650), unnamed (-56643), unnamed (-49164), unnamed (-29678)
CTBS	unnamed (-58699), unnamed (-25107)
CTC1	unnamed (-399)
CTCF	unnamed (-6301), unnamed (+9499)
CTCFL	unnamed (+48816)
CTDNEP1	unnamed (-68)
CTDP1	unnamed (-221172), unnamed (-220176), unnamed (-194235), unnamed (-111885)
CTGF	unnamed (-181065), unnamed (-133682), unnamed (-112332), unnamed (-109451), unnamed (-44805), unnamed (-3426), unnamed (+87208)
CTIF	unnamed (-50609), unnamed (+6734), unnamed (+24110), unnamed (+90777), unnamed (+251260), unnamed (+295751), unnamed (+334267), unnamed (+363115)
CTLA4	unnamed (-56015)
CTNNA1	unnamed (-66509), unnamed (-56708), unnamed (+245)
CTNNAL1	unnamed (-26253), unnamed (-22755), unnamed (+58)
CTNNB1	unnamed (-227683), unnamed (-223609)
CTNND1	unnamed (-82), unnamed (+242949), unnamed (+245338)
CTPS1	unnamed (-103420), unnamed (-30377), unnamed (-11385), unnamed (+34637)
CTRB1	unnamed (+26472)
CTRC	unnamed (-22199), unnamed (-20963)
CTSB	unnamed (-9368), unnamed (+14125)
CTSC	unnamed (-217397), unnamed (-198235)
CTSD	unnamed (-8651)
CTSE	unnamed (+176361)
CTSL	unnamed (-215270), unnamed (-209046), unnamed (-125322), unnamed (-117938), unnamed (-11742)
CTSO	unnamed (-995783), unnamed (-992884)
CTSS	unnamed (+1039)
CTTN	unnamed (+1283)
CTTNBP2NL	unnamed (-7652), unnamed (-1902)
CTU2	unnamed (+54)
CTXN3	unnamed (+214761), unnamed (+222938), unnamed (+238325), unnamed (+311719), unnamed (+389716)
CUBN	unnamed (+54096), unnamed (+66601), unnamed (+67322), unnamed (+99949), unnamed (+105968), unnamed (+122848), unnamed (+133296), unnamed (+142588), unnamed (+161151), unnamed (+163108)
CUL1	unnamed (-28593), unnamed (+73877)
CUL2	unnamed (+16108), unnamed (+17332), unnamed (+79597)
CUL3	unnamed (-363608), unnamed (-362046), unnamed (-252542), unnamed (-217391), unnamed (+178086)
CUL4B	unnamed (+25864)
CUL9	unnamed (-7543)
CUX1	unnamed (+66700), unnamed (+137403)
CUZD1	unnamed (-11247), unnamed (+396)
CWC15	unnamed (+178926)
CWC27	unnamed (+266837), unnamed (+430012), unnamed (+440606)
CWF19L2	unnamed (-105187), unnamed (-87322)
CWH43	unnamed (-72720), unnamed (-46253)
CXADR	unnamed (-22626)
CXCL11	unnamed (-15)
CXCL12	unnamed (+517099), unnamed (+520935), unnamed (+527400)
CXCL13	unnamed (+125150), unnamed (+184217)
CXCL2	unnamed (-17946)
CXCR3	unnamed (-461304), unnamed (-400245)
CXCR4	unnamed (-120006)
CXXC5	unnamed (+12911), unnamed (+77031)
CXorf36	unnamed (-623975), unnamed (-574680), unnamed (-570568), unnamed (-509552), unnamed (-496957), unnamed (-422485), unnamed (-306265), unnamed (+3933)
CYB561	unnamed (-14787), unnamed (-4489), unnamed (+12736), unnamed (+25508), unnamed (+170647)
CYB5B	unnamed (-19983), unnamed (-14235), unnamed (+106223), unnamed (+110510)
CYB5D2	unnamed (+130)
CYB5R2	unnamed (+68353), unnamed (+73593)
CYB5R3	unnamed (-36264)
CYCS	unnamed (-35)
CYFIP1	unnamed (-232)
CYP17A1	unnamed (+23012), unnamed (+34304), unnamed (+61353)
CYP19A1	unnamed (+4450), unnamed (+109930), unnamed (+217161), unnamed (+240952)
CYP20A1	unnamed (-223999)
CYP26A1	unnamed (+305943), unnamed (+330422), unnamed (+363713), unnamed (+385123), unnamed (+389004), unnamed (+392256), unnamed (+394744), unnamed (+397414)
CYP26B1	unnamed (-414411), unnamed (+267072), unnamed (+304480), unnamed (+404943), unnamed (+649548), unnamed (+655830)
CYP26C1	unnamed (-88882)
CYP27C1	unnamed (+51888)
CYP2U1	unnamed (-34907)
CYP46A1	unnamed (+72003)
CYR61	unnamed (+26636)
CYSLTR2	unnamed (-105804), unnamed (+43081), unnamed (+185674)
CYSTM1	unnamed (+87042), unnamed (+93217)
CYTH1	unnamed (+45527), unnamed (+189809)
CYTH4	unnamed (+25289)
CYTL1	unnamed (-18763), unnamed (-10933)
CYYR1	unnamed (-270082), unnamed (+184387)
DAAM1	unnamed (+12419), unnamed (+14868), unnamed (+43252), unnamed (+69344), unnamed (+143361)
DAAM2	unnamed (+94977)
DAB1	unnamed (-971476)
DAB2	unnamed (-777825), unnamed (-773766), unnamed (-747002), unnamed (-627842), unnamed (-101913), unnamed (-100831), unnamed (-94928), unnamed (-88285), unnamed (+25442)
DAB2IP	unnamed (+1900), unnamed (+158178), unnamed (+198178)
DACH1	unnamed (+205082), unnamed (+241566)
DAD1	unnamed (+16576), unnamed (+42856), unnamed (+52386), unnamed (+114218), unnamed (+672129), unnamed (+673928), unnamed (+676005), unnamed (+722303)
DAGLB	unnamed (+62365)
DAP	unnamed (+36136), unnamed (+41181), unnamed (+56110), unnamed (+125784), unnamed (+165273), unnamed (+183345), unnamed (+209726), unnamed (+293662)
DAP3	unnamed (+74607)
DAPK1	unnamed (+12368), unnamed (+18592), unnamed (+102316), unnamed (+109700), unnamed (+215896)
DAPK2	unnamed (+100317)
DAPK3	unnamed (+1864)
DAPL1	unnamed (-194914), unnamed (-78962), unnamed (+141939), unnamed (+158567)
DAW1	unnamed (-53099), unnamed (-372)
DAZAP2	unnamed (+24321)
DBC1	unnamed (+839876)
DBF4B	unnamed (-121077)
DBI	unnamed (-111111)
DBN1	unnamed (-21400), unnamed (+10737), unnamed (+18201)
DBNDD1	unnamed (+14650)
DBX1	unnamed (+47741), unnamed (+62741), unnamed (+241109), unnamed (+298878), unnamed (+383055), unnamed (+445483)
DBX2	unnamed (-141336)
DCAF5	unnamed (+73589), unnamed (+100707), unnamed (+114675), unnamed (+147300)
DCBLD1	unnamed (-18281)
DCBLD2	unnamed (-453982), unnamed (-227547), unnamed (-207019), unnamed (-76012), unnamed (-70127), unnamed (-21274), unnamed (+45663), unnamed (+121346), unnamed (+122607), unnamed (+160179)
DCHS1	unnamed (+20193)
DCLK1	unnamed (+292680)
DCLK2	unnamed (+62210), unnamed (+158360), unnamed (+223663), unnamed (+230059), unnamed (+269196), unnamed (+300633)
DCN	unnamed (-807618), unnamed (-805280)
DCP1A	unnamed (-7663)
DCP2	unnamed (-18081), unnamed (+43838), unnamed (+105451), unnamed (+294567)
DCPS	unnamed (+42462), unnamed (+45343)
DCST1	unnamed (+11137)
DCST2	unnamed (+16328)
DCSTAMP	unnamed (+88824)
DCT	unnamed (+169078)
DCTD	unnamed (-266181), unnamed (-58604), unnamed (+312698), unnamed (+323317)
DCTN6	unnamed (+340)
DCTPP1	unnamed (+56)
DCUN1D3	unnamed (-4259), unnamed (-297), unnamed (+34175)
DCUN1D4	unnamed (+63613)
DCUN1D5	unnamed (+55975), unnamed (+95755), unnamed (+117236)
DDAH1	unnamed (+16581), unnamed (+57864), unnamed (+121020), unnamed (+135973), unnamed (+151007), unnamed (+167046)
DDB1	unnamed (-14875)
DDB2	unnamed (+1429), unnamed (+5654)
DDC	unnamed (+30218), unnamed (+68240)
DDHD1	unnamed (-737730), unnamed (-562087)
DDI1	unnamed (-448167), unnamed (-411368), unnamed (-128515)
DDIT3	unnamed (+35)
DDIT4	unnamed (+45710), unnamed (+46973)
DDIT4L	unnamed (-158218)
DDR1	unnamed (-131477), unnamed (-114665), unnamed (-102110), unnamed (-69617)
DDR2	unnamed (+58449)
DDX1	unnamed (-11459), unnamed (+49217), unnamed (+118234), unnamed (+139439)
DDX10	unnamed (+231123), unnamed (+241507), unnamed (+264327), unnamed (+308564), unnamed (+321261), unnamed (+350490), unnamed (+369120), unnamed (+373493)
DDX11	unnamed (-77373)
DDX18	unnamed (+42058)
DDX19A	unnamed (+73)
DDX20	unnamed (-21498)
DDX3X	unnamed (-82366)
DDX41	unnamed (-29055)
DDX42	unnamed (-203)
DDX47	unnamed (-54495), unnamed (-36996), unnamed (-33748), unnamed (-9984), unnamed (-4958), unnamed (+6600), unnamed (+26721), unnamed (+57324), unnamed (+59213)
DDX50	unnamed (-52)
DDX52	unnamed (-5322)
DDX55	unnamed (-10159)
DDX58	unnamed (+23599), unnamed (+130403)
DDX60	unnamed (-103119), unnamed (-66203), unnamed (+220349)
DDX60L	unnamed (+58561), unnamed (+95477)
DEDD	unnamed (+206)
DEDD2	unnamed (+26183)
DEFB1	unnamed (+144595), unnamed (+148498)
DEFB112	unnamed (-613129)
DEFB130	unnamed (-408414)
DEFB136	unnamed (+97002)
DEFB4A	unnamed (+22511)
DEGS1	unnamed (-294902), unnamed (-130192), unnamed (-124729), unnamed (-14164)
DEK	unnamed (-79145)
DENND1B	unnamed (-63772)
DENND3	unnamed (-106141), unnamed (-101602), unnamed (-90460), unnamed (+25252)
DENND4A	unnamed (-40850), unnamed (-4630)
DENND4C	unnamed (-45935)
DENND5A	unnamed (+637), unnamed (+125914)
DENND5B	unnamed (+539)
DEPDC5	unnamed (-108184), unnamed (+74920)
DERA	unnamed (+17222)
DESI2	unnamed (-52953)
DFNA5	unnamed (-149649), unnamed (-63215)
DFNB31	unnamed (-47181)
DGKD	unnamed (-3575), unnamed (+64520), unnamed (+132477)
DGKE	unnamed (+34084), unnamed (+65459)
DGKG	unnamed (-178905)
DGKI	unnamed (-145715), unnamed (-143876), unnamed (-131781), unnamed (+266719), unnamed (+337964), unnamed (+384637)
DGKZ	unnamed (-64744), unnamed (+1864)
DGUOK	unnamed (-130)
DHCR24	unnamed (-68521)
DHDDS	unnamed (-91)
DHRS1	unnamed (+3032)
DHRS12	unnamed (+39528)
DHRS13	unnamed (-43276), unnamed (-23163), unnamed (-5983)
DHRS3	unnamed (-750), unnamed (+13230), unnamed (+67859), unnamed (+136607)
DHRSX	unnamed (-176950)
DHTKD1	unnamed (-15167)
DHX15	unnamed (-58758)
DHX16	unnamed (-10141)
DHX29	unnamed (+4271)
DHX30	unnamed (+108028)
DHX32	unnamed (+40160)
DHX36	unnamed (+220)
DHX37	unnamed (+61123)
DHX40	unnamed (-186804), unnamed (-137861), unnamed (-125013)
DHX9	unnamed (+151069)
DIAPH1	unnamed (+58112), unnamed (+97599)
DIAPH2	unnamed (-248684)
DIAPH3	unnamed (+386555), unnamed (+530568), unnamed (+630087), unnamed (+669443), unnamed (+704935)
DICER1	unnamed (-153904), unnamed (-107691), unnamed (-91076)
DIEXF	unnamed (-4535), unnamed (+12196), unnamed (+56699)
DIO2	unnamed (+841658)
DIO3	unnamed (-487944), unnamed (+170015)
DIP2A	unnamed (-3258)
DIRAS2	unnamed (+889163)
DIRAS3	unnamed (-126469), unnamed (-122587), unnamed (+81298), unnamed (+161531), unnamed (+168337), unnamed (+195598), unnamed (+201049), unnamed (+204057), unnamed (+211214)
DIRC2	unnamed (-185)
DIS3L2	unnamed (+339630), unnamed (+354854)
DISC1	unnamed (-135), unnamed (+201131), unnamed (+344974), unnamed (+363641), unnamed (+386257)
DISP1	unnamed (+174687)
DISP2	unnamed (-43245), unnamed (-14568)
DKK1	unnamed (+4920), unnamed (+73827), unnamed (+106502), unnamed (+129417), unnamed (+165206), unnamed (+264747)
DKK2	unnamed (-673824), unnamed (-94140), unnamed (+345581), unnamed (+452727), unnamed (+494969), unnamed (+670297)
DKK3	unnamed (-81104), unnamed (-71258), unnamed (-35257), unnamed (+10238), unnamed (+31895)
DLC1	unnamed (+131729), unnamed (+147857), unnamed (+161369), unnamed (+220450), unnamed (+238699), unnamed (+247505), unnamed (+311431), unnamed (+320819), unnamed (+471123)
DLD	unnamed (+58216), unnamed (+104864)
DLEU1	unnamed (+42827), unnamed (+162714), unnamed (+329269), unnamed (+339544), unnamed (+454161)
DLG1	unnamed (-189502), unnamed (-168189), unnamed (-96385)
DLG4	unnamed (-772)
DLG5	unnamed (-99454), unnamed (-57302), unnamed (+52719), unnamed (+81253), unnamed (+188707)
DLGAP1	unnamed (+450843), unnamed (+660525), unnamed (+707604), unnamed (+744293), unnamed (+802313), unnamed (+830950), unnamed (+851138), unnamed (+859537), unnamed (+861070), unnamed (+988754)
DLGAP2	unnamed (-818839), unnamed (+244666)
DLGAP5	unnamed (-207202)
DLK1	unnamed (-33625)
DLL1	unnamed (+347355)
DLL4	unnamed (-22626), unnamed (+12400)
DLX1	unnamed (+13964)
DLX2	unnamed (-205350), unnamed (-150422), unnamed (-146029), unnamed (-129212), unnamed (+3710)
DLX3	unnamed (-52443), unnamed (-32201)
DLX4	unnamed (-16181)
DMBT1	unnamed (-91278), unnamed (-65771)
DMP1	unnamed (+7436)
DMRT1	unnamed (-156944), unnamed (-146558), unnamed (-144825), unnamed (-89484), unnamed (-85810), unnamed (-80048), unnamed (-39946)
DMRTA1	unnamed (-416458), unnamed (-402008), unnamed (-343444), unnamed (-329005), unnamed (-287886), unnamed (-234978), unnamed (-208828)
DNAH1	unnamed (-2495)
DNAH11	unnamed (+74511)
DNAH12	unnamed (+93402)
DNAH14	unnamed (-277046)
DNAH17	unnamed (-159373), unnamed (-15091), unnamed (+192992)
DNAH2	unnamed (+28644)
DNAH3	unnamed (-29140)
DNAH5	unnamed (-91747), unnamed (-41422), unnamed (+279861), unnamed (+692427)
DNAH6	unnamed (-22433)
DNAI1	unnamed (+37621)
DNAJA2	unnamed (-162697)
DNAJB12	unnamed (+34256), unnamed (+35519)
DNAJB2	unnamed (-93)
DNAJB5	unnamed (+3644)
DNAJB8	unnamed (-16545), unnamed (+191977)
DNAJC1	unnamed (-243151), unnamed (+337)
DNAJC13	unnamed (-12484)
DNAJC15	unnamed (+325420), unnamed (+341341), unnamed (+354543)
DNAJC16	unnamed (-1977)
DNAJC27	unnamed (+251)
DNAJC3	unnamed (+107575)
DNAJC5	unnamed (-21536)
DNAJC7	unnamed (-7200)
DNAJC9	unnamed (-3847)
DNALI1	unnamed (+19922)
DNASE1L3	unnamed (+130226), unnamed (+132510), unnamed (+162108), unnamed (+165143), unnamed (+166223)
DNASE2B	unnamed (-241959), unnamed (-224090), unnamed (-32761)
DNER	unnamed (+307160), unnamed (+400655)
DNM1L	unnamed (-92739), unnamed (-28441)
DNM2	unnamed (+62390), unnamed (+95061)
DNM3	unnamed (+480954), unnamed (+502281)
DNMBP	unnamed (-34352), unnamed (+3698), unnamed (+26275), unnamed (+43393), unnamed (+46297), unnamed (+77270), unnamed (+88784)
DNMT3A	unnamed (-275917), unnamed (-215956)
DOCK10	unnamed (+93486), unnamed (+95048), unnamed (+204552), unnamed (+239703)
DOCK2	unnamed (+58977), unnamed (+333616), unnamed (+340213)
DOCK3	unnamed (+665412)
DOCK4	unnamed (-254), unnamed (+13818), unnamed (+44028), unnamed (+218859)
DOCK5	unnamed (+67583), unnamed (+123973), unnamed (+160713)
DOCK6	unnamed (-6877)
DOCK7	unnamed (-1418)
DOCK9	unnamed (-184), unnamed (+5208), unnamed (+67272)
DOK1	unnamed (+610)
DOK2	unnamed (+4673)
DOK6	unnamed (-559902)
DOM3Z	unnamed (-214)
DOPEY2	unnamed (+45547)
DOT1L	unnamed (+4605)
DPEP1	unnamed (-39185), unnamed (-17939)
DPF1	unnamed (+50809), unnamed (+143913), unnamed (+200801), unnamed (+220047), unnamed (+224666), unnamed (+226010)
DPF3	unnamed (+9753), unnamed (+92401), unnamed (+112060), unnamed (+215204), unnamed (+229071), unnamed (+250562), unnamed (+285599)
DPH6	unnamed (-882193), unnamed (-459234), unnamed (-151225), unnamed (-127099), unnamed (+147), unnamed (+63983), unnamed (+118834), unnamed (+239634), unnamed (+252640)
DPM2	unnamed (-67971)
DPP4	unnamed (-18265), unnamed (+168721)
DPP9	unnamed (+10172)
DPPA4	unnamed (-589826)
DPY19L1	unnamed (+33150), unnamed (+45748), unnamed (+289653)
DPY19L2	unnamed (+267650), unnamed (+374181)
DPY19L3	unnamed (-32242)
DPYD	unnamed (-423855), unnamed (-405027), unnamed (-402786), unnamed (-165731), unnamed (-132769), unnamed (-17047), unnamed (+13971), unnamed (+71157), unnamed (+642670), unnamed (+727866), unnamed (+906839)
DPYS	unnamed (+38403)
DPYSL2	unnamed (+31319)
DPYSL3	unnamed (-55668), unnamed (-25833), unnamed (-21334), unnamed (+28018), unnamed (+105933), unnamed (+118049), unnamed (+199611), unnamed (+205949)
DRAP1	unnamed (-3537)
DRAXIN	unnamed (+1568)
DRD3	unnamed (+56525)
DROSHA	unnamed (+39137)
DSCAML1	unnamed (-21268)
DSCR8	unnamed (+50350)
DSE	unnamed (+16915)
DSEL	unnamed (+156746), unnamed (+284508)
DST	unnamed (-295808), unnamed (-225975), unnamed (-224364), unnamed (-220661), unnamed (-106632), unnamed (-76495), unnamed (-72242), unnamed (+281001)
DSTN	unnamed (-12150), unnamed (-11146), unnamed (+56)
DSTYK	unnamed (+35976)
DTL	unnamed (-4444), unnamed (+131356)
DTNA	unnamed (-250064), unnamed (-99522), unnamed (+31448), unnamed (+66649), unnamed (+114625), unnamed (+180491), unnamed (+385941)
DTNB	unnamed (+55127), unnamed (+115088)
DTNBP1	unnamed (-299285), unnamed (-282818), unnamed (-259729), unnamed (-207580), unnamed (+54456)
DTX1	unnamed (-50378), unnamed (-38308), unnamed (-17025)
DUPD1	unnamed (+134132)
DUSP1	unnamed (-36289), unnamed (-27386), unnamed (-24375), unnamed (+78), unnamed (+5773), unnamed (+49146)
DUSP10	unnamed (-97848), unnamed (-87611), unnamed (-84828), unnamed (-82209), unnamed (-491), unnamed (+302071), unnamed (+326484), unnamed (+330576), unnamed (+347809), unnamed (+349560), unnamed (+706203), unnamed (+709663), unnamed (+751286)
DUSP14	unnamed (-21068)
DUSP16	unnamed (+87218), unnamed (+122453)
DUSP18	unnamed (+18294)
DUSP2	unnamed (-3312)
DUSP3	unnamed (+400)
DUSP4	unnamed (-709229), unnamed (-621371), unnamed (-401869), unnamed (-387111), unnamed (-314682), unnamed (-305248), unnamed (-287012), unnamed (-162887)
DUSP5	unnamed (-186843), unnamed (-98652), unnamed (-87058), unnamed (-50416), unnamed (+3633), unnamed (+15159), unnamed (+30151)
DUSP6	unnamed (-22432), unnamed (-21057), unnamed (-17665), unnamed (+715), unnamed (+127408), unnamed (+190371), unnamed (+272118), unnamed (+392574), unnamed (+408797), unnamed (+455713)
DUSP7	unnamed (-33735), unnamed (+9568)
DUSP8	unnamed (-449), unnamed (+7179)
DUT	unnamed (+42911), unnamed (+83914), unnamed (+128637)
DYM	unnamed (+211063)
DYNAP	unnamed (-343207), unnamed (+121229), unnamed (+184969)
DYNC1H1	unnamed (-87967), unnamed (+8066), unnamed (+16182)
DYNC1I2	unnamed (+24828), unnamed (+111160)
DYNC1LI2	unnamed (+10122)
DYNC2H1	unnamed (+478837), unnamed (+515636), unnamed (+798489)
DYNLRB1	unnamed (-125498), unnamed (-110865), unnamed (+9563)
DYNLT1	unnamed (+63), unnamed (+2367), unnamed (+12536)
DYRK1A	unnamed (+143812), unnamed (+224512), unnamed (+367346)
DYSF	unnamed (+973), unnamed (+25505), unnamed (+31787), unnamed (+276392), unnamed (+376855), unnamed (+414263)
E2F3	unnamed (+1251)
E2F6	unnamed (-107), unnamed (+62282)
E2F7	unnamed (-56869), unnamed (-55021), unnamed (+2599)
E2F8	unnamed (-438571), unnamed (-354569), unnamed (-319545), unnamed (-200757), unnamed (-138906), unnamed (+8554)
EAF1	unnamed (-60095)
EAPP	unnamed (-16446), unnamed (-7130)
EBF1	unnamed (-79645), unnamed (+708979), unnamed (+714770)
EBF2	unnamed (-222077), unnamed (-220425), unnamed (-88716)
EBNA1BP2	unnamed (-59682), unnamed (-34743)
EBPL	unnamed (+61451)
ECE1	unnamed (-34272), unnamed (-12786), unnamed (+28096), unnamed (+38281)
ECHDC1	unnamed (-77862)
ECHDC3	unnamed (-189942), unnamed (-56948), unnamed (+71828)
ECI2	unnamed (-552790), unnamed (-471841), unnamed (-464509), unnamed (-446503), unnamed (-323697), unnamed (-223155), unnamed (-216562), unnamed (-156286), unnamed (+76126)
ECSCR	unnamed (+273)
ECT2	unnamed (+106712), unnamed (+167658)
ECT2L	unnamed (-384490), unnamed (-330619), unnamed (-248897), unnamed (-240157), unnamed (-202489)
EDA	unnamed (+373227), unnamed (+410615)
EDA2R	unnamed (+3500)
EDARADD	unnamed (+108983)
EDEM1	unnamed (+7349)
EDEM2	unnamed (+11181), unnamed (+24290), unnamed (+27028)
EDEM3	unnamed (-37775), unnamed (+263041), unnamed (+602069)
EDN1	unnamed (-417), unnamed (+193835), unnamed (+200741), unnamed (+247372), unnamed (+255766), unnamed (+283023), unnamed (+295111)
EDN2	unnamed (-417533), unnamed (-416114), unnamed (-385589), unnamed (-327754), unnamed (-11698)
EDNRA	unnamed (+97180)
EDNRB	unnamed (-228135), unnamed (-102639)
EEA1	unnamed (-300276), unnamed (-161079), unnamed (-103616), unnamed (-91575), unnamed (-73512), unnamed (+518), unnamed (+29597), unnamed (+174867), unnamed (+182951)
EED	unnamed (-70173)
EEF1A1	unnamed (-59299)
EEF1E1	unnamed (-5935)
EEF1G	unnamed (+13237), unnamed (+17397), unnamed (+20242)
EEFSEC	unnamed (+121537)
EFCAB1	unnamed (-53726), unnamed (+264284), unnamed (+303046), unnamed (+326473)
EFCAB10	unnamed (-249012)
EFCAB11	unnamed (-1490)
EFCAB12	unnamed (+39544)
EFCAB13	unnamed (-18134)
EFCAB2	unnamed (-73057), unnamed (+122222)
EFCAB6	unnamed (+80516)
EFCC1	unnamed (+14391)
EFEMP1	unnamed (-85042), unnamed (-68475), unnamed (-42040), unnamed (+38368), unnamed (+61261)
EFHB	unnamed (+44718)
EFHC1	unnamed (-30244), unnamed (-3342), unnamed (-2540), unnamed (+3946), unnamed (+91883), unnamed (+97568), unnamed (+102268), unnamed (+117034)
EFHD2	unnamed (-230701), unnamed (-209164), unnamed (-148726), unnamed (-71807), unnamed (-57290), unnamed (+6345), unnamed (+7581)
EFNA1	unnamed (-2950)
EFNA5	unnamed (+128113), unnamed (+168600), unnamed (+201002)
EFR3A	unnamed (-47017)
EFTUD1	unnamed (-158222), unnamed (+115757), unnamed (+168883)
EFTUD2	unnamed (-1391)
EGFL6	unnamed (-170904), unnamed (+78224)
EGFL7	unnamed (-44573), unnamed (-14352), unnamed (-12510), unnamed (-2958)
EGFLAM	unnamed (+145407), unnamed (+205957), unnamed (+209167)
EGFR	unnamed (-23091), unnamed (+46461), unnamed (+114362), unnamed (+173790)
EGLN1	unnamed (+29209)
EGLN3	unnamed (-109263), unnamed (+295472), unnamed (+303394), unnamed (+386076)
EGR3	unnamed (-50974)
EGR4	unnamed (+53808)
EHBP1	unnamed (-127710)
EHBP1L1	unnamed (-1479)
EHD1	unnamed (+8573), unnamed (+22054), unnamed (+23474)
EHD2	unnamed (+16481)
EHD4	unnamed (+28127), unnamed (+31893), unnamed (+35297)
EHF	unnamed (+177539)
EHHADH	unnamed (-28892), unnamed (+208350)
EID3	unnamed (-84101), unnamed (-22805), unnamed (+67785), unnamed (+105127)
EIF1	unnamed (+156)
EIF1AX	unnamed (-2871)
EIF1B	unnamed (-401461), unnamed (-9669)
EIF2A	unnamed (-97280), unnamed (-76863)
EIF2AK2	unnamed (+53184)
EIF2AK3	unnamed (+27490)
EIF2B1	unnamed (+96)
EIF2B2	unnamed (-37309), unnamed (-29444), unnamed (-19351), unnamed (-14584), unnamed (+22419)
EIF2B3	unnamed (+61522)
EIF3C	unnamed (+21372)
EIF3CL	unnamed (+19990), unnamed (+21291)
EIF3F	unnamed (+7355)
EIF3H	unnamed (+777384)
EIF3I	unnamed (+19222)
EIF3J	unnamed (-133)
EIF4E	unnamed (-45), unnamed (+182337), unnamed (+200472), unnamed (+240444)
EIF4E3	unnamed (+67238), unnamed (+187993), unnamed (+466904)
EIF4EBP1	unnamed (+28003)
EIF4EBP2	unnamed (-107717)
EIF4G1	unnamed (+4795)
EIF4G3	unnamed (-85543), unnamed (-75358), unnamed (+85576), unnamed (+154326)
EIF4H	unnamed (-79709)
EIF5	unnamed (+295), unnamed (+28033), unnamed (+38737)
EIF6	unnamed (-20950)
ELF1	unnamed (+35948)
ELF4	unnamed (-8169)
ELFN1	unnamed (+422622)
ELFN2	unnamed (-27820), unnamed (+119792)
ELK3	unnamed (-52707), unnamed (-50253), unnamed (-17179), unnamed (+4), unnamed (+14538), unnamed (+25598), unnamed (+43406), unnamed (+60907)
ELK4	unnamed (+21754), unnamed (+32294)
ELL2	unnamed (-422545), unnamed (-293198), unnamed (-117128), unnamed (+103257)
ELMO1	unnamed (+94450), unnamed (+151485), unnamed (+417058)
ELMOD1	unnamed (+105165)
ELMSAN1	unnamed (-70), unnamed (+6591), unnamed (+18584)
ELN	unnamed (-85687), unnamed (-24991), unnamed (+34360)
ELOVL1	unnamed (-5302)
ELOVL4	unnamed (+191188)
ELOVL5	unnamed (+46076)
ELP2	unnamed (+28590), unnamed (+46925)
ELP5	unnamed (-137)
ELTD1	unnamed (-853213), unnamed (-568807), unnamed (-154602), unnamed (-73234), unnamed (+95), unnamed (+173092), unnamed (+174720)
EMC10	unnamed (+7)
EMC3	unnamed (+9932)
EMC4	unnamed (+14609)
EMC8	unnamed (-385), unnamed (+31834), unnamed (+47778)
EMCN	unnamed (-682672), unnamed (-503071), unnamed (-219135), unnamed (+169407)
EMILIN2	unnamed (-188696), unnamed (+76718), unnamed (+134451)
EML1	unnamed (-37026), unnamed (+238478)
EML2	unnamed (+14936), unnamed (+31036)
EML4	unnamed (-36428)
EML6	unnamed (-151722), unnamed (-138145), unnamed (-134834), unnamed (-110684), unnamed (+43597), unnamed (+179642)
EMP1	unnamed (-71472), unnamed (-31717), unnamed (+9758)
EMP3	unnamed (+508)
EMR1	unnamed (+60320)
EMX1	unnamed (+96688)
EN1	unnamed (+108760), unnamed (+734747)
ENAH	unnamed (-114395), unnamed (+144553), unnamed (+185382), unnamed (+207948)
ENC1	unnamed (-2009), unnamed (+9352), unnamed (+10670), unnamed (+65515), unnamed (+314212), unnamed (+439734), unnamed (+473882), unnamed (+513573), unnamed (+866186)
ENDOD1	unnamed (+18976), unnamed (+57838)
ENG	unnamed (+9571), unnamed (+15978)
ENGASE	unnamed (-38190)
ENHO	unnamed (+26585)
ENO1	unnamed (-21372), unnamed (+95), unnamed (+4963), unnamed (+20435)
ENO3	unnamed (-2425)
ENO4	unnamed (+39275), unnamed (+98307), unnamed (+124993)
ENOX1	unnamed (-346087), unnamed (-218235), unnamed (+409162), unnamed (+422364), unnamed (+438285)
ENOX2	unnamed (-78862)
ENPEP	unnamed (+57893), unnamed (+64887)
ENPP1	unnamed (+56149)
ENPP2	unnamed (-83396)
ENPP3	unnamed (+31970)
ENPP6	unnamed (-166005), unnamed (-137350)
ENSA	unnamed (+32), unnamed (+15931), unnamed (+17850), unnamed (+24674)
ENSG00000005189	unnamed (+59710)
ENSG00000091436	unnamed (-239410), unnamed (-147438), unnamed (-112943), unnamed (-107569), unnamed (-26809)
ENSG00000117600	unnamed (+280542), unnamed (+326996), unnamed (+335886)
ENSG00000145965	unnamed (-98562), unnamed (-70462), unnamed (-69332)
ENSG00000148123	unnamed (-441145), unnamed (-439029), unnamed (+64392), unnamed (+65255)
ENSG00000163075	unnamed (+101184)
ENSG00000166329	unnamed (+301848), unnamed (+320259)
ENSG00000166503	unnamed (+99395)
ENSG00000167765	unnamed (+21269)
ENSG00000170091	unnamed (-125776), unnamed (+487174)
ENSG00000171282	unnamed (+23543)
ENSG00000172901	unnamed (+69786)
ENSG00000173366	unnamed (-6742)
ENSG00000176134	unnamed (+4784), unnamed (+13651)
ENSG00000178404	unnamed (+19550), unnamed (+40886)
ENSG00000182319	unnamed (-241202), unnamed (+33974), unnamed (+75639), unnamed (+90157), unnamed (+97441)
ENSG00000183760	unnamed (-10497)
ENSG00000198064	unnamed (-106424)
ENSG00000198843	unnamed (-3435)
ENSG00000203546	unnamed (+183275), unnamed (+193641)
ENSG00000213121	unnamed (-140584), unnamed (-63885)
ENSG00000214788	unnamed (-36908)
ENSG00000215067	unnamed (-2829)
ENSG00000226321	unnamed (+69280)
ENSG00000228144	unnamed (+221169), unnamed (+233629), unnamed (+277769)
ENSG00000231274	unnamed (-1899)
ENSG00000232850	unnamed (-29508)
ENSG00000234469	unnamed (-26744)
ENSG00000248751	unnamed (+21553)
ENSG00000250349	unnamed (-33188)
ENSG00000250424	unnamed (-53663), unnamed (+16760)
ENSG00000251537	unnamed (-73)
ENSG00000254536	unnamed (-637)
ENSG00000254979	unnamed (-15005), unnamed (+3379)
ENSG00000255168	unnamed (+7502)
ENSG00000255292	unnamed (+33604)
ENSG00000255767	unnamed (+11519)
ENSG00000256646	unnamed (+687183)
ENSG00000257207	unnamed (-2276), unnamed (+7450), unnamed (+23331), unnamed (+118247)
ENSG00000258555	unnamed (+34550), unnamed (+48636), unnamed (+131980)
ENSG00000258724	unnamed (+39977), unnamed (+50662), unnamed (+62521)
ENSG00000258790	unnamed (+37625), unnamed (+91613)
ENSG00000258947	unnamed (-1391)
ENSG00000259132	unnamed (+4305)
ENSG00000259753	unnamed (+51950)
ENSG00000260914	unnamed (-82029), unnamed (-74421)
ENSG00000261833	unnamed (+619758)
ENSG00000264545	unnamed (+10235), unnamed (+33969), unnamed (+71333)
ENSG00000265818	unnamed (+17242), unnamed (+19187)
ENSG00000267261	unnamed (+19086)
ENSG00000267281	unnamed (+64174)
ENSG00000268171	unnamed (-177)
ENSG00000268327	unnamed (+44138)
ENSG00000269375	unnamed (+180479)
ENSG00000269690	unnamed (-60294), unnamed (-29445), unnamed (+13738)
ENSG00000269964	unnamed (+799306), unnamed (+908326), unnamed (+915421)
ENSG00000271079	unnamed (-79612), unnamed (-49199), unnamed (+61693), unnamed (+140906)
ENSG00000272162	unnamed (+12331)
ENSG00000272410	unnamed (+37799)
ENTPD1	unnamed (+63247)
ENTPD4	unnamed (+40111), unnamed (+46150)
ENTPD6	unnamed (+27655), unnamed (+42485)
ENTPD7	unnamed (+2050)
ENY2	unnamed (-104862), unnamed (-72061)
EOGT	unnamed (-20088)
EOMES	unnamed (+99153), unnamed (+131367), unnamed (+162584), unnamed (+177818), unnamed (+188264)
EP300	unnamed (+90229)
EPAS1	unnamed (-628216), unnamed (-615586), unnamed (-553595), unnamed (-484116), unnamed (-333061), unnamed (-223645), unnamed (-72396), unnamed (-23880), unnamed (+18109)
EPB41	unnamed (-1804)
EPB41L2	unnamed (-44050), unnamed (-38947)
EPB41L4A	unnamed (+80411)
EPB41L5	unnamed (-203120), unnamed (-192561), unnamed (+119471), unnamed (+121523)
EPC1	unnamed (+197598), unnamed (+207609)
EPCAM	unnamed (-143589), unnamed (-99336)
EPG5	unnamed (+15708)
EPGN	unnamed (+19498)
EPHA2	unnamed (-26007), unnamed (-20040), unnamed (-8489), unnamed (-196), unnamed (+10219), unnamed (+16827)
EPHA4	unnamed (-207863), unnamed (-195204), unnamed (+42451), unnamed (+53888), unnamed (+70061), unnamed (+128101)
EPHB2	unnamed (+39543), unnamed (+121284), unnamed (+169265), unnamed (+178004)
EPHB3	unnamed (-112727), unnamed (-102238)
EPHB6	unnamed (-90238), unnamed (-46962)
EPM2A	unnamed (+720106)
[truncated: 5,069 more rows]

## Sheet: Mode O3
Ontology	# Term Name	Binom Rank	Binom Raw P-Value	Binom FDR Q-Val	Binom Fold Enrichment	Binom Observed Region Hits	Binom Region Set Coverage	Hyper Rank	Hyper FDR Q-Val	Hyper Fold Enrichment	Hyper Observed Gene Hits	Hyper Total Genes	Hyper Gene Set Coverage
GO Biological Process	activation of innate immune response	49	2.40746e-12	5.12936e-10	2.0805	111	2.93%	570	5.23356e-3	1.5246	56	147	1.24%
	pattern recognition receptor signaling pathway	64	1.30203e-11	2.12393e-9	2.0520	107	2.82%	564	4.87511e-3	1.5482	53	137	1.18%
	innate immune response-activating signal transduction	66	1.87810e-11	2.97081e-9	2.0387	107	2.82%	621	8.20774e-3	1.5150	53	140	1.18%
	phagocytosis	87	1.58124e-10	1.89749e-8	2.0143	100	2.64%	349	3.16710e-4	1.6699	58	139	1.29%
	response to reactive oxygen species	97	7.51712e-10	8.09059e-8	2.0858	85	2.24%	417	1.03744e-3	1.6442	53	129	1.18%
	positive regulation of cysteine-type endopeptidase activity	129	8.76154e-9	7.09073e-7	2.0533	77	2.03%	504	2.64569e-3	1.6356	47	115	1.04%
	positive regulation of cysteine-type endopeptidase activity involved in apoptotic process	149	3.04273e-8	2.13195e-6	2.0450	72	1.90%	543	4.31707e-3	1.6304	44	108	0.98%
	MyD88-dependent toll-like receptor signaling pathway	167	6.63874e-8	4.15021e-6	2.0143	71	1.87%	610	7.56538e-3	1.6876	35	83	0.78%
	response to hydrogen peroxide	171	7.91796e-8	4.83413e-6	2.1670	59	1.56%	582	5.97712e-3	1.6950	36	85	0.80%
	negative regulation of T cell activation	173	9.02176e-8	5.44435e-6	2.1919	57	1.50%	354	3.33884e-4	1.9720	34	69	0.75%
	membrane protein ectodomain proteolysis	182	1.27006e-7	7.28542e-6	3.9168	22	0.58%	819	2.88917e-2	2.3169	11	19	0.24%
	cellular response to hydrogen peroxide	191	1.70979e-7	9.34568e-6	2.4915	42	1.11%	587	6.33961e-3	1.9210	24	50	0.53%
	regulation of intrinsic apoptotic signaling pathway	194	1.83473e-7	9.87351e-6	2.2544	51	1.34%	527	3.62589e-3	1.7847	33	74	0.73%
	cellular response to reactive oxygen species	200	2.30395e-7	1.20266e-5	2.0675	61	1.61%	484	2.13246e-3	1.8142	34	75	0.75%
	myeloid leukocyte activation	223	4.12070e-7	1.92915e-5	2.0174	62	1.63%	818	2.86091e-2	1.6112	31	77	0.69%
	toll-like receptor 5 signaling pathway	248	9.68152e-7	4.07561e-5	2.0026	59	1.56%	605	7.52511e-3	1.7855	29	65	0.64%
	toll-like receptor 10 signaling pathway	248	9.68152e-7	4.07561e-5	2.0026	59	1.56%	605	7.52511e-3	1.7855	29	65	0.64%
	negative regulation of cytokine secretion	250	9.76272e-7	4.07691e-5	2.9913	27	0.71%	828	3.05104e-2	2.0751	14	27	0.31%
	caveola assembly	270	1.80906e-6	6.99504e-5	8.4787	9	0.24%	911	4.46315e-2	4.0020	4	4	0.09%
	intrinsic apoptotic signaling pathway in response to DNA damage	305	3.32922e-6	1.13957e-4	2.4530	34	0.90%	524	3.54635e-3	1.9618	25	51	0.55%
	ER to Golgi vesicle-mediated transport	321	5.87250e-6	1.90993e-4	2.4233	33	0.87%	842	3.18209e-2	1.7609	22	50	0.49%
	regulation of transcription from RNA polymerase II promoter in response to stress	334	8.29779e-6	2.59368e-4	2.4599	31	0.82%	961	4.85560e-2	1.8388	17	37	0.38%
	positive regulation of cholesterol biosynthetic process	347	1.16863e-5	3.51600e-4	5.8935	10	0.26%	699	1.45250e-2	4.0020	5	5	0.11%
	regulation of vascular endothelial growth factor receptor signaling pathway	367	1.80546e-5	5.13596e-4	2.3999	30	0.79%	478	1.84148e-3	2.4628	16	26	0.35%
	negative regulation of focal adhesion assembly	370	1.94549e-5	5.48944e-4	3.9784	14	0.37%	597	7.21606e-3	3.2016	8	10	0.18%
	negative regulation of protein secretion	374	2.15275e-5	6.00929e-4	2.2683	33	0.87%	747	1.71768e-2	1.9057	20	42	0.44%
	regulation of focal adhesion assembly	379	2.40712e-5	6.63070e-4	2.1409	37	0.98%	536	4.12124e-3	2.2678	17	30	0.38%
	membrane raft organization	400	3.33398e-5	8.70169e-4	4.0304	13	0.34%	757	1.84064e-2	3.1127	7	9	0.16%
	positive regulation of cholesterol metabolic process	404	3.53104e-5	9.12477e-4	5.1650	10	0.26%	967	4.98900e-2	3.3350	5	6	0.11%
	negative regulation of cell-substrate adhesion	416	4.18735e-5	1.05086e-3	2.0385	39	1.03%	284	6.76565e-5	2.4877	23	37	0.51%
	positive regulation of lipid biosynthetic process	429	5.30490e-5	1.29098e-3	2.0366	38	1.00%	655	1.05346e-2	1.9140	22	46	0.49%
	proteasomal ubiquitin-independent protein catabolic process	439	5.86044e-5	1.39369e-3	4.8562	10	0.26%	911	4.46315e-2	4.0020	4	4	0.09%
	response to fluid shear stress	443	6.06926e-5	1.43032e-3	2.2080	31	0.82%	566	5.14351e-3	2.4360	14	23	0.31%
	pulmonary valve morphogenesis	445	6.45694e-5	1.51484e-3	3.2144	16	0.42%	757	1.84064e-2	3.1127	7	9	0.16%
	negative regulation of intrinsic apoptotic signaling pathway	455	7.17065e-5	1.64531e-3	2.1564	32	0.84%	802	2.37977e-2	1.8270	21	46	0.47%
	peptidyl-proline modification	498	1.27568e-4	2.67432e-3	2.0122	35	0.92%	442	1.34968e-3	2.0402	26	51	0.58%
	negative regulation of T cell differentiation	502	1.29706e-4	2.69747e-3	2.3833	24	0.63%	746	1.71849e-2	2.2620	13	23	0.29%
	heart trabecula formation	525	1.73517e-4	3.45052e-3	3.0732	15	0.40%	937	4.63792e-2	2.4012	9	15	0.20%
	membrane budding	530	1.85983e-4	3.66351e-3	2.0698	31	0.82%	754	1.79347e-2	1.8676	21	45	0.47%
	termination of signal transduction	551	2.06229e-4	3.90749e-3	2.0572	31	0.82%	339	2.74807e-4	2.2869	24	42	0.53%
	cortical cytoskeleton organization	587	3.00244e-4	5.33995e-3	2.6096	18	0.47%	925	4.40907e-2	2.2011	11	20	0.24%
	neuron apoptotic process	601	3.31530e-4	5.75901e-3	2.1902	25	0.66%	496	2.51386e-3	2.3460	17	29	0.38%
	endothelial cell proliferation	632	4.69689e-4	7.75879e-3	2.2660	22	0.58%	868	3.69824e-2	2.3541	10	17	0.22%
	atrial septum morphogenesis	644	5.27392e-4	8.54965e-3	2.3524	20	0.53%	593	6.83493e-3	3.0015	9	12	0.20%
	nuclear pore organization	645	5.33124e-4	8.62917e-3	4.0148	9	0.24%	892	4.07998e-2	2.8014	7	10	0.16%
	gas homeostasis	655	5.92066e-4	9.43690e-3	3.6204	10	0.26%	940	4.67234e-2	3.0015	6	8	0.13%
	heart trabecula morphogenesis	670	6.47798e-4	1.00940e-2	2.3127	20	0.53%	859	3.45346e-2	2.1829	12	22	0.27%
	histone-serine phosphorylation	679	7.14208e-4	1.09813e-2	3.2839	11	0.29%	967	4.98900e-2	3.3350	5	6	0.11%
	intrinsic apoptotic signaling pathway in response to DNA damage by p53 class mediator	682	7.45416e-4	1.14108e-2	2.4835	17	0.45%	686	1.37482e-2	2.2411	14	25	0.31%
	regulation of protein export from nucleus	691	7.76654e-4	1.17341e-2	2.0970	24	0.63%	686	1.37482e-2	2.2411	14	25	0.31%
	negative regulation of TOR signaling cascade	722	9.64349e-4	1.39443e-2	2.5040	16	0.42%	819	2.88917e-2	2.3169	11	19	0.24%
	Notch signaling involved in heart development	750	1.15646e-3	1.60980e-2	2.7705	13	0.34%	940	4.67234e-2	3.0015	6	8	0.13%
	regulation of organelle assembly	779	1.35555e-3	1.81668e-2	2.0100	24	0.63%	623	8.19382e-3	2.2080	16	29	0.35%
	vascular smooth muscle cell development	808	1.62021e-3	2.09343e-2	3.4151	9	0.24%	967	4.98900e-2	3.3350	5	6	0.11%
	histone phosphorylation	812	1.67882e-3	2.15848e-2	2.3692	16	0.42%	868	3.69824e-2	2.3541	10	17	0.22%
	peptidyl-proline hydroxylation	853	2.20712e-3	2.70133e-2	2.8415	11	0.29%	592	6.68353e-3	3.5017	7	8	0.16%
	negative regulation of glial cell apoptotic process	904	2.88516e-3	3.33197e-2	2.9126	10	0.26%	967	4.98900e-2	3.3350	5	6	0.11%
	venous blood vessel development	917	3.17152e-3	3.61076e-2	2.0134	20	0.53%	359	3.54282e-4	3.2016	12	15	0.27%
	negative regulation of phosphatidylinositol 3-kinase cascade	926	3.24933e-3	3.66339e-2	2.5649	12	0.32%	739	1.66676e-2	2.9105	8	11	0.18%
	oxygen homeostasis	955	3.69888e-3	4.04359e-2	3.2741	8	0.21%	967	4.98900e-2	3.3350	5	6	0.11%
	pulmonary artery morphogenesis	961	3.81112e-3	4.14028e-2	2.4071	13	0.34%	699	1.45250e-2	4.0020	5	5	0.11%
	Wnt receptor signaling pathway involved in dorsal/ventral axis specification	979	4.01394e-3	4.28045e-2	4.0867	6	0.16%	911	4.46315e-2	4.0020	4	4	0.09%
	cell adhesion mediated by integrin	993	4.20937e-3	4.42556e-2	2.3779	13	0.34%	892	4.07998e-2	2.8014	7	10	0.16%
	establishment of epithelial cell polarity	997	4.30869e-3	4.51180e-2	2.0906	17	0.45%	852	3.38566e-2	2.6680	8	12	0.18%
	regulation of protein import into nucleus, translocation	1002	4.42091e-3	4.60621e-2	2.2779	14	0.37%	652	9.90116e-3	2.5895	11	17	0.24%
	L-methionine salvage from methylthioadenosine	1030	4.91105e-3	4.97780e-2	3.9170	6	0.16%	967	4.98900e-2	3.3350	5	6	0.11%
The test set of 3,793 genomic regions picked 4,508 genes (25%) of all 18,041 genes.
GO Biological Process has 10,440 terms covering 15,441 (86%) of all 18,041 genes.	10,440 ontology terms were tested (100%) using an annotation count range of [1, Inf].
GREAT version 3.0.0
Species assembly: hg19
Association rule: Basal+extension: 5000 bp upstream, 1000 bp downstream, 1000000 bp max extension, curated regulatory domains included
# GREAT version 3.0.0	Species assembly: hg19	Association rule: Basal+extension: 5000 bp upstream, 1000 bp downstream, 1000000 bp max extension, curated regulatory domains included
A2M	unnamed (-51316)
A4GALT	unnamed (+23485)
AADACL4	unnamed (-9480), unnamed (-7899)
AAGAB	unnamed (-21)
AASDHPPT	unnamed (+291372), unnamed (+393969)
ABCA1	unnamed (+54838)
ABCA4	unnamed (+28693), unnamed (+72507)
ABCB11	unnamed (+29836)
ABCB5	unnamed (-262226), unnamed (-229920)
ABCC2	unnamed (+156002)
ABCD3	unnamed (-163838), unnamed (-152761)
ABCE1	unnamed (-398291)
ABCF1	unnamed (+7)
ABCG1	unnamed (-124911), unnamed (-19462), unnamed (+44202)
ABCG2	unnamed (+95)
ABHD10	unnamed (-113740), unnamed (-54966), unnamed (-42617)
ABHD16B	unnamed (-13169)
ABHD2	unnamed (+17400)
ABHD6	unnamed (+34914)
ABI2	unnamed (+117741)
ABI3BP	unnamed (-202607)
ABL1	unnamed (+33098), unnamed (+133967)
ABL2	unnamed (+141674)
ABLIM1	unnamed (+4206), unnamed (+5211)
ABLIM3	unnamed (+87500)
ABR	unnamed (+136041), unnamed (+140266)
ABTB1	unnamed (+102921)
ACAA2	unnamed (+87813)
ACAD9	unnamed (-28)
ACADS	unnamed (+124202)
ACAT2	unnamed (-33010)
ACD	unnamed (+161)
ACKR3	unnamed (+257361), unnamed (+442936), unnamed (+503963), unnamed (+505168)
ACKR4	unnamed (-3247)
ACKR5	unnamed (-21087)
ACKR6	unnamed (+50494), unnamed (+99338)
ACOT11	unnamed (-83483)
ACOT12	unnamed (-112694)
ACOT13	unnamed (-48)
ACOT7	unnamed (-7864), unnamed (+253), unnamed (+36995)
ACOX2	unnamed (-38817)
ACSL3	unnamed (+31423)
ACSL5	unnamed (+13348)
ACTB	unnamed (-25774)
ACTL6A	unnamed (-35795)
ACTL7B	unnamed (+800578)
ACTN1	unnamed (-98911), unnamed (-76134), unnamed (-70467), unnamed (-55877)
ACTN4	unnamed (+179)
ACTR2	unnamed (+89), unnamed (+139804)
ACTRT3	unnamed (-2982), unnamed (+272080)
ACVR1B	unnamed (-25727), unnamed (+21147)
ACVRL1	unnamed (-9902), unnamed (-1454), unnamed (+18556)
ADA	unnamed (+41726), unnamed (+53185)
ADAM10	unnamed (+202788), unnamed (+228709), unnamed (+276361), unnamed (+291932)
ADAM17	unnamed (-74)
ADAM19	unnamed (-27814), unnamed (-17083)
ADAM30	unnamed (-98671)
ADAM32	unnamed (-80959)
ADAM9	unnamed (-427), unnamed (+29704)
ADAMTS12	unnamed (+75087)
ADAMTS17	unnamed (+227748), unnamed (+298736)
ADAMTS18	unnamed (-156477), unnamed (-130006), unnamed (-22065)
ADAMTS20	unnamed (+825853), unnamed (+845876)
ADAMTS3	unnamed (-730)
ADAMTS7	unnamed (+50967)
ADAMTS9	unnamed (-909492), unnamed (-227891), unnamed (-202356), unnamed (+92467)
ADAMTSL3	unnamed (+746255)
ADAMTSL4	unnamed (+12254), unnamed (+18890)
ADAR	unnamed (-8922), unnamed (+9178)
ADC	unnamed (+46342)
ADCK3	unnamed (+328376)
ADCY2	unnamed (-662950)
ADCY8	unnamed (+437717), unnamed (+516865), unnamed (+520953)
ADD3	unnamed (-40708)
ADHFE1	unnamed (+128452)
ADI1	unnamed (+72017)
ADIPOQ	unnamed (+18794), unnamed (+28740)
ADK	unnamed (+25603)
ADM	unnamed (+61657)
ADNP	unnamed (-296), unnamed (+17011)
ADPGK	unnamed (+25486)
ADRA1A	unnamed (+223997)
ADRB2	unnamed (+98411), unnamed (+158044)
ADRBK1	unnamed (-120508)
ADRBK2	unnamed (-159548)
ADSL	unnamed (-83088)
ADTRP	unnamed (+7738)
AEBP2	unnamed (-301), unnamed (+305232), unnamed (+591248)
AEN	unnamed (+2037)
AFAP1	unnamed (+111181), unnamed (+154449)
AFAP1L1	unnamed (-42757), unnamed (+62248)
AFAP1L2	unnamed (-249607), unnamed (-248602)
AFF1	unnamed (+173278)
AFTPH	unnamed (-31847)
AGAP1	unnamed (+17508)
AGAP3	unnamed (+2506)
AGBL3	unnamed (-181868)
AGO2	unnamed (-161475), unnamed (-155517), unnamed (+38390)
AGO3	unnamed (-122)
AGPAT2	unnamed (+13159)
AGPAT4	unnamed (-648816)
AGPAT5	unnamed (-63304)
AGPS	unnamed (-54293)
AGRN	unnamed (+13135)
AHCYL1	unnamed (-50336), unnamed (-4993), unnamed (+249)
AHDC1	unnamed (+46434)
AHNAK	unnamed (+49365)
AHNAK2	unnamed (+7826)
AHR	unnamed (+301819), unnamed (+483349)
AHRR	unnamed (+91320)
AHSA2	unnamed (+77978), unnamed (+282807)
AIDA	unnamed (+85248)
AIFM1	unnamed (+44835)
AIFM2	unnamed (+7)
AIM1	unnamed (+401), unnamed (+36376)
AIM2	unnamed (-11554)
AIMP1	unnamed (-337563), unnamed (-325564)
AIPL1	unnamed (+177654), unnamed (+324655)
AK1	unnamed (-5080)
AKAP1	unnamed (+227)
AKAP10	unnamed (-2298)
AKAP12	unnamed (-202537), unnamed (+45153)
AKAP13	unnamed (-62173), unnamed (+321639)
AKAP17A	unnamed (+222)
AKAP2	unnamed (+289534)
AKAP8	unnamed (+48014)
AKIRIN1	unnamed (-57)
AKR1E2	unnamed (-965139), unnamed (-694503), unnamed (-148042)
AKT1S1	unnamed (+630)
AKT2	unnamed (+43356)
AKT3	unnamed (-67535)
AKTIP	unnamed (-15608)
ALCAM	unnamed (-7494), unnamed (+554)
ALDH1A1	unnamed (-191020)
ALDH1A2	unnamed (+187608)
ALDH1B1	unnamed (-313072)
ALDH4A1	unnamed (-19622)
ALDH8A1	unnamed (+398988)
ALDOA	unnamed (+296)
ALG10B	unnamed (+141)
ALG2	unnamed (-171)
ALK	unnamed (+315097), unnamed (+661189)
ALOX5	unnamed (+183438)
ALOX5AP	unnamed (-22338)
ALPK2	unnamed (+437961)
ALPP	unnamed (-118185)
AMELX	unnamed (+74431)
AMER3	unnamed (+68353)
AMICA1	unnamed (-16308)
AMIGO2	unnamed (-8730)
AMN	unnamed (+101434)
AMOT	unnamed (-577036)
AMOTL2	unnamed (-97289), unnamed (-122), unnamed (+10191), unnamed (+59310)
AMPD2	unnamed (+79)
AMPD3	unnamed (-83940)
AMPH	unnamed (+415608)
AMZ1	unnamed (+53913)
AMZ2	unnamed (-193532)
ANAPC1	unnamed (+433945), unnamed (+536857), unnamed (+538227)
ANAPC13	unnamed (+14140)
ANAPC7	unnamed (+99316)
ANGPT2	unnamed (-81644), unnamed (+3477)
ANHX	unnamed (-29020)
ANK1	unnamed (-79683), unnamed (+161556), unnamed (+212908)
ANK2	unnamed (+306239), unnamed (+333696)
ANK3	unnamed (-35769), unnamed (+106434)
ANKDD1A	unnamed (-17909)
ANKH	unnamed (-495561)
ANKRA2	unnamed (-7)
ANKRD1	unnamed (-9741)
ANKRD11	unnamed (+67672), unnamed (+117062), unnamed (+188631)
ANKRD13A	unnamed (+39769)
ANKRD13C	unnamed (+246), unnamed (+89780)
ANKRD17	unnamed (-334)
ANKRD20A1	unnamed (-629041)
ANKRD28	unnamed (-289204), unnamed (+62030)
ANKRD32	unnamed (+458481)
ANKRD33	unnamed (+9556)
ANKRD36C	unnamed (-19100), unnamed (+87579), unnamed (+93228), unnamed (+98814)
ANKRD44	unnamed (+30), unnamed (+130593)
ANKRD46	unnamed (+49523), unnamed (+249741)
ANLN	unnamed (+3034)
ANO1	unnamed (+81477)
ANO2	unnamed (-126259), unnamed (+200602)
ANO7	unnamed (+35726)
ANP32A	unnamed (+25497), unnamed (+65937), unnamed (+120244)
ANP32B	unnamed (+475)
ANPEP	unnamed (-287), unnamed (+12190)
ANXA1	unnamed (-13579)
ANXA11	unnamed (+9103), unnamed (+41631)
ANXA13	unnamed (-30925)
ANXA2	unnamed (-23968), unnamed (-10532)
ANXA5	unnamed (+358)
ANXA6	unnamed (+63627)
AOAH	unnamed (-716636), unnamed (+331704)
AOC1	unnamed (+79206)
AP1AR	unnamed (-78208)
AP1S3	unnamed (-81547)
AP4B1	unnamed (+8)
AP4E1	unnamed (-23009)
AP4M1	unnamed (-1104)
AP5Z1	unnamed (-74647), unnamed (-68637), unnamed (-27061)
APAF1	unnamed (+93191)
APBA1	unnamed (+295472), unnamed (+301518), unnamed (+324771)
APBA2	unnamed (-135424), unnamed (-134199), unnamed (+11183), unnamed (+129944)
APBA3	unnamed (-1147)
APBB2	unnamed (+219929)
APCDD1L	unnamed (-130756)
APIP	unnamed (+235128)
APLF	unnamed (-143)
APOBEC3A	unnamed (-28470)
APOBEC4	unnamed (-349100), unnamed (-217852)
APOL1	unnamed (+76526), unnamed (+115895), unnamed (+121720)
APOL5	unnamed (-12606), unnamed (+118453), unnamed (+278111)
APOL6	unnamed (+56871)
APOLD1	unnamed (-348)
APOO	unnamed (+103658)
APP	unnamed (+268886)
APPBP2	unnamed (-47436)
AQP11	unnamed (+12864)
AQP2	unnamed (-30305)
AQP7	unnamed (+72384)
AR	unnamed (+74835), unnamed (+642422)
ARAP1	unnamed (+15634)
ARAP3	unnamed (-156922), unnamed (-154104), unnamed (+1276)
ARCN1	unnamed (+8836)
AREG	unnamed (+6270), unnamed (+94444)
AREGB	unnamed (-163508), unnamed (-75334), unnamed (+213783)
ARF6	unnamed (+79679), unnamed (+89472), unnamed (+168027)
ARFGAP3	unnamed (-121438), unnamed (-64772)
ARFGEF1	unnamed (-349353)
ARFIP2	unnamed (-374)
ARGLU1	unnamed (-799252)
ARHGAP15	unnamed (+360087)
ARHGAP18	unnamed (-34649), unnamed (+368904)
ARHGAP20	unnamed (-65487)
ARHGAP21	unnamed (-197885), unnamed (+77697)
ARHGAP22	unnamed (-34695), unnamed (-20259), unnamed (+54684), unnamed (+127601)
ARHGAP23	unnamed (+744), unnamed (+43079)
ARHGAP24	unnamed (-65631)
ARHGAP25	unnamed (+94471)
ARHGAP26	unnamed (-125281), unnamed (+104335), unnamed (+207437), unnamed (+232270), unnamed (+263618), unnamed (+266902), unnamed (+356161)
ARHGAP29	unnamed (-28129), unnamed (-17052)
ARHGAP42	unnamed (-68075)
ARHGAP5	unnamed (-150054), unnamed (-139357)
ARHGAP6	unnamed (+297857)
ARHGDIB	unnamed (+9102), unnamed (+14622)
ARHGEF10	unnamed (-434)
ARHGEF11	unnamed (+147011)
ARHGEF12	unnamed (-1933), unnamed (-960)
ARHGEF28	unnamed (-8531), unnamed (+47138), unnamed (+170547), unnamed (+514960), unnamed (+690080), unnamed (+807619)
ARHGEF3	unnamed (+277539)
ARHGEF4	unnamed (-92007)
ARHGEF7	unnamed (-343898), unnamed (+62045)
ARID1A	unnamed (-441), unnamed (+27553)
ARID1B	unnamed (+627365)
ARID3B	unnamed (-79787), unnamed (-319)
ARL15	unnamed (+367521), unnamed (+579366)
ARL4A	unnamed (+370253)
ARL4C	unnamed (+350404)
ARL4D	unnamed (-38076)
ARL5B	unnamed (-160)
ARL6IP1	unnamed (+156)
ARL6IP6	unnamed (-212250), unnamed (-210856), unnamed (-192321)
ARL8B	unnamed (-135228), unnamed (-126988), unnamed (-95501)
ARNT	unnamed (+166)
ARNTL	unnamed (-489656), unnamed (-477406), unnamed (+60549)
ARNTL2	unnamed (-40989)
ARPC1A	unnamed (-51595)
ARPC5	unnamed (+27245)
ARPP21	unnamed (+291646)
ARRB1	unnamed (+3575), unnamed (+14239)
ARRDC3	unnamed (+101712), unnamed (+250667)
ARSB	unnamed (+285971), unnamed (+289116)
ARV1	unnamed (+49730), unnamed (+91976)
ARVCF	unnamed (+68971)
ARX	unnamed (-508278)
ASAP1	unnamed (-202738), unnamed (-123590), unnamed (-119502), unnamed (+43605), unnamed (+122709), unnamed (+207515)
ASAP2	unnamed (-63923), unnamed (-5179), unnamed (+56445), unnamed (+174509)
ASB1	unnamed (+170429)
ASB13	unnamed (+76521), unnamed (+120517)
ASB2	unnamed (+17245)
ASB9	unnamed (+109), unnamed (+370312)
ASGR1	unnamed (+1704)
ASGR2	unnamed (-63051)
ASH1L	unnamed (+16)
ASIC2	unnamed (-955715), unnamed (-948092)
ASMTL	unnamed (-10023)
ASPHD1	unnamed (-312)
ASPSCR1	unnamed (+26386)
ASS1	unnamed (-17862)
ASXL1	unnamed (-349)
ATAD1	unnamed (+141968)
ATAD2B	unnamed (+376944)
ATE1	unnamed (+191251)
ATF1	unnamed (-231407), unnamed (-166658), unnamed (+22685)
ATF3	unnamed (-12325), unnamed (+28103)
ATF5	unnamed (+288)
ATF6	unnamed (+130), unnamed (+26507), unnamed (+77022)
ATG10	unnamed (-202720), unnamed (-120197), unnamed (+68)
ATG13	unnamed (-119)
ATG3	unnamed (+60)
ATG4D	unnamed (+22022)
ATG7	unnamed (-85), unnamed (+58665), unnamed (+107227)
ATL2	unnamed (+230432)
ATM	unnamed (+14055), unnamed (+244740)
ATN1	unnamed (+13507)
ATOH8	unnamed (-11634)
ATP11A	unnamed (-368)
ATP13A3	unnamed (-74052)
ATP1A1	unnamed (+7160)
ATP2A2	unnamed (+22733)
ATP2A3	unnamed (-137184)
ATP2B1	unnamed (-622660), unnamed (-571989), unnamed (-349964), unnamed (-239112), unnamed (-591)
ATP2B4	unnamed (+36622)
ATP5I	unnamed (-104)
ATP5J	unnamed (-166742)
ATP5L2	unnamed (+4877)
ATP5O	unnamed (+230392)
ATP5S	unnamed (+23413), unnamed (+51176)
ATP5SL	unnamed (-92326), unnamed (-40327)
ATP6AP2	unnamed (-475805), unnamed (-307410)
ATP6V0D1	unnamed (-150)
ATP6V1D	unnamed (-35599)
ATP6V1G3	unnamed (+95888)
ATP6V1H	unnamed (+224260), unnamed (+262855)
ATP8B1	unnamed (-37085), unnamed (-4456), unnamed (+172630)
ATP9A	unnamed (+16089), unnamed (+139533)
ATR	unnamed (+69)
ATRX	unnamed (+117341)
ATXN1	unnamed (+423933)
ATXN10	unnamed (+20947)
ATXN2	unnamed (+153465)
ATXN3L	unnamed (-167463)
ATXN7	unnamed (+36125)
AUH	unnamed (-16951), unnamed (+301020)
AUP1	unnamed (+120)
AURKAIP1	unnamed (-365)
AVL9	unnamed (+396699)
AVPI1	unnamed (-60)
AVPR1A	unnamed (+108161)
AXIN2	unnamed (+277796)
AZIN1	unnamed (+55912)
B3GALT2	unnamed (-371993)
B3GNT2	unnamed (+20752)
B3GNT7	unnamed (-263244), unnamed (-210250), unnamed (-207557)
B4GALNT2	unnamed (+68728)
B4GALNT3	unnamed (+49298)
B4GALT1	unnamed (+60089)
B4GALT4	unnamed (-297)
B4GALT5	unnamed (+428)
B9D1	unnamed (-34)
BAALC	unnamed (+11649)
BAAT	unnamed (+266185)
BACE2	unnamed (-29), unnamed (+80050), unnamed (+82903)
BACH2	unnamed (+287685)
BAG1	unnamed (-469)
BAIAP2L1	unnamed (+116486)
BAIAP2L2	unnamed (-24800)
BAMBI	unnamed (+454858)
BANF2	unnamed (+56779), unnamed (+92736)
BANK1	unnamed (-371093)
BANP	unnamed (+55077), unnamed (+275567)
BARHL2	unnamed (+320031)
BASP1	unnamed (-221882), unnamed (-111307), unnamed (+31849)
BATF3	unnamed (-12651), unnamed (+63212)
BBC3	unnamed (-24341)
BBOX1	unnamed (+168819), unnamed (+352045)
BBS10	unnamed (+7044)
BBS4	unnamed (+72112)
BBS7	unnamed (+206)
BBX	unnamed (-314792), unnamed (+419447), unnamed (+464547), unnamed (+465704)
BCAR1	unnamed (-30797)
BCAR3	unnamed (+30033), unnamed (+92713), unnamed (+177000)
BCAS4	unnamed (+119308)
BCAT1	unnamed (-6675), unnamed (+50782)
BCAT2	unnamed (+15517)
BCL10	unnamed (-89644), unnamed (-53606), unnamed (-43598)
BCL11B	unnamed (-120692)
BCL2	unnamed (+158114), unnamed (+438273)
BCL2L10	unnamed (-67111), unnamed (-11821)
BCL2L11	unnamed (+225534), unnamed (+226904), unnamed (+329816)
BCL2L13	unnamed (+68099)
BCL2L14	unnamed (-339180), unnamed (-324752), unnamed (-274730), unnamed (-271823), unnamed (-207049), unnamed (-192575)
BCL3	unnamed (+4881)
BCL6	unnamed (-408300)
BCOR	unnamed (-176094), unnamed (-7699), unnamed (+83762), unnamed (+188877), unnamed (+341589), unnamed (+360941), unnamed (+375479), unnamed (+477595)
BCR	unnamed (+162)
BDH1	unnamed (+246062)
BEAN1	unnamed (-50384)
BEGAIN	unnamed (+150415)
BET1	unnamed (-364146)
BFAR	unnamed (-2651)
BFSP2	unnamed (+141300)
BGN	unnamed (-17895)
BHLHA15	unnamed (-43455)
BHLHE40	unnamed (-227451), unnamed (-732), unnamed (+7876), unnamed (+16116), unnamed (+47603)
BICD1	unnamed (+224091)
BID	unnamed (+67327)
BIK	unnamed (+16174)
BIN3	unnamed (+33), unnamed (+10051)
BLID	unnamed (-526695), unnamed (-41159), unnamed (-22890), unnamed (+65972)
BLMH	unnamed (+78)
BLVRA	unnamed (-83910)
BMP10	unnamed (-65135), unnamed (+42211)
BMP2	unnamed (-185099), unnamed (-82247)
BMP4	unnamed (-342967), unnamed (-43618)
BMP5	unnamed (-168325), unnamed (-150096)
BMP8A	unnamed (-388523), unnamed (-380858), unnamed (-312997), unnamed (-305874), unnamed (-301936), unnamed (-173282), unnamed (-40278)
BMPR1A	unnamed (-8579), unnamed (+100783), unnamed (+120299)
BMPR1B	unnamed (+237771)
BMPR2	unnamed (+94222)
BOD1L1	unnamed (-541495)
BRCA2	unnamed (+153)
BRD4	unnamed (-51327), unnamed (+14317)
BRE	unnamed (+59)
BRI3	unnamed (+2907)
BRIX1	unnamed (-205374), unnamed (-197625)
BRPF3	unnamed (+52529)
BRSK2	unnamed (-27832)
BTBD10	unnamed (+124933)
BTBD11	unnamed (+197446)
BTBD9	unnamed (-33924), unnamed (+484366), unnamed (+750527)
BTC	unnamed (+25484)
BTLA	unnamed (-1254)
BTN2A2	unnamed (+11352)
BTN3A1	unnamed (-7784)
BUB1B	unnamed (+29684)
BUD13	unnamed (+214184), unnamed (+412276)
BZW2	unnamed (+94448)
C10orf10	unnamed (-6544), unnamed (-3457)
C10orf128	unnamed (+10892)
C10orf129	unnamed (+66648), unnamed (+72689)
C10orf76	unnamed (+207593)
C11orf1	unnamed (-6)
C11orf24	unnamed (+89)
C11orf30	unnamed (+132193), unnamed (+183166), unnamed (+190834)
C11orf34	unnamed (-350243), unnamed (-32216)
C11orf44	unnamed (+213886)
C11orf58	unnamed (+21545)
C11orf73	unnamed (+172227), unnamed (+304854)
C11orf87	unnamed (-551207), unnamed (+556985)
C11orf92	unnamed (+526832)
C12orf44	unnamed (-33047), unnamed (-55)
C12orf57	unnamed (-6053), unnamed (+152)
C12orf76	unnamed (+28403)
C14orf1	unnamed (-8), unnamed (+12674)
C14orf159	unnamed (+129438)
C16orf54	unnamed (+24322)
C16orf62	unnamed (+40017), unnamed (+145106)
C18orf25	unnamed (-196)
C18orf32	unnamed (+86)
C18orf8	unnamed (-48307)
C19orf12	unnamed (+48502)
C1D	unnamed (+237147)
C1GALT1C1	unnamed (-167439)
C1QL3	unnamed (-255514)
C1QTNF3	unnamed (-612236), unnamed (-554656)
C1QTNF6	unnamed (-775)
C1orf115	unnamed (+43056)
C1orf159	unnamed (+36232)
C1orf186	unnamed (-19762)
C1orf27	unnamed (-403)
C1orf35	unnamed (+589)
C1orf87	unnamed (-838424), unnamed (-436616)
C21orf33	unnamed (-11371), unnamed (+6716), unnamed (+48085), unnamed (+51526)
C22orf24	unnamed (-18704)
C2CD2L	unnamed (-4773)
C2CD4A	unnamed (+46154), unnamed (+57531)
C2CD4B	unnamed (-1052), unnamed (+40775), unnamed (+52152)
C2CD5	unnamed (+66520)
C2orf49	unnamed (+282), unnamed (+51754)
C2orf71	unnamed (-532208), unnamed (-186116)
C3orf35	unnamed (-111232)
C4orf21	unnamed (-396)
C4orf32	unnamed (-633140), unnamed (+8132)
C4orf6	unnamed (-445309), unnamed (-442557), unnamed (-391784)
C5orf15	unnamed (+471), unnamed (+214782)
C5orf50	unnamed (-290799), unnamed (+199337)
C5orf55	unnamed (+47647)
C5orf60	unnamed (-33632)
C5orf63	unnamed (-3320), unnamed (+4563), unnamed (+32137)
C6orf1	unnamed (-23971)
C6orf106	unnamed (+140), unnamed (+66640)
C6orf15	unnamed (+25243)
C6orf89	unnamed (+121), unnamed (+28547)
C7orf13	unnamed (+688939)
C8orf17	unnamed (+415575)
C8orf4	unnamed (-80336), unnamed (-19), unnamed (+21413)
C8orf49	unnamed (-34396)
C8orf58	unnamed (-2244)
C8orf74	unnamed (+43590), unnamed (+50172)
C9	unnamed (+3816)
C9orf135	unnamed (+36587)
C9orf24	unnamed (-6002)
C9orf3	unnamed (+87829), unnamed (+411454)
C9orf47	unnamed (-214001), unnamed (-137925)
C9orf69	unnamed (-38884), unnamed (+9003)
C9orf89	unnamed (+23881)
C9orf91	unnamed (+66435), unnamed (+127882)
CA11	unnamed (-14744)
CAAP1	unnamed (+630777)
CAB39	unnamed (+53084), unnamed (+61866)
CABLES1	unnamed (+56788), unnamed (+146554), unnamed (+244533)
CABYR	unnamed (-301195)
CACHD1	unnamed (-178247)
CACNA1E	unnamed (-444980)
CACNG5	unnamed (-267312)
CACNG6	unnamed (-11277)
CACNG8	unnamed (+17971)
CACTIN	unnamed (-44640)
CADM1	unnamed (-856295)
CADM3	unnamed (-83154)
CADPS	unnamed (+267604), unnamed (+313030)
CALCRL	unnamed (+87991), unnamed (+311531), unnamed (+563717)
CALD1	unnamed (+24990)
CALHM2	unnamed (+6306)
CALM1	unnamed (-4), unnamed (+227426)
CALML3	unnamed (+21100), unnamed (+65096)
CALML5	unnamed (+52966)
CALML6	unnamed (-5641)
CAMK1D	unnamed (+486455)
CAMK1G	unnamed (-415325), unnamed (+44062)
CAMK2D	unnamed (+377696), unnamed (+405153)
CAMK4	unnamed (-96373)
CAMKK2	unnamed (+18975)
CAMSAP1	unnamed (-19923)
CAMTA1	unnamed (+10534), unnamed (+594239)
CANX	unnamed (-20228)
CAP2	unnamed (-7404)
CAPG	unnamed (-3369)
CAPN1	unnamed (-648)
CAPN2	unnamed (+36085)
CAPNS2	unnamed (-40064)
CAPS2	unnamed (-42)
CAPZA1	unnamed (+455)
CAPZB	unnamed (+36447)
CARD11	unnamed (+44702)
CARD18	unnamed (-157896)
CARD8	unnamed (-3648)
CARS	unnamed (-44)
CASC3	unnamed (+47)
CASD1	unnamed (+52639)
CASK	unnamed (-833007)
CASP3	unnamed (+74415), unnamed (+75563)
CASP9	unnamed (+30081)
CASS4	unnamed (+10483)
CAST	unnamed (-60549), unnamed (+40617)
CAV1	unnamed (+578), unnamed (+57676)
CAV2	unnamed (-281096), unnamed (-271509), unnamed (-135565), unnamed (-105519)
CAV3	unnamed (+7813)
CBLC	unnamed (-24441)
CBLL1	unnamed (-51775), unnamed (-48931)
CBLN3	unnamed (-7191)
CBR4	unnamed (-70105)
CBX3	unnamed (-85)
CBX4	unnamed (-94567)
CBX5	unnamed (+20559)
CBX6	unnamed (-51967)
CCBE1	unnamed (-176638)
CCBL2	unnamed (+7718)
CCDC169-SOHLH2	unnamed (+22232)
CCDC180	unnamed (+54976)
CCDC19	unnamed (-10346)
CCDC3	unnamed (+165761)
CCDC41	unnamed (-156001)
CCDC50	unnamed (-90568)
CCDC53	unnamed (+475)
CCDC6	unnamed (-376640)
CCDC66	unnamed (+244596)
CCDC85C	unnamed (-700), unnamed (+73645)
CCDC86	unnamed (-54720)
CCDC88A	unnamed (-238)
CCDC91	unnamed (+577705), unnamed (+591987)
CCL2	unnamed (-14206), unnamed (-6583)
CCL22	unnamed (-48040)
CCND1	unnamed (-530999), unnamed (-375250)
CCND2	unnamed (-242331), unnamed (-108810)
CCNI	unnamed (+68322), unnamed (+91335)
CCNJ	unnamed (-275554), unnamed (-229431)
CCNJL	unnamed (+43562)
CCNK	unnamed (+48972)
CCNL1	unnamed (-269761)
CCR5	unnamed (+16329)
CCR7	unnamed (+15922)
CCRN4L	unnamed (-280858)
CCSER2	unnamed (-14834), unnamed (+178), unnamed (+13639)
CCT2	unnamed (+317)
CD109	unnamed (0)
CD180	unnamed (-713906), unnamed (-118691), unnamed (-104680), unnamed (+332173)
CD2	unnamed (+99516)
CD207	unnamed (+5872)
CD276	unnamed (+5199)
CD28	unnamed (-23626), unnamed (+83837)
CD2BP2	unnamed (-101), unnamed (+79047)
CD34	unnamed (-263540), unnamed (-196676), unnamed (-118432), unnamed (-26806)
CD44	unnamed (+27358)
CD47	unnamed (+102334), unnamed (+103491), unnamed (+148591)
CD58	unnamed (+2), unnamed (+190012)
CD68	unnamed (-5587), unnamed (-6)
CD81	unnamed (+1044)
CD9	unnamed (+24877), unnamed (+74593)
CD93	unnamed (-245662), unnamed (-42)
CDC14A	unnamed (+91636)
CDC16	unnamed (-73773)
CDC37	unnamed (-843)
CDC42	unnamed (-27085)
CDC42BPA	unnamed (-110895), unnamed (+92562)
CDC42BPB	unnamed (+801), unnamed (+33372)
CDC42EP2	unnamed (-26232)
CDC42EP3	unnamed (-157415), unnamed (+55691)
CDC42EP4	unnamed (-30196), unnamed (+20178)
CDC42SE1	unnamed (-488)
CDC42SE2	unnamed (+129911)
CDC5L	unnamed (+157)
CDC7	unnamed (+54276), unnamed (+68772), unnamed (+136620)
CDCA7L	unnamed (-268162)
CDCP1	unnamed (-53728), unnamed (+12405)
CDH11	unnamed (-550996), unnamed (+97124)
CDH13	unnamed (+2759), unnamed (+28587), unnamed (+375791), unnamed (+678327)
CDH2	unnamed (-480999), unnamed (+62200)
CDH23	unnamed (+36195)
CDH5	unnamed (-693436), unnamed (+10283)
CDHR3	unnamed (-180391), unnamed (+101985)
CDIP1	unnamed (-23493)
CDK1	unnamed (-352955)
CDK11A	unnamed (-121)
CDK11B	unnamed (-28999)
CDK12	unnamed (-495)
CDK13	unnamed (-216220)
CDK17	unnamed (+136827), unnamed (+204812)
CDK2AP2	unnamed (+313)
CDK5	unnamed (+383)
CDK5R1	unnamed (+33267)
CDK5RAP3	unnamed (+54625)
CDK6	unnamed (+135376)
CDKAL1	unnamed (+443927), unnamed (+469733), unnamed (+575412)
CDKL1	unnamed (+32082), unnamed (+59845)
CDKN1A	unnamed (-29027), unnamed (-106)
CDKN2B	unnamed (-139036)
CDKN2D	unnamed (+3038)
CDKN3	unnamed (-396526), unnamed (-97177)
CDNF	unnamed (+17830), unnamed (+277605)
CDRT15L2	unnamed (+356212)
CDS1	unnamed (+295328), unnamed (+337834)
CDV3	unnamed (-32435), unnamed (-3394)
CDYL	unnamed (-525513), unnamed (-425679), unnamed (-166032), unnamed (-136134), unnamed (-43281), unnamed (+165925)
CDYL2	unnamed (-128320)
CEACAM21	unnamed (-96830), unnamed (-44831)
CEBPB	unnamed (+101940), unnamed (+130505), unnamed (+292859)
CEBPD	unnamed (+225411)
CEBPE	unnamed (-35796)
CEBPG	unnamed (+575), unnamed (+100652)
CELA2B	unnamed (+18113)
CELA3A	unnamed (+23927)
CELA3B	unnamed (-3566), unnamed (-2176)
CELF1	unnamed (+46449)
CELF2	unnamed (-212425)
CENPF	unnamed (-36321), unnamed (-32523), unnamed (+298639)
CENPO	unnamed (-90155)
CENPP	unnamed (+103)
CENPV	unnamed (+10292)
CENPW	unnamed (+576332), unnamed (+579944)
CEP104	unnamed (+52826)
CEP128	unnamed (+395542)
CEP170B	unnamed (-49457)
CEP350	unnamed (+85502)
CEP57	unnamed (-461)
CEP68	unnamed (+14138)
CEP95	unnamed (-6)
CES2	unnamed (+122)
CETN1	unnamed (-61586)
CETN3	unnamed (+388463)
CFDP1	unnamed (+136681)
CFTR	unnamed (+165744)
CGN	unnamed (-16499)
CHAF1B	unnamed (+52468)
CHCHD6	unnamed (+228185)
CHD1L	unnamed (+306)
CHD6	unnamed (-371859), unnamed (+142333)
CHD7	unnamed (+173327)
CHD9	unnamed (+35985), unnamed (+76163)
CHDC2	unnamed (-931571)
CHEK2	unnamed (+31020)
CHGA	unnamed (+126871)
CHGB	unnamed (-75804), unnamed (+7975)
CHIC2	unnamed (-20868)
CHMP2A	unnamed (-511)
CHMP4A	unnamed (+582)
CHMP4B	unnamed (+48079)
CHMP5	unnamed (+288)
CHMP6	unnamed (-98854), unnamed (-64004)
CHN1	unnamed (+32686), unnamed (+177372)
CHPF2	unnamed (+865)
CHRAC1	unnamed (-14853), unnamed (+85931)
CHRM2	unnamed (+87951)
CHRNA1	unnamed (-208079), unnamed (-63393)
CHRNA7	unnamed (-159617)
CHRNB2	unnamed (+31247)
CHRNB4	unnamed (-119219)
CHST12	unnamed (+6472)
CHST2	unnamed (+46424), unnamed (+188561)
CHST3	unnamed (-75442), unnamed (+35001)
CHST7	unnamed (+54876)
CHST9	unnamed (-929929)
CHSY1	unnamed (+63289)
CHSY3	unnamed (+103)
CIDEA	unnamed (+24895)
CIITA	unnamed (+114771)
CITED2	unnamed (-763974), unnamed (-599449), unnamed (-369175)
CITED4	unnamed (-69579), unnamed (-15586)
CKMT2	unnamed (-165097)
CKS2	unnamed (-366)
CLCF1	unnamed (-682)
CLCN3	unnamed (-20)
CLCN4	unnamed (+339628), unnamed (+422546)
CLDN1	unnamed (-22943), unnamed (-16672), unnamed (+90427)
CLDN12	unnamed (-19309), unnamed (-11967)
CLDN14	unnamed (-167424), unnamed (+42244)
CLDN16	unnamed (-48725), unnamed (-42454)
CLDN2	unnamed (-5196)
CLDN20	unnamed (-183901), unnamed (-128921), unnamed (-39727)
CLDN23	unnamed (+89255)
CLDN4	unnamed (+586), unnamed (+23157)
CLEC14A	unnamed (-110328)
CLEC18A	unnamed (+72249)
CLEC3B	unnamed (+107834)
CLEC4A	unnamed (+33478)
CLEC4F	unnamed (-9348)
CLIC3	unnamed (+4327)
CLIC5	unnamed (+647461)
CLIP1	unnamed (-84014), unnamed (+61716)
CLIP2	unnamed (+17455)
CLK1	unnamed (+126)
CLK3	unnamed (+36409), unnamed (+49244)
CLMN	unnamed (-143507), unnamed (-107505)
CLN5	unnamed (+1812)
CLNS1A	unnamed (+35306)
CLPB	unnamed (+112821)
CLTB	unnamed (-20200)
CLTC	unnamed (-317)
CLUH	unnamed (+87)
CLVS1	unnamed (-435850)
CMAS	unnamed (+55766)
CMC2	unnamed (+74173)
CMIP	unnamed (-49839), unnamed (+12650), unnamed (+165158), unnamed (+180526), unnamed (+200341)
CMTM1	unnamed (+3654)
CMTM2	unnamed (-9356)
CMTM6	unnamed (+101780)
CMTM7	unnamed (+9957)
CNDP1	unnamed (+12666)
CNFN	unnamed (-6653)
CNIH3	unnamed (+16721)
CNIH4	unnamed (+334)
CNKSR3	unnamed (-127988), unnamed (+35814)
CNOT2	unnamed (-202642), unnamed (+466)
CNOT4	unnamed (+255645)
CNR2	unnamed (-927), unnamed (+7222)
CNST	unnamed (+132824)
CNTD2	unnamed (-15349)
CNTNAP1	unnamed (-2745)
COA1	unnamed (-24481)
COA5	unnamed (+109116)
COBL	unnamed (+503959)
COG5	unnamed (+344)
COG6	unnamed (+130524), unnamed (+208760), unnamed (+657959)
COL13A1	unnamed (+59676)
COL16A1	unnamed (+14319)
COL17A1	unnamed (+63679), unnamed (+102283)
COL18A1	unnamed (+16197)
COL1A2	unnamed (-26040)
COL21A1	unnamed (-81830), unnamed (+203857), unnamed (+222086)
COL27A1	unnamed (+122048)
COL3A1	unnamed (+27939)
COL4A1	unnamed (+73904)
COL4A2	unnamed (+64793), unnamed (+136382)
COL5A1	unnamed (-248712)
COL5A2	unnamed (-106567), unnamed (-96645), unnamed (+177620)
COL6A1	unnamed (-7243), unnamed (-133)
COL8A1	unnamed (+62444), unnamed (+179394)
COLEC12	unnamed (-18059)
COLGALT1	unnamed (+124761)
COLGALT2	unnamed (+35315), unnamed (+166563)
COMMD10	unnamed (-107125)
COPRS	unnamed (+278315), unnamed (+300204)
COPS8	unnamed (-258310), unnamed (-72735), unnamed (-11708), unnamed (-10503)
COPZ1	unnamed (+34097)
COPZ2	unnamed (+12107)
COQ2	unnamed (+134384)
CORO1C	unnamed (-207), unnamed (+45803), unnamed (+87338)
CORO2B	unnamed (+121417), unnamed (+175724), unnamed (+216164)
CORO6	unnamed (-121998)
COX11	unnamed (-208795), unnamed (-193550), unnamed (-117813)
COX18	unnamed (+18)
COX19	unnamed (+729)
COX5B	unnamed (-386341), unnamed (-99046), unnamed (-93413)
COX6A1P2	unnamed (+14704), unnamed (+92921)
COX6C	unnamed (+19854)
COX7A2	unnamed (-17731)
COX7C	unnamed (+577432)
CP	unnamed (-3194)
CPA6	unnamed (-169835), unnamed (+53315)
CPD	unnamed (-38086), unnamed (+54795)
CPEB2	unnamed (-833456)
CPEB4	unnamed (+30016)
CPED1	unnamed (-192), unnamed (+32115)
CPPED1	unnamed (-70294), unnamed (+45698), unnamed (+159823), unnamed (+809348)
CPSF4L	unnamed (-30117)
CPSF6	unnamed (+281)
CPT1A	unnamed (-33714)
CREB1	unnamed (-271239), unnamed (-218332), unnamed (+87444)
CREB3L2	unnamed (+25)
CREB3L3	unnamed (-7757)
CREBRF	unnamed (+454)
CREG2	unnamed (-54927)
CRELD2	unnamed (+12395)
CRIM1	unnamed (-384294), unnamed (+100446), unnamed (+186311), unnamed (+193493)
CRIPT	unnamed (+73910)
CRISPLD2	unnamed (+102957)
CRK	unnamed (-127)
CRMP1	unnamed (+134145), unnamed (+140490), unnamed (+145276)
CROCC	unnamed (-277361)
CRTAC1	unnamed (+141940)
CRTAP	unnamed (+1241), unnamed (+73215)
CRY2	unnamed (+147)
CRYAA	unnamed (-6970), unnamed (+162946)
CSF1	unnamed (-119713), unnamed (+23717)
CSF2	unnamed (-3182), unnamed (+21286)
CSF2RB	unnamed (-39115)
CSF3	unnamed (+8260)
CSGALNACT1	unnamed (-124391), unnamed (-63120)
CSNK1A1	unnamed (+64656), unnamed (+98588), unnamed (+104904)
CSNK1G1	unnamed (+18208)
CSNK2A1	unnamed (-30916)
CSNK2A3	unnamed (-224118), unnamed (+453296)
CSPG4	unnamed (+12202)
CSRNP1	unnamed (+680)
CSRP1	unnamed (-30751), unnamed (+2219), unnamed (+15591)
CSRP2BP	unnamed (+87563)
CSTB	unnamed (+111)
CSTF2	unnamed (-72289)
CSTF2T	unnamed (-219613)
CTAG2	unnamed (-74567)
CTAGE1	unnamed (+26025)
CTAGE5	unnamed (-29)
CTCF	unnamed (-11)
CTDSP2	unnamed (-18734)
CTHRC1	unnamed (-26362), unnamed (-22763), unnamed (+346)
CTIF	unnamed (+29)
CTLA4	unnamed (-77401)
CTNNA3	unnamed (-68235)
CTNNAL1	unnamed (-88416)
CTNNB1	unnamed (-40766)
CTNND1	unnamed (+16670)
CTPS1	unnamed (-101403), unnamed (-47410)
CTSE	unnamed (-9050)
CTSK	unnamed (+3453)
CTSL	unnamed (-179414), unnamed (-132686)
CTSS	unnamed (-38913)
CTSZ	unnamed (-3936)
CTTNBP2	unnamed (+227800)
CTTNBP2NL	unnamed (-74014), unnamed (+8318)
CTXN3	unnamed (+244047), unnamed (+281171), unnamed (+308318), unnamed (+339249)
CUBN	unnamed (+28232), unnamed (+104015), unnamed (+136680), unnamed (+301380)
CUL2	unnamed (+32938)
CUL3	unnamed (-425580), unnamed (-231733), unnamed (+99791)
CUX1	unnamed (-134514)
CUZD1	unnamed (-4053)
CXADR	unnamed (-60702), unnamed (-20236)
CXCL12	unnamed (-184684), unnamed (+373809), unnamed (+691196)
CXCL2	unnamed (-10203)
CXCL6	unnamed (+8004)
CXCR3	unnamed (-411479)
CXXC4	unnamed (-566703)
CXXC5	unnamed (+49003)
CXorf36	unnamed (-588122), unnamed (-557896), unnamed (-515153), unnamed (-314643), unnamed (-245314)
CYB561	unnamed (-516), unnamed (+166277)
CYB561D1	unnamed (-10216)
CYB5B	unnamed (-26237)
CYB5R3	unnamed (-26992)
CYB5R4	unnamed (+168385)
CYFIP1	unnamed (+11789)
CYGB	unnamed (+10088)
CYLD	unnamed (-733)
CYP17A1	unnamed (+21323)
CYP1B1	unnamed (-70649)
CYP26A1	unnamed (+402187)
CYP2A6	unnamed (+43618)
CYP2R1	unnamed (+526)
CYP4A22	unnamed (-29253)
CYP4Z1	unnamed (+40714)
CYR61	unnamed (-2143)
CYSTM1	unnamed (+70857), unnamed (+77074)
CYTH1	unnamed (+101283)
CYTH4	unnamed (-27331)
CYTL1	unnamed (-13994)
DAB2	unnamed (-908316), unnamed (-92831), unnamed (-76654)
DAB2IP	unnamed (-37291), unnamed (+203997), unnamed (+335860)
DAD1	unnamed (-231), unnamed (+38885)
DAGLA	unnamed (+15756)
DAGLB	unnamed (+129)
DALRD3	unnamed (-2951)
DAOA	unnamed (+910357)
DAP	unnamed (+70)
DAP3	unnamed (-537)
DAPK1	unnamed (+48224), unnamed (+94952)
DARC	unnamed (+6202)
DARS2	unnamed (+28965)
DAZAP1	unnamed (+8049)
DBN1	unnamed (+24852)
DBR1	unnamed (-44545)
DBX1	unnamed (+436541)
DCAF15	unnamed (+34124)
DCAF5	unnamed (+74976), unnamed (+97753), unnamed (+103420), unnamed (+118010)
DCBLD1	unnamed (+9495)
DCBLD2	unnamed (+86449)
DCK	unnamed (+211)
DCLK1	unnamed (-144304)
DCLRE1B	unnamed (-151)
DCP1A	unnamed (+50)
DCP2	unnamed (+186784), unnamed (+190454), unnamed (+273854)
DCPS	unnamed (+32918)
DCUN1D3	unnamed (+20949)
DCUN1D5	unnamed (+227)
DDAH1	unnamed (+98406), unnamed (+134444), unnamed (+144452)
DDC	unnamed (-156172), unnamed (-119069), unnamed (-99255)
DDIT4	unnamed (+23780)
DDR1	unnamed (-6313)
DDRGK1	unnamed (+31095)
DDX1	unnamed (+43989)
DDX10	unnamed (-48279), unnamed (+205887)
DDX18	unnamed (+104), unnamed (+143435)
DDX20	unnamed (+328)
DDX23	unnamed (-136)
DDX39A	unnamed (-15686)
DDX3X	unnamed (-94458), unnamed (+297)
DDX41	unnamed (-44212)
DDX47	unnamed (+23946)
DDX5	unnamed (-61)
DDX51	unnamed (+113690)
DDX60	unnamed (-121845), unnamed (-70229)
DDX60L	unnamed (+39835), unnamed (+91451)
DEGS2	unnamed (+91332)
DENND2A	unnamed (+14108)
DENND3	unnamed (-93086), unnamed (+77952), unnamed (+98493)
DENND4C	unnamed (-68570)
DENND5B	unnamed (+72030)
DFNA5	unnamed (-84807), unnamed (-28991)
DGKD	unnamed (+59435)
DGKI	unnamed (+45533)
DGUOK	unnamed (+53040), unnamed (+75677)
DHRS12	unnamed (+174)
DHRS13	unnamed (+77)
DHRS3	unnamed (-18930), unnamed (-17349), unnamed (+183394), unnamed (+433342)
DHRS7	unnamed (+17923)
DHX15	unnamed (-46664)
DHX30	unnamed (+7)
DHX33	unnamed (+182)
DHX35	unnamed (+146602)
DHX40	unnamed (-129987), unnamed (+178)
DIEXF	unnamed (+68129)
DIO2	unnamed (-334744)
DIO3	unnamed (+160843)
DIP2B	unnamed (+27778), unnamed (+92527)
DIP2C	unnamed (+268538), unnamed (+392250), unnamed (+507120)
DIS3L2	unnamed (+298766)
DISC1	unnamed (-54737), unnamed (+258632), unnamed (+286920), unnamed (+524456)
DISP1	unnamed (+66516)
DIXDC1	unnamed (-162)
DKC1	unnamed (+36933)
DKK1	unnamed (-395088)
DKK2	unnamed (+470208)
DKK3	unnamed (-77507), unnamed (-8298), unnamed (+20991)
DLAT	unnamed (+23987)
DLC1	unnamed (+142189), unnamed (+384882)
DLD	unnamed (-54446), unnamed (+110444)
DLG1	unnamed (-11349)
DLG5	unnamed (-17019)
DLGAP1	unnamed (+995725)
DLX2	unnamed (-180189), unnamed (-148571)
DMBT1	unnamed (-86204)
DMRT1	unnamed (-106556)
DMRT2	unnamed (+964764)
DMRTA1	unnamed (-298442)
DMRTA2	unnamed (+70934)
DMTN	unnamed (+7393)
DNAAF2	unnamed (+600)
DNAH14	unnamed (-296653)
DNAH17	unnamed (-103617)
DNAH5	unnamed (-161324), unnamed (-94381)
DNAI1	unnamed (-55001)
DNAJA1	unnamed (+196)
DNAJB1	unnamed (-1665)
DNAJB12	unnamed (+57449)
DNAJB6	unnamed (+86267)
DNAJB8	unnamed (-21614)
DNAJC1	unnamed (+41722)
DNAJC15	unnamed (+282328)
DNAJC19	unnamed (-632749)
DNAJC27	unnamed (-106532)
DNAJC5B	unnamed (+92170)
DNAJC9	unnamed (+64848)
DNASE1L3	unnamed (+52695), unnamed (+155015)
DNER	unnamed (+259250), unnamed (+305869)
DNHD1	unnamed (+79562)
DNM1L	unnamed (-110914)
DNM3	unnamed (+303322), unnamed (+479425)
DNMBP	unnamed (+71185)
DNTTIP1	unnamed (-10)
DOC2B	unnamed (-169213)
DOCK10	unnamed (+31514), unnamed (+225361)
DOCK2	unnamed (+13767), unnamed (+352002)
DOCK4	unnamed (+375987)
DOK4	unnamed (+10579)
DOK5	unnamed (-134850), unnamed (-130156), unnamed (+84727)
DOT1L	unnamed (-278)
DPF1	unnamed (+291885)
DPF3	unnamed (+151821), unnamed (+255909)
DPH5	unnamed (-124894), unnamed (+35882)
DPH6	unnamed (-824731), unnamed (-167756)
DPM2	unnamed (-27240)
DPP9	unnamed (-476)
DPYD	unnamed (-289279)
DPYSL2	unnamed (+63566)
DPYSL3	unnamed (-37871)
DQX1	unnamed (-3483)
DR1	unnamed (-7236), unnamed (+145)
DRAM1	unnamed (-1590)
DRD3	unnamed (-35362)
DSCR3	unnamed (-98955), unnamed (+46398)
DSCR4	unnamed (+83457)
DSEL	unnamed (-8596)
DSN1	unnamed (-61904), unnamed (-57657)
DST	unnamed (-70475), unnamed (-9714), unnamed (+313420)
DSTYK	unnamed (+230)
DTNBP1	unnamed (+414180)
DTX2	unnamed (-15884)
DUOX1	unnamed (+68818)
DUS3L	unnamed (+265)
DUS4L	unnamed (+212)
DUSP1	unnamed (+12849)
DUSP10	unnamed (-126968), unnamed (+643480)
DUSP14	unnamed (-44556)
DUSP26	unnamed (-414833)
DUSP4	unnamed (-669445), unnamed (-312617), unnamed (+61114)
DUSP5	unnamed (-16), unnamed (+14281)
DUSP6	unnamed (+406484), unnamed (+427121)
DUSP7	unnamed (+3453)
DUT	unnamed (+120151), unnamed (+235095)
DYM	unnamed (+404716), unnamed (+462430), unnamed (+469805)
DYNC1H1	unnamed (-16174), unnamed (+122713)
DYNC1I2	unnamed (+378)
DYNLRB2	unnamed (-342906)
DYRK1A	unnamed (-53814), unnamed (+211540)
DYRK2	unnamed (+179241)
E2F2	unnamed (-23490)
E2F7	unnamed (-22045)
E2F8	unnamed (-434970), unnamed (-196404), unnamed (-128811)
EAF1	unnamed (-87281)
EBF2	unnamed (-159112), unnamed (-129328)
ECD	unnamed (-15919)
ECE1	unnamed (-47704), unnamed (+10912)
ECH1	unnamed (+284)
ECHDC2	unnamed (+218510)
ECI2	unnamed (-597557), unnamed (-504704), unnamed (-474806), unnamed (-215159), unnamed (-115325)
EDC3	unnamed (+31805), unnamed (+44640)
EDEM1	unnamed (+81)
EDN1	unnamed (+248657)
EDN2	unnamed (-1174), unnamed (+65612)
EEA1	unnamed (-262846), unnamed (-182622), unnamed (-86922)
EED	unnamed (+519)
EEF1A1	unnamed (-278)
EEF2K	unnamed (-15863), unnamed (-13803)
EFCAB1	unnamed (+144881), unnamed (+220406)
EFCAB10	unnamed (-201351)
EFCAB11	unnamed (+27451)
EFCAB12	unnamed (+14775)
EFCAB14	unnamed (+29525)
EFEMP2	unnamed (-868)
EFHC1	unnamed (+148212)
EFHD2	unnamed (-232064), unnamed (-164)
EFNA5	unnamed (-980336), unnamed (+348737)
EFNB1	unnamed (-142655), unnamed (-128706), unnamed (+198749)
EFNB2	unnamed (+158513)
EGFL6	unnamed (-81760)
EGFL7	unnamed (-9913), unnamed (+15408)
EGFLAM	unnamed (+142214), unnamed (+175222)
EGLN1	unnamed (+36802)
EGLN2	unnamed (+7284)
EGLN3	unnamed (+28809), unnamed (+271314), unnamed (+643184)
EHD4	unnamed (+14826)
EHF	unnamed (+48907)
EID3	unnamed (-26043)
EIF2AK4	unnamed (+89)
EIF2B3	unnamed (+165)
EIF2S3	unnamed (-3)
EIF3E	unnamed (+157)
EIF3H	unnamed (+313127)
EIF3I	unnamed (-129)
EIF4A1	unnamed (+1054)
EIF4A2	unnamed (+59)
EIF4E3	unnamed (+133)
EIF4G1	unnamed (-610)
EIF4G3	unnamed (-102727)
EIF4H	unnamed (-75910)
ELAVL1	unnamed (+18317)
ELAVL4	unnamed (+246274)
ELF2	unnamed (-89669)
ELF4	unnamed (-10556)
ELK3	unnamed (-99836), unnamed (+1366), unnamed (+69351)
ELL	unnamed (+1566), unnamed (+61961)
ELL2	unnamed (-446462), unnamed (+712), unnamed (+91583), unnamed (+100250), unnamed (+104564)
ELMO1	unnamed (-31542), unnamed (+8063)
ELMSAN1	unnamed (+31555), unnamed (+35898)
ELOVL4	unnamed (+275341)
ELOVL5	unnamed (+216)
ELP3	unnamed (+25724)
ELTD1	unnamed (-186781)
EMC6	unnamed (-676)
EMCN	unnamed (-714187)
EMILIN2	unnamed (+161751)
EMILIN3	unnamed (-109333)
EML6	unnamed (-166375), unnamed (-89530)
EMP1	unnamed (+59478)
ENAH	unnamed (-102177), unnamed (-385)
ENC1	unnamed (+207647), unnamed (+325186), unnamed (+500306), unnamed (+844719), unnamed (+968128)
ENG	unnamed (+82)
ENOPH1	unnamed (-563), unnamed (+86637)
ENOX1	unnamed (-226983), unnamed (+481377)
ENPP6	unnamed (-50396)
ENSG00000005189	unnamed (+72936)
ENSG00000088899	unnamed (-5029)
ENSG00000115128	unnamed (+5)
ENSG00000117600	unnamed (+330426)
ENSG00000148123	unnamed (+88625)
ENSG00000167774	unnamed (+13)
ENSG00000168824	unnamed (+125776)
ENSG00000170091	unnamed (-127308)
ENSG00000172901	unnamed (+15372)
ENSG00000173517	unnamed (+232106)
ENSG00000176134	unnamed (+9364), unnamed (+232894)
ENSG00000182319	unnamed (+55361)
ENSG00000188897	unnamed (+38523), unnamed (+160187)
ENSG00000198064	unnamed (-30513)
ENSG00000205147	unnamed (-15109)
ENSG00000228144	unnamed (+282758), unnamed (+301554)
ENSG00000232850	unnamed (-28270)
ENSG00000234469	unnamed (-100783), unnamed (-84373)
ENSG00000249240	unnamed (+52045)
ENSG00000254692	unnamed (+186)
ENSG00000255154	unnamed (-33827)
ENSG00000255168	unnamed (-199661)
ENSG00000255330	unnamed (+37099)
ENSG00000256206	unnamed (+115)
ENSG00000256646	unnamed (+20290)
ENSG00000256825	unnamed (-518)
ENSG00000259066	unnamed (-51)
ENSG00000260342	unnamed (-3)
ENSG00000260371	unnamed (-22735)
ENSG00000263264	unnamed (-15241)
ENSG00000265264	unnamed (+185)
ENSG00000267561	unnamed (+231406), unnamed (+233379)
ENSG00000269690	unnamed (-82678)
ENSG00000270757	unnamed (-261)
ENSG00000270898	unnamed (-109348)
ENSG00000271723	unnamed (+74090)
ENSG00000271741	unnamed (+112)
ENTPD1	unnamed (+12377), unnamed (+58500)
ENTPD4	unnamed (+75)
EOGT	unnamed (+172)
EP300	unnamed (+442)
EP400	unnamed (+80682)
EPAS1	unnamed (-360976), unnamed (-229343), unnamed (-132284), unnamed (-39753)
EPB41	unnamed (+418)
EPB41L1	unnamed (-89870)
EPB41L2	unnamed (+12629)
EPB41L3	unnamed (+33897), unnamed (+80255), unnamed (+88353)
EPB41L4A	unnamed (+412388)
EPB41L4B	unnamed (-132705), unnamed (+69529), unnamed (+75384)
EPG5	unnamed (-33)
EPHA4	unnamed (-69306), unnamed (+149172)
EPHB2	unnamed (+35289)
EPHX1	unnamed (+40854)
EPHX3	unnamed (-33702)
EPM2A	unnamed (-77411), unnamed (+691293)
EPM2AIP1	unnamed (+23372)
EPS15	unnamed (-39265)
EPS8	unnamed (+126400), unnamed (+189861)
EPS8L3	unnamed (-26893)
EPYC	unnamed (+673535), unnamed (+724206), unnamed (+946231)
EQTN	unnamed (+154527)
ERAL1	unnamed (-42236)
ERAP1	unnamed (+105245)
ERAP2	unnamed (+17793)
ERBB2IP	unnamed (-40451), unnamed (-758)
ERCC1	unnamed (-20139)
ERCC4	unnamed (+130810)
ERCC6-PGBD3	unnamed (-11138)
ERCC6L2	unnamed (-248235)
ERG	unnamed (+157975), unnamed (+162205), unnamed (+163208)
ERGIC1	unnamed (+45112), unnamed (+53383), unnamed (+63694), unnamed (+66913)
ERI1	unnamed (-210954), unnamed (+754), unnamed (+21114), unnamed (+133463)
ERN1	unnamed (-42596), unnamed (+32623)
ERO1L	unnamed (+140)
ERP27	unnamed (-13485), unnamed (-7965)
ERRFI1	unnamed (-96201), unnamed (-21745)
ERVFRD-1	unnamed (-101070)
ERVV-2	unnamed (+42379)
ESAM	unnamed (-50943), unnamed (+2255)
ESCO2	unnamed (-99096)
ESD	unnamed (+500333), unnamed (+564835)
ESM1	unnamed (+74893), unnamed (+427063)
ESRRG	unnamed (-801899)
ESX1	unnamed (-70001)
ETAA1	unnamed (-887743), unnamed (+428517)
ETF1	unnamed (-34)
ETFDH	unnamed (+35)
ETNK1	unnamed (+459600), unnamed (+514274)
ETNK2	unnamed (-24), unnamed (+20839), unnamed (+24281)
ETS1	unnamed (+11794), unnamed (+80261), unnamed (+129026), unnamed (+150160), unnamed (+252803)
ETS2	unnamed (+199386)
ETV1	unnamed (+69615), unnamed (+932357)
ETV3	unnamed (-294), unnamed (+31883)
ETV3L	unnamed (-6676)
ETV4	unnamed (-99720)
ETV6	unnamed (+81905), unnamed (+96333), unnamed (+146355), unnamed (+149262), unnamed (+214036), unnamed (+228510)
ETV7	unnamed (+22699)
EVA1A	unnamed (+276715)
EVA1C	unnamed (+30513), unnamed (+83045)
EVC	unnamed (+36585), unnamed (+41371), unnamed (+47716)
EVL	unnamed (+3553)
EVX1	unnamed (+211570)
EXD3	unnamed (+69295), unnamed (+102223)
EXO1	unnamed (-29), unnamed (+116895)
EXOC6	unnamed (-8979)
EXOSC2	unnamed (-12050)
EXOSC4	unnamed (-84)
EXPH5	unnamed (-23099)
EXT1	unnamed (+93178), unnamed (+100201), unnamed (+107030)
EXTL2	unnamed (+59557), unnamed (+96177)
EXTL3	unnamed (-78793)
EYA3	unnamed (-72384), unnamed (+335)
EYA4	unnamed (+573620)
EZR	unnamed (-50364)
F2R	unnamed (-73204), unnamed (+91400)
F2RL1	unnamed (-11534)
F2RL2	unnamed (-19405)
F2RL3	unnamed (+242)
F3	unnamed (-264884), unnamed (-251091), unnamed (-186368), unnamed (-106594), unnamed (-3500)
FABP2	unnamed (-195602), unnamed (-132532)
FABP3	unnamed (+66505)
FABP4	unnamed (-293)
FABP5	unnamed (-52834)
FABP6	unnamed (+81671)
FADD	unnamed (-43384)
FAF2	unnamed (-11586)
FAHD2A	unnamed (+170)
FAHD2B	unnamed (-408514), unnamed (-402881), unnamed (-115586)
FAIM2	unnamed (-16554)
FAM105B	unnamed (-507813), unnamed (-266806)
FAM107A	unnamed (-73631), unnamed (+1628)
FAM114A2	unnamed (+487064)
FAM120B	unnamed (+98744)
FAM124B	unnamed (-83523), unnamed (+180363)
FAM126A	unnamed (+158058)
FAM129B	unnamed (+47378)
FAM134B	unnamed (-119263)
FAM155A	unnamed (+499319)
FAM159A	unnamed (+69913)
FAM160A2	unnamed (+15233)
FAM163A	unnamed (-79143)
FAM170A	unnamed (-91516)
FAM174A	unnamed (+132135), unnamed (+306494)
FAM180A	unnamed (+2777)
FAM184A	unnamed (-256265)
FAM189A2	unnamed (+18210), unnamed (+41463), unnamed (+47509)
FAM193A	unnamed (-88988), unnamed (+120906)
FAM198B	unnamed (+13707), unnamed (+78262)
FAM19A1	unnamed (-283489)
FAM19A3	unnamed (+15582)
FAM210A	unnamed (+115230)
FAM213B	unnamed (-4996)
FAM26E	unnamed (+264)
FAM3B	unnamed (-68883), unnamed (-66030)
FAM3C	unnamed (+93)
FAM3D	unnamed (-207904), unnamed (+15453)
FAM49B	unnamed (-418534), unnamed (-339430), unnamed (-254624), unnamed (+55866)
FAM50B	unnamed (-43496)
FAM53B	unnamed (+3360)
FAM5B	unnamed (+415130)
FAM60A	unnamed (-192695)
FAM63B	unnamed (+52)
FAM64A	unnamed (+12715), unnamed (+61559)
FAM72A	unnamed (-60429), unnamed (-544)
FAM76B	unnamed (-209)
FAM83D	unnamed (-50969)
FAM84B	unnamed (-368229), unnamed (+920753)
FAM90A1	unnamed (+6195)
FAM96B	unnamed (-182)
FANCC	unnamed (-188439), unnamed (+146464), unnamed (+470089)
FANCF	unnamed (+166493)
FAR1	unnamed (-4803), unnamed (+17068), unnamed (+76622)
FAR2	unnamed (-455514), unnamed (-441232)
FARP1	unnamed (-166962)
FASLG	unnamed (+269651)
FAT2	unnamed (-107373)
FAT4	unnamed (+73744), unnamed (+117292)
FBF1	unnamed (+105)
FBLIM1	unnamed (+1443)
FBLN7	unnamed (-45651), unnamed (+60690)
FBN1	unnamed (+79331), unnamed (+194275)
FBN2	unnamed (-166879), unnamed (-154456)
FBRS	unnamed (-7270), unnamed (+103)
FBXL3	unnamed (-289525), unnamed (+34678)
FBXL7	unnamed (-132857), unnamed (+10813), unnamed (+334748)
FBXO11	unnamed (-205992), unnamed (-688)
FBXO30	unnamed (+1318)
FBXO31	unnamed (+7781), unnamed (+431558), unnamed (+482093), unnamed (+642234), unnamed (+702325)
FBXO33	unnamed (-63)
FBXO4	unnamed (-21038)
FBXO6	unnamed (+17045)
FBXW11	unnamed (-150145), unnamed (-42104), unnamed (+21431)
FBXW7	unnamed (-311), unnamed (+278161)
FCER1A	unnamed (-78101)
FCGR1B	unnamed (+248746)
FCGR2A	unnamed (-122836), unnamed (-115240)
FCHSD2	unnamed (-35656)
FDX1	unnamed (-101280), unnamed (-92090), unnamed (-66621)
FDXACB1	unnamed (-38)
FEM1B	unnamed (+112654)
FER	unnamed (-96591)
FER1L6	unnamed (-83660), unnamed (+346111)
FERMT1	unnamed (-561873), unnamed (-459021)
FEZ1	unnamed (+307)
FEZ2	unnamed (-57534), unnamed (+48772), unnamed (+55954), unnamed (+141819)
FEZF2	unnamed (-234260), unnamed (-188834), unnamed (+394700)
FGD4	unnamed (-170840), unnamed (+66216)
FGD6	unnamed (+11612)
FGF1	unnamed (-23761)
FGF10	unnamed (-400979)
FGF12	unnamed (-475954)
FGF14	unnamed (+945717), unnamed (+946829)
FGF16	unnamed (-62077), unnamed (+214713)
FGF18	unnamed (+75417)
FGF20	unnamed (+423427)
FGF21	unnamed (+39944)
FGF5	unnamed (-367)
FGFR2	unnamed (-138383)
FGGY	unnamed (-481582), unnamed (-123094)
FGL2	unnamed (-126511), unnamed (+189541)
FGR	unnamed (-24578)
FH	unnamed (+43887)
FHL1	unnamed (-82064)
FHL2	unnamed (-5035), unnamed (+10111)
FHOD3	unnamed (+144321)
FIG4	unnamed (+52676), unnamed (+102758)
FIGNL1	unnamed (+13278)
FILIP1L	unnamed (+296644), unnamed (+413594)
FIZ1	unnamed (-268)
FKBP11	unnamed (+43435)
FKBP15	unnamed (-361), unnamed (+33110)
FKBP1A	unnamed (-25458)
FKBP2	unnamed (-533)
FKBP4	unnamed (+18132)
FKBP5	unnamed (+918)
FKBP9	unnamed (-65217)
FLI1	unnamed (+134642)
FLNA	unnamed (+5781)
FLNB	unnamed (+51256), unnamed (+153576)
FLRT2	unnamed (-113146), unnamed (-54770)
FLT1	unnamed (+86309), unnamed (+115321)
FLVCR2	unnamed (+69898)
FMN1	unnamed (-211171), unnamed (+228881)
FMNL2	unnamed (+170427), unnamed (+171821), unnamed (+190356)
FMNL3	unnamed (+8364), unnamed (+33988)
FN1	unnamed (-357862), unnamed (-69461)
FNBP1	unnamed (+132407), unnamed (+179806)
FNBP1L	unnamed (+222018), unnamed (+306305), unnamed (+368985)
FNDC1	unnamed (+425591)
FNDC3A	unnamed (+122913)
FNDC3B	unnamed (-165866), unnamed (+100283), unnamed (+161182)
FNIP2	unnamed (+6197), unnamed (+234132)
FOLR4	unnamed (-112041)
FOS	unnamed (-19607), unnamed (+15440)
FOSB	unnamed (-24290)
FOSL2	unnamed (-472009), unnamed (-290374), unnamed (-33414)
FOXA1	unnamed (+381857)
FOXA2	unnamed (-114112)
FOXC1	unnamed (+522218)
FOXD1	unnamed (+167197)
FOXD2	unnamed (+112038)
FOXD4L2	unnamed (+873939), unnamed (+877074)
FOXD4L5	unnamed (+295658), unnamed (+519188)
FOXI1	unnamed (-454883), unnamed (-116648)
FOXJ2	unnamed (-21409)
FOXJ3	unnamed (+150144)
FOXK1	unnamed (+18666), unnamed (+24676), unnamed (+66252)
FOXK2	unnamed (+11906)
FOXL1	unnamed (+102923), unnamed (+163014), unnamed (+323155), unnamed (+373690), unnamed (+797467)
FOXN2	unnamed (-202925)
FOXN3	unnamed (-308108), unnamed (+578144), unnamed (+618376)
FOXO1	unnamed (+352961), unnamed (+802160), unnamed (+880396)
FOXO3	unnamed (+112968), unnamed (+177284), unnamed (+221818)
FOXO6	unnamed (+57136)
FOXP1	unnamed (+18913), unnamed (+22718), unnamed (+27214), unnamed (+28411), unnamed (+95235), unnamed (+280737), unnamed (+881077)
FRMD4A	unnamed (-489358), unnamed (-229583), unnamed (+369584), unnamed (+384909)
FRMD4B	unnamed (+142814), unnamed (+206918)
FRMD6	unnamed (-202778), unnamed (-117085), unnamed (-112148), unnamed (-34746)
FRMD8	unnamed (+32547), unnamed (+34732), unnamed (+101126)
FRRS1L	unnamed (-84144), unnamed (-78289)
FRS3	unnamed (-462)
FRYL	unnamed (-21940), unnamed (+185945)
FSCN1	unnamed (-36340), unnamed (+85062), unnamed (+108559)
FSTL3	unnamed (+3976)
FSTL4	unnamed (-141441)
FSTL5	unnamed (+597412)
FTH1	unnamed (-36944), unnamed (-4618)
FTHL17	unnamed (-149333), unnamed (+182665)
FTMT	unnamed (-599797)
FTO	unnamed (+373591)
FTSJD1	unnamed (+6207)
FUBP3	unnamed (-163)
FUCA1	unnamed (-83543)
FUT10	unnamed (+229914)
FUT6	unnamed (+11558)
FUT8	unnamed (-54079)
FXN	unnamed (+96591)
FXYD5	unnamed (+334)
FYB	unnamed (-90087), unnamed (+38517), unnamed (+131570)
FZD1	unnamed (+87101)
FZD3	unnamed (+128278)
FZD4	unnamed (+7768), unnamed (+39128)
FZD5	unnamed (-156834), unnamed (-78417)
FZD6	unnamed (-146472), unnamed (+46322), unnamed (+49921)
G6PC2	unnamed (+100246)
G6PC3	unnamed (+183)
GAB3	unnamed (+22932)
GABARAPL1	unnamed (+7893)
GABBR2	unnamed (+1951), unnamed (+101212)
GABPB2	unnamed (+209), unnamed (+36482)
GADD45A	unnamed (-114447), unnamed (-10073), unnamed (+41351)
GADD45B	unnamed (+103036)
GADD45G	unnamed (-127096)
GADD45GIP1	unnamed (+3600)
GADL1	unnamed (+173583)
GALNT1	unnamed (+157477)
GALNT15	unnamed (-25674)
GALNT18	unnamed (+44530)
GALNT2	unnamed (-402855), unnamed (+38922), unnamed (+46709), unnamed (+142726)
GAN	unnamed (+80379)
GAP43	unnamed (-550658), unnamed (+460385)
GAPDH	unnamed (+676)
GAPVD1	unnamed (+351552)
GAREM	unnamed (+161501)
GARS	unnamed (-43091)
GAS2L3	unnamed (-9204)
GAS6	unnamed (-313609), unnamed (-33331)
GATA2	unnamed (-62511), unnamed (-60901), unnamed (+4603)
GATA4	unnamed (+22787)
GATA6	unnamed (-334813), unnamed (+222449)
GATAD2A	unnamed (+103597)
GATM	unnamed (+350)
GBE1	unnamed (-300619), unnamed (+385974), unnamed (+453572)
GBP3	unnamed (+327)
GBX1	unnamed (+78300)
GBX2	unnamed (+656753)
GCGR	unnamed (+29242)
GCLM	unnamed (-183029), unnamed (-139215)
GCN1L1	unnamed (+67788)
GDAP2	unnamed (+242497)
GDF9	unnamed (-49)
GDNF	unnamed (+169922)
GDPD4	unnamed (+147032)
GDPD5	unnamed (-28569), unnamed (+35032), unnamed (+62294)
GEMIN7	unnamed (+61)
GFOD1	unnamed (-35314)
GGACT	unnamed (+483592)
GGCT	unnamed (-46746)
GGNBP1	unnamed (+26567)
GGT5	unnamed (+44166)
GHITM	unnamed (-535501)
GHRH	unnamed (-27891)
GHRL	unnamed (-16960)
GHSR	unnamed (+246720), unnamed (+307619)
GIGYF1	unnamed (+13535)
GIMAP2	unnamed (-8853)
GIMAP5	unnamed (+16950)
GIMAP6	unnamed (-44462)
GINS3	unnamed (-74614), unnamed (+17011), unnamed (+26508), unnamed (+63840)
GIPC1	unnamed (-145)
GJA10	unnamed (+114588)
GJA3	unnamed (-14070)
GJA5	unnamed (-27669)
GJA8	unnamed (-101793)
GJB2	unnamed (+14661)
GKN2	unnamed (+16318)
GLDC	unnamed (-35755), unnamed (+93097)
GLI2	unnamed (+122968)
GLI3	unnamed (-674871), unnamed (-834)
GLIPR1L1	unnamed (-4585)
GLIS1	unnamed (-31643)
GLIS2	unnamed (-15448), unnamed (-7026)
GLO1	unnamed (+29293)
GLOD4	unnamed (-172552), unnamed (-97908), unnamed (-77326)
GLRX	unnamed (-47774), unnamed (-39107), unnamed (-34793)
GLRX2	unnamed (+989)
GLRX5	unnamed (-38764)
GLS	unnamed (-202029), unnamed (-26616)
GLTP	unnamed (+42234)
GLTSCR1	unnamed (-9153)
GLUD1	unnamed (-340623)
GLUD2	unnamed (-250018)
GMDS	unnamed (-443006), unnamed (+113027)
GMPR	unnamed (+98943)
GNA12	unnamed (-154919), unnamed (+110889)
GNA13	unnamed (-49996)
GNA14	unnamed (+227445)
GNAL	unnamed (-165734)
GNAT3	unnamed (-371534)
GNB1	unnamed (-18130), unnamed (-338)
GNB2	unnamed (+56), unnamed (+2382)
GNB4	unnamed (-75495)
GNB5	unnamed (+11483), unnamed (+66773)
GNG12	unnamed (+107055)
GNG7	unnamed (+123546)
GNGT2	unnamed (+7705)
GNL1	unnamed (+680)
GNL3	unnamed (-2)
GNLY	unnamed (+47969)
GNPTG	unnamed (+27324)
GOLGA1	unnamed (-176)
GOLGA4	unnamed (+44678)
GOLGA6A	unnamed (+41926)
GOLGA6C	unnamed (-228603), unnamed (-214637)
GOLGA7	unnamed (-242)
GOLGA7B	unnamed (-10041), unnamed (+38649)
GOLGA8J	unnamed (+27511)
GOLGA8M	unnamed (-39452), unnamed (-38227)
GOLGA8Q	unnamed (-68509)
GOLGA8R	unnamed (-69407)
GOLGA8S	unnamed (+17600)
GOLGA8T	unnamed (-24585)
GOLPH3	unnamed (+75588), unnamed (+319701)
GOLT1B	unnamed (-21)
GOPC	unnamed (+110212)
GORAB	unnamed (-37761)
GOSR1	unnamed (-43662)
GOT1	unnamed (-305)
GOT2	unnamed (-476890)
GPAA1	unnamed (-4068)
GPAT2	unnamed (+25081)
GPATCH2	unnamed (+105730)
GPC1	unnamed (-115309)
GPCPD1	unnamed (-224600), unnamed (+288)
GPI	unnamed (-51363), unnamed (-5343)
GPIHBP1	unnamed (+6909)
GPR110	unnamed (-52208), unnamed (-5269), unnamed (+106677)
GPR116	unnamed (-13708), unnamed (+72897)
GPR125	unnamed (+14468)
GPR126	unnamed (+98772), unnamed (+391464), unnamed (+500347), unnamed (+544589), unnamed (+570203), unnamed (+625008)
GPR141	unnamed (-203081)
GPR143	unnamed (-4639)
GPR153	unnamed (-87843)
GPR155	unnamed (+50677)
GPR158	unnamed (+318368)
GPR17	unnamed (-76256)
GPR182	unnamed (-5846)
GPR183	unnamed (-125578)
GPR20	unnamed (+101617)
GPR22	unnamed (-289442)
GPR3	unnamed (+25923)
GPR45	unnamed (-61930)
GPR6	unnamed (-235107), unnamed (-185025)
GPR65	unnamed (+243689)
GPR68	unnamed (+10117)
GPR84	unnamed (+5263)
GPR88	unnamed (-94010)
GPR98	unnamed (+573892), unnamed (+722847)
GPRC5A	unnamed (-53490), unnamed (+9073)
GPRC5D	unnamed (+50529)
GPX1	unnamed (+355)
GPX3	unnamed (+17911), unnamed (+42916)
GRAMD3	unnamed (-810031)
GRAP	unnamed (+9520)
GRASP	unnamed (-34092)
GRB10	unnamed (-80487), unnamed (+10724), unnamed (+47827), unnamed (+67641)
GREM1	unnamed (+121029)
GRHL3	unnamed (-35275)
GRIA1	unnamed (+59683)
GRIA2	unnamed (+874070), unnamed (+938625)
GRIA4	unnamed (-312451), unnamed (+325922)
GRID1	unnamed (-45097)
GRIK4	unnamed (+53248)
GRIN2B	unnamed (+723925)
GRIPAP1	unnamed (+44)
GRK5	unnamed (+107869), unnamed (+128571)
GRM7	unnamed (+448754)
GRM8	unnamed (-94686)
GRPEL2	unnamed (-11311)
GSAP	unnamed (+90063)
GSDMC	unnamed (-97078)
GSE1	unnamed (-489043), unnamed (-468746), unnamed (-461277), unnamed (-450549)
GSG1L	unnamed (+359467)
GSN	unnamed (+26368)
GSTA1	unnamed (-35676)
GSTA5	unnamed (+6602)
GSTCD	unnamed (-16)
GSTO2	unnamed (+31370)
GSX2	unnamed (-14473)
GTDC1	unnamed (-222742), unnamed (+805090)
GTF2B	unnamed (-93585)
GTF2H1	unnamed (-350), unnamed (+61402)
GTF2H4	unnamed (-180)
GTF2I	unnamed (+107770)
GTF2IRD1	unnamed (-147040)
GTF2IRD2B	unnamed (+768)
GTF3C1	unnamed (-124), unnamed (+88053), unnamed (+141747)
GTPBP10	unnamed (-412), unnamed (+37413), unnamed (+44755)
GTSCR1	unnamed (+292676)
GTSF1	unnamed (+39996), unnamed (+43920)
GUCA2A	unnamed (-20103)
GUCY1A2	unnamed (+546986), unnamed (+649583)
GUCY2F	unnamed (+8827)
GUK1	unnamed (-174)
GULP1	unnamed (-416841)
GYG1	unnamed (+469)
H1F0	unnamed (-59073)
H1FOO	unnamed (+53115)
H1FX	unnamed (-97599)
H2AFY2	unnamed (-191188)
H3F3A	unnamed (-64373), unnamed (-29203)
H3F3C	unnamed (+63244)
H6PD	unnamed (+40894)
HAAO	unnamed (-132189), unnamed (-87684), unnamed (-17828)
HABP2	unnamed (-226498)
HACL1	unnamed (-195910)
HAND2	unnamed (+7808)
HARBI1	unnamed (-254)
HAS1	unnamed (+34847)
HAS2	unnamed (+40997)
HAUS7	unnamed (-5899), unnamed (-3779)
HBP1	unnamed (+11603)
HCN1	unnamed (+310436)
HCRTR1	unnamed (-29199)
HDAC9	unnamed (-69335)
HDDC2	unnamed (-248835), unnamed (-61500)
HDGF	unnamed (+5253)
HDHD1	unnamed (+38702), unnamed (+63833)
HDLBP	unnamed (+48651)
HEATR2	unnamed (+86589)
HECW2	unnamed (+230134), unnamed (+260829)
HEG1	unnamed (+69494)
HELZ	unnamed (-120)
HERC4	unnamed (+453)
HERC5	unnamed (-22)
HERPUD2	unnamed (+89105), unnamed (+98762)
HES1	unnamed (-92479), unnamed (-1119)
HES2	unnamed (+26242)
HEY2	unnamed (-385944), unnamed (-198609)
HGF	unnamed (+153045)
HGFAC	unnamed (-66005)
HHAT	unnamed (-77606)
HHEX	unnamed (+151353)
HHIP	unnamed (+53620)
HHIPL2	unnamed (+678959)
HHLA3	unnamed (-360)
HIBADH	unnamed (+208880)
HIF1A	unnamed (-370468), unnamed (-331762), unnamed (-198728), unnamed (-173026)
HIGD1C	unnamed (+70856)
HINT3	unnamed (+237)
HIP1	unnamed (-164), unnamed (+67795), unnamed (+89043)
HIST1H2AA	unnamed (+11629)
HIVEP2	unnamed (-1794), unnamed (+18264), unnamed (+73069), unnamed (+98683), unnamed (+142925), unnamed (+251808), unnamed (+544500)
HK1	unnamed (+60498)
HKDC1	unnamed (-2943)
HLA-C	unnamed (+68068), unnamed (+74479)
HLA-E	unnamed (+11365)
HLF	unnamed (-178414), unnamed (-102677), unnamed (-87432)
HLX	unnamed (-1437), unnamed (+220339)
HM13	unnamed (+243), unnamed (+9364)
HMBOX1	unnamed (-336)
HMCN1	unnamed (-307448)
HMCN2	unnamed (+16539)
HMG20A	unnamed (+75284)
HMG20B	unnamed (+7409)
HMGA2	unnamed (-211499), unnamed (-128436), unnamed (+44300), unnamed (+63096)
HMGB1	unnamed (+152957), unnamed (+252677)
HMGCL	unnamed (+69)
HMGCS1	unnamed (+104)
HMGN3	unnamed (-187401)
HNF1B	unnamed (-79436)
HNMT	unnamed (+457586)
HNRNPA0	unnamed (+45)
HNRNPA2B1	unnamed (-331)
HNRNPA3	unnamed (-929103), unnamed (+39548)
HNRNPD	unnamed (-213)
HNRNPDL	unnamed (-133)
HORMAD2	unnamed (+116335)
HOXA1	unnamed (-180)
HPCAL1	unnamed (+20564)
HPDL	unnamed (-23072)
HPS5	unnamed (-72)
HRASLS	unnamed (-356122)
HRH4	unnamed (+773432)
HS1BP3	unnamed (-46), unnamed (+77210)
HS3ST1	unnamed (-372364), unnamed (-75920), unnamed (-51112)
HS3ST2	unnamed (-228571), unnamed (+318166)
HS6ST3	unnamed (+892056)
HSBP1	unnamed (-805087), unnamed (-502551), unnamed (+6451)
HSD17B12	unnamed (+98)
HSD17B4	unnamed (+85512)
HSD17B7	unnamed (+83408)
HSD3B1	unnamed (+124625)
HSP90AA1	unnamed (+52445)
HSPA13	unnamed (-164)
HSPB8	unnamed (-2145)
HSPD1	unnamed (-105)
HSPE1	unnamed (+158)
HSPG2	unnamed (-2167), unnamed (-277), unnamed (+27382), unnamed (+30843), unnamed (+32473), unnamed (+35566), unnamed (+67340)
HTR1B	unnamed (+16342)
HTR2B	unnamed (-62865), unnamed (-60172), unnamed (-7178)
HTR5A	unnamed (+143167)
HTR7	unnamed (-1880)
HTRA1	unnamed (+12936)
HTRA2	unnamed (+442)
HTRA3	unnamed (-64132), unnamed (-41113)
HTT	unnamed (+790)
HUNK	unnamed (+383748)
HYDIN	unnamed (-52713)
HYPK	unnamed (-4037)
IARS	unnamed (+146468)
IBTK	unnamed (-132), unnamed (+633573)
ICA1	unnamed (+513)
ICA1L	unnamed (+400484)
ICAM2	unnamed (-76868), unnamed (+234), unnamed (+4045)
ICOS	unnamed (+515900), unnamed (+602100)
ICOSLG	unnamed (+55815), unnamed (+59256), unnamed (+100625)
ID1	unnamed (-81491)
ID2	unnamed (+202)
ID3	unnamed (+5083)
IDO2	unnamed (+138179)
IER2	unnamed (-231)
IER3	unnamed (-133217)
IFFO2	unnamed (+34283)
IFI16	unnamed (-9029), unnamed (+40)
IFI6	unnamed (+12323)
IFLTD1	unnamed (-236024), unnamed (-140951), unnamed (-100770), unnamed (+167023)
IFNB1	unnamed (-18668)
IFNE	unnamed (-206580)
IFNG	unnamed (+331785)
IFNGR2	unnamed (+16859)
IFNLR1	unnamed (-96889)
IFNW1	unnamed (+45533)
IFT122	unnamed (+59506)
IFT52	unnamed (+66738)
IFT80	unnamed (-77)
IFT88	unnamed (+42052)
IGDCC3	unnamed (+81859)
IGFBP2	unnamed (-93209)
IGFBP3	unnamed (-655992)
IGFL2	unnamed (-14398)
IGFL3	unnamed (-8710)
IKBKB	unnamed (-56001), unnamed (+33), unnamed (+21212)
IKBKE	unnamed (-65676), unnamed (+10869)
IKZF1	unnamed (+155826)
IL12A	unnamed (-135642), unnamed (-24282)
IL15RA	unnamed (+173)
IL16	unnamed (-132917), unnamed (-126060)
IL17B	unnamed (-107032), unnamed (-73100), unnamed (-66784)
IL17D	unnamed (-94153)
IL17F	unnamed (-27481)
IL18BP	unnamed (-52810)
IL18R1	unnamed (-18905)
IL18RAP	unnamed (+17661)
IL1R1	unnamed (-38298), unnamed (+7303)
IL1R2	unnamed (+112642)
IL1RAPL1	unnamed (-696536)
IL1RAPL2	unnamed (-241381)
IL1RL1	unnamed (+25522)
IL1RL2	unnamed (-36884)
IL20RB	unnamed (-19617)
IL21R	unnamed (-74953), unnamed (-34304), unnamed (+5997), unnamed (+59691)
IL23A	unnamed (-4843)
IL34	unnamed (-6187), unnamed (-3327)
IL3RA	unnamed (+3280)
IL4I1	unnamed (+108)
IL4R	unnamed (+229), unnamed (+13296), unnamed (+53945)
IL6	unnamed (-148316), unnamed (-49937)
IL6ST	unnamed (-414717), unnamed (-180649)
IL8	unnamed (-5491)
IL9R	unnamed (+32982)
ILF2	unnamed (-379)
IMMP2L	unnamed (-268116), unnamed (+448600)
IMP3	unnamed (-51940)
IMPG2	unnamed (+124438)
INADL	unnamed (+334037)
INCENP	unnamed (-119369)
ING1	unnamed (+56397)
ING2	unnamed (+1068)
ING3	unnamed (+199)
INIP	unnamed (+117)
INO80	unnamed (+77)
INO80D	unnamed (+155731), unnamed (+373557)
INO80E	unnamed (-20468)
INPP4A	unnamed (+54518)
INPP5A	unnamed (-20467), unnamed (-355)
INSIG1	unnamed (-84285)
INSIG2	unnamed (-130389)
INSM1	unnamed (+44876)
INSR	unnamed (-104562)
INTS1	unnamed (-16311)
INTS10	unnamed (-151525), unnamed (-90254)
INTS12	unnamed (+306)
INTS3	unnamed (-30055)
INTS9	unnamed (-104)
IPCEF1	unnamed (-144764), unnamed (+36984)
IPO4	unnamed (+253)
IPO5	unnamed (+22614)
IPO9	unnamed (-80549)
IQCJ-SCHIP1	unnamed (+663373), unnamed (+696257), unnamed (+706422), unnamed (+755184)
IQSEC3	unnamed (-101408)
IRAK2	unnamed (+24866), unnamed (+34461), unnamed (+60106), unnamed (+63844)
IRF1	unnamed (+34147), unnamed (+51211)
IRF2	unnamed (-100480), unnamed (-99332), unnamed (+206224)
IRF2BP2	unnamed (-402463), unnamed (-377934), unnamed (-312180), unnamed (-3151), unnamed (+6612)
IRF2BPL	unnamed (-69582), unnamed (+66741), unnamed (+164587), unnamed (+184272)
IRS2	unnamed (-446677)
IRS4	unnamed (-736823)
IRX3	unnamed (+209209)
ISCA2	unnamed (+89505)
ISG20	unnamed (-15410)
ISLR	unnamed (+5916)
ISPD	unnamed (+448090), unnamed (+499630), unnamed (+711248)
ISY1	unnamed (-481)
ISYNA1	unnamed (-82260), unnamed (-21865)
ITGA11	unnamed (+41697)
ITGA5	unnamed (-13171), unnamed (-9247), unnamed (-3833)
ITGA6	unnamed (-176318), unnamed (-144700), unnamed (+53004)
ITGAV	unnamed (+410)
ITGB1	unnamed (-275675)
ITGB1BP1	unnamed (+41955), unnamed (+160019)
ITGB1BP2	unnamed (+1183)
ITGB5	unnamed (+49364), unnamed (+114806)
ITGB6	unnamed (-134306)
ITGB8	unnamed (-539), unnamed (+21858), unnamed (+54164)
ITGBL1	unnamed (+2329), unnamed (+3441)
ITM2C	unnamed (-98971), unnamed (-90189)
ITPK1	unnamed (+65852)
ITPR1	unnamed (+258318)
ITPR2	unnamed (+354), unnamed (+202671), unnamed (+380486)
ITPR3	unnamed (-10060), unnamed (+74527), unnamed (+76942)
ITPRIP	unnamed (-9143), unnamed (+33354)
ITPRIPL2	unnamed (+18134)
ITSN1	unnamed (+43128)
IVNS1ABP	unnamed (-109774)
IWS1	unnamed (+17567)
JAG1	unnamed (-781355), unnamed (-555909), unnamed (-406648), unnamed (-175241), unnamed (+132890)
JAK1	unnamed (+49233), unnamed (+129488)
JAK2	unnamed (-150911)
JAKMIP2	unnamed (+234848)
JARID2	unnamed (+2566)
JAZF1	unnamed (+262791)
JDP2	unnamed (-137920)
JHDM1D	unnamed (-23249)
JMJD6	unnamed (-232)
JPH2	unnamed (+169342)
JPH3	unnamed (-83973)
JUN	unnamed (-389774), unnamed (-31286)
JUNB	unnamed (+44), unnamed (+2351)
JUND	unnamed (-36630)
JUP	unnamed (-6673)
KALRN	unnamed (+23006)
KANK1	unnamed (+264843)
KANK4	unnamed (+242899)
KANSL1	unnamed (-94182)
KANSL3	unnamed (-27014)
KAT6A	unnamed (+226), unnamed (+75542)
KAT6B	unnamed (-649793)
KATNAL1	unnamed (-157156), unnamed (-57436), unnamed (+72564)
KAZN	unnamed (-816344), unnamed (+543518)
KBTBD6	unnamed (+22)
KCMF1	unnamed (-24616)
KCNA4	unnamed (+489373), unnamed (+535105), unnamed (+736648)
KCNAB1	unnamed (+187361)
KCND2	unnamed (-553039)
KCND3	unnamed (-333012)
KCNE4	unnamed (-159787)
KCNG1	unnamed (-405632)
KCNH2	unnamed (+74482)
KCNH3	unnamed (-31853)
KCNIP2	unnamed (-5032)
KCNIP4	unnamed (-552787)
KCNJ1	unnamed (+13897)
KCNJ15	unnamed (+226065), unnamed (+227068), unnamed (+231298)
KCNJ16	unnamed (-687186), unnamed (-653730), unnamed (-506450)
KCNJ2	unnamed (-2738)
KCNJ6	unnamed (-121248), unnamed (+284607)
KCNK10	unnamed (+74436)
KCNK2	unnamed (-181402)
KCNK9	unnamed (-3037)
KCNN3	unnamed (+253152)
KCNQ4	unnamed (-47727)
KCNS1	unnamed (-4023)
KCNS3	unnamed (+468197)
KCNU1	unnamed (+360571), unnamed (+777730)
KCTD12	unnamed (+32959), unnamed (+121792)
KCTD15	unnamed (+85699)
KCTD16	unnamed (-17258)
KCTD19	unnamed (-58525)
KCTD4	unnamed (-131222)
KCTD8	unnamed (+298542)
KDELC1	unnamed (+69119), unnamed (+91320)
KDELC2	unnamed (+30860), unnamed (+261545)
KDM1A	unnamed (-273234), unnamed (+110517)
KDM2A	unnamed (+26215)
KDM3A	unnamed (+347)
KDM3B	unnamed (+508)
KDM4C	unnamed (-76251)
KDM8	unnamed (+31462)
KDR	unnamed (-192990), unnamed (-178480), unnamed (-144557)
KEAP1	unnamed (+75593)
KHDRBS1	unnamed (-58922)
KIAA0020	unnamed (-493452)
KIAA0141	unnamed (+59)
KIAA0196	unnamed (+47)
KIAA0247	unnamed (+108028)
KIAA0368	unnamed (+1057), unnamed (+127861)
[truncated: 2,581 more rows]

## Sheet: Mode P1
Ontology	# Term Name	Binom Rank	Binom Raw P-Value	Binom FDR Q-Val	Binom Fold Enrichment	Binom Observed Region Hits	Binom Region Set Coverage	Hyper Rank	Hyper FDR Q-Val	Hyper Fold Enrichment	Hyper Observed Gene Hits	Hyper Total Genes	Hyper Gene Set Coverage
GO Biological Process	positive regulation of immune response	1	1.92900e-8	2.01388e-4	4.3046	21	16.15%	3	5.98593e-4	3.9773	20	420	9.26%
	positive regulation of defense response	2	8.47009e-8	4.42138e-4	5.2301	16	12.31%	2	8.38824e-4	5.3313	15	235	6.94%
	positive regulation of immune system process	3	1.22722e-7	4.27073e-4	3.3077	25	19.23%	7	1.73455e-3	3.1596	23	608	10.65%
	regulation of immune system process	4	1.57292e-7	4.10531e-4	2.5926	34	26.15%	4	1.26482e-3	2.5856	33	1066	15.28%
	regulation of defense response	5	2.06629e-7	4.31442e-4	3.9056	20	15.38%	10	3.72180e-3	3.4055	19	466	8.80%
	pattern recognition receptor signaling pathway	6	2.93140e-7	5.10063e-4	6.7144	12	9.23%	5	1.66042e-3	6.7062	11	137	5.09%
	innate immune response-activating signal transduction	7	3.13836e-7	4.68065e-4	6.6709	12	9.23%	6	1.71735e-3	6.5625	11	140	5.09%
	regulation of type I interferon production	8	3.18037e-7	4.15038e-4	10.2137	9	6.92%	17	2.34707e-2	6.3637	8	105	3.70%
	activation of innate immune response	9	3.72626e-7	4.32247e-4	6.5625	12	9.23%	8	2.08846e-3	6.2500	11	147	5.09%
	immune response-activating signal transduction	10	8.26762e-7	8.63140e-4	4.4014	16	12.31%	9	2.35335e-3	4.3653	15	287	6.94%
	regulation of response to stress	11	1.03010e-6	9.77659e-4	2.7173	28	21.54%	12	5.57071e-3	2.6354	26	824	12.04%
	immune system process	12	1.12032e-6	9.74674e-4	2.1029	42	32.31%	16	2.29110e-2	1.9142	41	1789	18.98%
	regulation of immune response	13	1.56414e-6	1.25612e-3	2.9679	24	18.46%	14	8.51577e-3	2.7522	23	698	10.65%
	activation of immune response	14	2.66927e-6	1.99051e-3	4.0167	16	12.31%	15	9.48187e-3	3.7287	15	336	6.94%
	positive regulation of innate immune response	15	2.73869e-6	1.90613e-3	5.4076	12	9.23%	13	6.58625e-3	5.2802	11	174	5.09%
	positive regulation of response to stimulus	16	3.07099e-6	2.00382e-3	2.1371	38	29.23%	1	4.20672e-4	2.5771	39	1264	18.06%
	immune response-regulating signaling pathway	20	7.15625e-6	3.73556e-3	3.3607	18	13.85%	11	5.53474e-3	3.5947	17	395	7.87%
	MyD88-dependent toll-like receptor signaling pathway	25	3.30608e-5	1.38062e-2	6.6221	8	6.15%	19	3.37700e-2	7.0441	7	83	3.24%
	cytoplasmic pattern recognition receptor signaling pathway	31	6.93460e-5	2.33539e-2	12.0027	5	3.85%	18	2.85667e-2	12.2828	5	34	2.31%
	positive regulation of sequence-specific DNA binding transcription factor activity	44	1.36647e-4	3.24225e-2	3.8995	11	8.46%	20	4.79878e-2	4.4427	10	188	4.63%
The test set of 130 genomic regions picked 216 genes (1%) of all 18,041 genes.
GO Biological Process has 10,440 terms covering 15,441 (86%) of all 18,041 genes.	10,440 ontology terms were tested (100%) using an annotation count range of [1, Inf].
GREAT version 3.0.0
Species assembly: hg19
Association rule: Basal+extension: 5000 bp upstream, 1000 bp downstream, 1000000 bp max extension, curated regulatory domains included
Ontology	# Term Name	Binom Rank	Binom Raw P-Value	Binom FDR Q-Val	Binom Fold Enrichment	Binom Observed Region Hits	Binom Region Set Coverage	Hyper Rank	Hyper FDR Q-Val	Hyper Fold Enrichment	Hyper Observed Gene Hits	Hyper Total Genes	Hyper Gene Set Coverage
GO Biological Process	positive regulation of immune response	1	1.92900e-8	2.01388e-4	4.3046	21	16.15%	3	5.98593e-4	3.9773	20	420	9.26%
	positive regulation of defense response	2	8.47009e-8	4.42138e-4	5.2301	16	12.31%	2	8.38824e-4	5.3313	15	235	6.94%
	positive regulation of immune system process	3	1.22722e-7	4.27073e-4	3.3077	25	19.23%	7	1.73455e-3	3.1596	23	608	10.65%
	regulation of immune system process	4	1.57292e-7	4.10531e-4	2.5926	34	26.15%	4	1.26482e-3	2.5856	33	1066	15.28%
	regulation of defense response	5	2.06629e-7	4.31442e-4	3.9056	20	15.38%	10	3.72180e-3	3.4055	19	466	8.80%
	pattern recognition receptor signaling pathway	6	2.93140e-7	5.10063e-4	6.7144	12	9.23%	5	1.66042e-3	6.7062	11	137	5.09%
	innate immune response-activating signal transduction	7	3.13836e-7	4.68065e-4	6.6709	12	9.23%	6	1.71735e-3	6.5625	11	140	5.09%
	regulation of type I interferon production	8	3.18037e-7	4.15038e-4	10.2137	9	6.92%	17	2.34707e-2	6.3637	8	105	3.70%
	activation of innate immune response	9	3.72626e-7	4.32247e-4	6.5625	12	9.23%	8	2.08846e-3	6.2500	11	147	5.09%
	immune response-activating signal transduction	10	8.26762e-7	8.63140e-4	4.4014	16	12.31%	9	2.35335e-3	4.3653	15	287	6.94%
	regulation of response to stress	11	1.03010e-6	9.77659e-4	2.7173	28	21.54%	12	5.57071e-3	2.6354	26	824	12.04%
	immune system process	12	1.12032e-6	9.74674e-4	2.1029	42	32.31%	16	2.29110e-2	1.9142	41	1789	18.98%
	regulation of immune response	13	1.56414e-6	1.25612e-3	2.9679	24	18.46%	14	8.51577e-3	2.7522	23	698	10.65%
	activation of immune response	14	2.66927e-6	1.99051e-3	4.0167	16	12.31%	15	9.48187e-3	3.7287	15	336	6.94%
	positive regulation of innate immune response	15	2.73869e-6	1.90613e-3	5.4076	12	9.23%	13	6.58625e-3	5.2802	11	174	5.09%
	positive regulation of response to stimulus	16	3.07099e-6	2.00382e-3	2.1371	38	29.23%	1	4.20672e-4	2.5771	39	1264	18.06%
	immune response-regulating signaling pathway	20	7.15625e-6	3.73556e-3	3.3607	18	13.85%	11	5.53474e-3	3.5947	17	395	7.87%
	MyD88-dependent toll-like receptor signaling pathway	25	3.30608e-5	1.38062e-2	6.6221	8	6.15%	19	3.37700e-2	7.0441	7	83	3.24%
	cytoplasmic pattern recognition receptor signaling pathway	31	6.93460e-5	2.33539e-2	12.0027	5	3.85%	18	2.85667e-2	12.2828	5	34	2.31%
	positive regulation of sequence-specific DNA binding transcription factor activity	44	1.36647e-4	3.24225e-2	3.8995	11	8.46%	20	4.79878e-2	4.4427	10	188	4.63%
The test set of 130 genomic regions picked 216 genes (1%) of all 18,041 genes.
GO Biological Process has 10,440 terms covering 15,441 (86%) of all 18,041 genes.	10,440 ontology terms were tested (100%) using an annotation count range of [1, Inf].
GREAT version 3.0.0
Species assembly: hg19
Association rule: Basal+extension: 5000 bp upstream, 1000 bp downstream, 1000000 bp max extension, curated regulatory domains included

## Sheet: Mode P2
Ontology	# Term Name	Binom Rank	Binom Raw P-Value	Binom FDR Q-Val	Binom Fold Enrichment	Binom Observed Region Hits	Binom Region Set Coverage	Hyper Rank	Hyper FDR Q-Val	Hyper Fold Enrichment	Hyper Observed Gene Hits	Hyper Total Genes	Hyper Gene Set Coverage
GO Biological Process	response to wounding	1	4.31281e-14	4.50258e-10	2.5179	76	23.90%	5	3.38377e-8	2.3445	71	1008	13.10%
	regulation of cell death	3	4.06306e-10	1.41394e-6	2.0186	81	25.47%	16	5.33817e-6	2.0082	73	1210	13.47%
	regulation of apoptotic process	5	1.31026e-9	2.73583e-6	2.0175	77	24.21%	26	1.49791e-5	1.9816	69	1159	12.73%
	wound healing	6	1.84650e-9	3.21291e-6	2.5284	50	15.72%	23	1.35209e-5	2.4515	45	611	8.30%
	negative regulation of cell death	9	2.27357e-9	2.63734e-6	2.3280	57	17.92%	63	1.76206e-4	2.1614	45	693	8.30%
	cell activation	10	8.71212e-9	9.09545e-6	2.4988	47	14.78%	43	4.76028e-5	2.4112	41	566	7.56%
	anatomical structure formation involved in morphogenesis	11	1.00543e-8	9.54246e-6	2.0417	68	21.38%	7	6.20004e-8	2.5439	59	772	10.89%
	vesicle-mediated transport	12	1.48640e-8	1.29317e-5	2.1874	58	18.24%	91	4.04990e-4	1.9448	52	890	9.59%
	defense response	13	1.49867e-8	1.20355e-5	2.0811	64	20.13%	214	1.22029e-2	1.5953	59	1231	10.89%
	negative regulation of apoptotic process	14	1.65858e-8	1.23683e-5	2.3108	52	16.35%	113	7.88877e-4	2.0772	41	657	7.56%
	negative regulation of programmed cell death	16	2.68673e-8	1.75309e-5	2.2764	52	16.35%	121	9.47921e-4	2.0553	41	664	7.56%
	immune response	17	3.42713e-8	2.10466e-5	2.1173	59	18.55%	231	1.45807e-2	1.6193	54	1110	9.96%
	platelet activation	18	4.59548e-8	2.66538e-5	3.6361	25	7.86%	57	9.82340e-5	3.4219	22	214	4.06%
	regulation of vasculature development	21	6.40001e-8	3.18172e-5	3.5726	25	7.86%	38	3.17004e-5	3.8834	21	180	3.87%
	regulation of angiogenesis	22	6.55024e-8	3.10839e-5	3.8282	23	7.23%	56	9.60079e-5	3.8563	19	164	3.51%
	blood vessel morphogenesis	23	6.87960e-8	3.12274e-5	2.4515	43	13.52%	8	7.94634e-8	3.4402	37	358	6.83%
	blood vessel development	25	1.33067e-7	5.55687e-5	2.2797	47	14.78%	10	5.33508e-7	3.0762	39	422	7.20%
	regulation of vascular endothelial growth factor receptor signaling pathway	26	1.52085e-7	6.10680e-5	9.5419	10	3.14%	112	7.92680e-4	8.9616	7	26	1.29%
	response to cytokine stimulus	33	4.43177e-7	1.40205e-4	2.5262	36	11.32%	338	3.91898e-2	1.8387	29	525	5.35%
	angiogenesis	34	4.86065e-7	1.49251e-4	2.6514	33	10.38%	14	3.23720e-6	3.5230	29	274	5.35%
The test set of 318 genomic regions picked 542 genes (3%) of all 18,041 genes.
GO Biological Process has 10,440 terms covering 15,441 (86%) of all 18,041 genes.	10,440 ontology terms were tested (100%) using an annotation count range of [1, Inf].
GREAT version 3.0.0
Species assembly: hg19
Association rule: Basal+extension: 5000 bp upstream, 1000 bp downstream, 1000000 bp max extension, curated regulatory domains included
# GREAT version 3.0.0	Species assembly: hg19	Association rule: Basal+extension: 5000 bp upstream, 1000 bp downstream, 1000000 bp max extension, curated regulatory domains included
A3GALT2	unnamed (-21509)
AAGAB	unnamed (+133674), unnamed (+163473)
AANAT	unnamed (+45132)
ABHD2	unnamed (+13810)
ABL1	unnamed (+132777)
ABLIM2	unnamed (+202122)
ABLIM3	unnamed (+32882)
ACAA2	unnamed (+89898)
ACER3	unnamed (+24748)
ACKR3	unnamed (+377483)
ACOXL	unnamed (+339486)
ACTBL2	unnamed (-758814), unnamed (+46557)
ADAMTS7	unnamed (+54626)
ADAMTS9	unnamed (+70843)
ADAMTSL1	unnamed (-80215)
ADTRP	unnamed (+128161), unnamed (+164223), unnamed (+168997)
AFAP1	unnamed (-16661), unnamed (+95182)
AFAP1L1	unnamed (-97375)
AK9	unnamed (+18539)
AKR1E2	unnamed (-54802)
AMZ1	unnamed (+78559)
ANXA2	unnamed (+26896)
APCDD1	unnamed (-184617)
APOL3	unnamed (+3890)
APP	unnamed (+206983)
APPL2	unnamed (-249632)
ARFRP1	unnamed (+8517)
ARHGAP24	unnamed (+308564)
ARHGEF26	unnamed (-492129)
ARL4C	unnamed (-343414), unnamed (+293631)
ARNTL	unnamed (-166627)
ARPC1B	unnamed (+5523)
ARRDC2	unnamed (+13302)
ASAP2	unnamed (+28308)
ASIC2	unnamed (-945980)
ATG7	unnamed (+16605), unnamed (+223625)
ATP11B	unnamed (-428276)
ATP13A3	unnamed (-81026)
ATP5J	unnamed (-228645)
ATP6V1A	unnamed (+83667)
AZIN1	unnamed (+75847)
B3GNT6	unnamed (-148720)
B4GALT5	unnamed (-76325)
BACH1	unnamed (-102708)
BANP	unnamed (+264880)
BCAR1	unnamed (+20535)
BCAR3	unnamed (+174657)
BCAS1	unnamed (+169702)
BCDIN3D	unnamed (-26227)
BCL2L11	unnamed (-48870)
BCL3	unnamed (-366)
BCL6B	unnamed (-386)
BEAN1	unnamed (+89499)
BICD1	unnamed (-231857)
BIRC2	unnamed (-521)
BLOC1S5	unnamed (+63898), unnamed (+88896)
BMP4	unnamed (+65983)
BUD31	unnamed (-28388)
C10orf129	unnamed (+74572)
C17orf49	unnamed (+651)
C3orf58	unnamed (+799413)
C8orf4	unnamed (-34214)
CACNA1A	unnamed (+338414), unnamed (+341786)
CAMK1D	unnamed (+358193)
CAMKK2	unnamed (+21275)
CASD1	unnamed (+111162)
CCBE1	unnamed (+180619)
CCDC3	unnamed (+294023)
CCDC80	unnamed (+36099)
CCL2	unnamed (-16318), unnamed (-2510)
CCL20	unnamed (+4654)
CCL22	unnamed (-41735)
CCNL1	unnamed (-199987), unnamed (-140)
CCZ1	unnamed (+33513)
CD34	unnamed (+20573)
CD46	unnamed (+138772)
CD82	unnamed (+3468)
CD9	unnamed (-27990), unnamed (-19135)
CDC42BPA	unnamed (-113517)
CDC42EP2	unnamed (-37127)
CDC42EP3	unnamed (+281593)
CDC42SE2	unnamed (+115729)
CDC5L	unnamed (+102855)
CDK17	unnamed (-45548)
CDKAL1	unnamed (+8653)
CDNF	unnamed (+259398)
CEACAM16	unnamed (-6729)
CEACAM19	unnamed (+20698)
CERK	unnamed (-16089)
CHCHD6	unnamed (+207430)
CHD9	unnamed (+44341)
CHRNB4	unnamed (-115560)
CLDN22	unnamed (+344791)
CLK4	unnamed (-15537)
CNTNAP3B	unnamed (+854996)
COBL	unnamed (+489988)
COG6	unnamed (+220501), unnamed (+790021), unnamed (+848618)
COL6A3	unnamed (+286057)
COLGALT1	unnamed (-2040)
COPS8	unnamed (-138188), unnamed (+43006)
CORO1C	unnamed (-121199), unnamed (-107015)
COX4I1	unnamed (+232)
COX4I2	unnamed (-27154)
CPNE5	unnamed (+84182)
CREB1	unnamed (-194964)
CRTAC1	unnamed (+148081)
CRYAA	unnamed (-5882)
CTGF	unnamed (-112332)
CTNNA1	unnamed (-56708)
CTNNB1	unnamed (-227683)
CTRB1	unnamed (+26472)
CTXN3	unnamed (+311719)
CUBN	unnamed (+163108)
CUL3	unnamed (-363608), unnamed (+178086)
CYP17A1	unnamed (+23012), unnamed (+34304)
CYP26A1	unnamed (+392256)
CYTH4	unnamed (+25289)
DAAM1	unnamed (+69344)
DAP3	unnamed (+74607)
DAW1	unnamed (-53099)
DBX1	unnamed (+445483)
DCTD	unnamed (-58604)
DCUN1D3	unnamed (-4259)
DDC	unnamed (+68240)
DDHD1	unnamed (-737730)
DDI1	unnamed (-411368)
DDIT4	unnamed (+45710)
DDX60	unnamed (-103119)
DDX60L	unnamed (+58561)
DENND3	unnamed (-90460)
DGKD	unnamed (+132477)
DLGAP1	unnamed (+859537)
DNAH5	unnamed (-91747)
DNAJB12	unnamed (+35519)
DNER	unnamed (+307160)
DOCK10	unnamed (+93486)
DOCK4	unnamed (+13818)
DOCK9	unnamed (+67272)
DOT1L	unnamed (+4605)
DPF3	unnamed (+250562)
DST	unnamed (-220661)
DUSP10	unnamed (+302071)
DUSP6	unnamed (+190371)
DYNC2H1	unnamed (+515636)
EEF1A1	unnamed (-59299)
EFCAB13	unnamed (-18134)
EGFL7	unnamed (-2958)
EGFR	unnamed (+46461)
EHD4	unnamed (+35297)
ELFN2	unnamed (+119792)
ELMSAN1	unnamed (+6591)
EMC8	unnamed (-385)
ENPEP	unnamed (+57893)
ENPP6	unnamed (-166005)
ENSG00000091436	unnamed (-107569)
ENSG00000215067	unnamed (-2829)
ENSG00000228144	unnamed (+221169)
ENSG00000258724	unnamed (+50662)
ENSG00000259753	unnamed (+51950)
ENSG00000260914	unnamed (-74421)
EPHB2	unnamed (+178004)
EPN2	unnamed (-49130)
ETS1	unnamed (+376977), unnamed (+379261)
EVA1B	unnamed (-26416)
EXOC6	unnamed (-32245), unnamed (-26424)
EXT1	unnamed (+380375)
FAIM2	unnamed (+34531)
FAM124B	unnamed (-5228)
FAM50B	unnamed (-36044)
FAM84B	unnamed (+183111)
FBLIM1	unnamed (+34855)
FBXO11	unnamed (-201368)
FBXO31	unnamed (+452166)
FGD6	unnamed (+98943)
FGGY	unnamed (-403222)
FIGNL1	unnamed (-47492)
FLI1	unnamed (+15567)
FLRT2	unnamed (-58225)
FLT1	unnamed (+165205)
FNBP1L	unnamed (+224361)
FOLR4	unnamed (-169806)
FOXB1	unnamed (+366867)
FOXD4L2	unnamed (+663762)
FOXI1	unnamed (+45533)
FOXL1	unnamed (+353082)
FOXN2	unnamed (-207549)
FOXO1	unnamed (+162302), unnamed (+220899), unnamed (+790419)
FRMD4A	unnamed (-247790)
GCH1	unnamed (+248789)
GDPD5	unnamed (+119486)
GIMAP4	unnamed (+19868)
GIMAP6	unnamed (+45240)
GJA1	unnamed (+85306)
GJA5	unnamed (-7821)
GJA8	unnamed (-121641)
GLIS3	unnamed (+424314)
GNA12	unnamed (+86243)
GNA15	unnamed (+19053)
GNAI2	unnamed (+7408)
GOLGA7B	unnamed (+32508)
GON4L	unnamed (+95735)
GPBP1	unnamed (-40371), unnamed (+222131)
GPR110	unnamed (+93465)
GPR116	unnamed (-26920)
GPR135	unnamed (+132543)
GPR88	unnamed (+84218)
GRAMD1C	unnamed (-7732)
GRAP	unnamed (-140574)
GRB10	unnamed (-94458)
GSN	unnamed (-13074)
GTSCR1	unnamed (-386110), unnamed (+228591)
H3F3C	unnamed (-83131)
HDAC1	unnamed (-24837)
HDAC9	unnamed (+12787)
HHEX	unnamed (+128087), unnamed (+133908)
HIF1A	unnamed (-341524), unnamed (-135555), unnamed (-44258)
HLA-E	unnamed (+7106)
HLX	unnamed (+561748)
HMGA2	unnamed (+124685)
HPCAL1	unnamed (-133549)
HS1BP3	unnamed (+71644)
HS3ST1	unnamed (-475075)
HSF2	unnamed (-878547)
HSPA9	unnamed (-121271)
HYAL2	unnamed (-441)
HYI	unnamed (-22018)
ID1	unnamed (+5451)
IDO2	unnamed (+184301)
IER2	unnamed (+12463), unnamed (+15835)
IFNGR1	unnamed (-14755)
IL1A	unnamed (-27552)
IL1B	unnamed (+24761)
IL20RB	unnamed (-63838)
IL32	unnamed (+51)
IL6ST	unnamed (-334130), unnamed (-174742), unnamed (-128688)
IMMP2L	unnamed (-630285)
INO80C	unnamed (+38990)
IRAK2	unnamed (+27609)
IRF2	unnamed (+90615)
ITGAV	unnamed (-45750)
ITGB1BP1	unnamed (+188156)
JAG1	unnamed (-522352)
JUN	unnamed (-109646)
KCNB1	unnamed (-79905)
KCNG1	unnamed (-360365), unnamed (-337664)
KCNJ1	unnamed (+132972)
KCTD16	unnamed (-15189)
KDM1A	unnamed (-130519)
KIAA0020	unnamed (-477026)
KIAA1009	unnamed (-264981)
KIAA1024	unnamed (+248354)
KIAA1586	unnamed (-182892)
KIF13A	unnamed (+156373)
KIF2C	unnamed (-8828)
KITLG	unnamed (-582439)
KLF10	unnamed (-132988)
KLF14	unnamed (-179226)
KLF6	unnamed (-986177)
KLF7	unnamed (-168983)
KLHL42	unnamed (+186976)
KRR1	unnamed (-194992)
KRTAP5-7	unnamed (-38303)
LAMC1	unnamed (+116267)
LAMC2	unnamed (-46561)
LANCL2	unnamed (-299886)
LARS	unnamed (+139895)
LAT	unnamed (+277026), unnamed (+284465)
LCK	unnamed (+16010)
LCP2	unnamed (+146797)
LIG1	unnamed (+48209)
LIMS1	unnamed (+23392)
LIMS3	unnamed (+23708)
LINGO1	unnamed (-362208)
LIPG	unnamed (+162031)
LMAN1	unnamed (-156799)
LRIG3	unnamed (-5049)
LRP12	unnamed (-689314)
LSG1	unnamed (-488177)
LSMEM2	unnamed (-35666)
LTA	unnamed (-12180)
LYRM1	unnamed (+3539)
MAFB	unnamed (+394658)
MAFF	unnamed (+16836)
MALL	unnamed (+194430)
MAP3K1	unnamed (-691892), unnamed (-645838), unnamed (-486450)
MAP3K7CL	unnamed (+116156)
MAPK10	unnamed (+576385)
MAST3	unnamed (-76324)
MASTL	unnamed (-659)
MED30	unnamed (+210765)
MEF2C	unnamed (+76743)
METTL4	unnamed (+55384)
MICAL2	unnamed (+90544)
MICALCL	unnamed (-85765)
MIER3	unnamed (-221625)
MKLN1	unnamed (-414505)
MMAA	unnamed (-71879), unnamed (+190271)
MMADHC	unnamed (-546209)
MOXD1	unnamed (+337839)
MRPL15	unnamed (+18131)
MRPS18A	unnamed (-12018)
MTHFS	unnamed (+216179)
MTMR10	unnamed (-32783)
MYO18B	unnamed (+18013)
MYOF	unnamed (+16048)
NADSYN1	unnamed (+35855)
NANOS3	unnamed (-80376), unnamed (-37445)
NAPG	unnamed (+479764)
NAV2	unnamed (+1244)
NBPF1	unnamed (+99409)
NCK1	unnamed (+31819)
NDST1	unnamed (+6714)
NECAP2	unnamed (+73342)
NEDD1	unnamed (-461358)
NFATC2	unnamed (+159227), unnamed (+181928)
NFKBIL1	unnamed (+12293)
NNMT	unnamed (-94771)
NPIPB11	unnamed (+134738), unnamed (+142177)
NR2C1	unnamed (-44818)
NREP	unnamed (+413691)
NSFL1C	unnamed (-3416)
NSMAF	unnamed (+63734)
NTN4	unnamed (+153035)
NUAK1	unnamed (+654318)
NUAK2	unnamed (+27143)
NUP153	unnamed (-124809)
NUP160	unnamed (-98633)
OBFC1	unnamed (+9788)
OLIG3	unnamed (+260190)
OR10J1	unnamed (-30689)
OR10J3	unnamed (-94374)
OR10S1	unnamed (+3881)
OR6J1	unnamed (-105120)
OR6T1	unnamed (-30027)
OSBPL6	unnamed (+104676)
OXA1L	unnamed (-26895)
P2RX4	unnamed (+66968)
PABPC1	unnamed (-177712)
PAN3	unnamed (+191384)
PANX1	unnamed (+6859)
PAWR	unnamed (+388445)
PDE4B	unnamed (+579131)
PDGFB	unnamed (-10296)
PDLIM1	unnamed (+22252)
PFKFB3	unnamed (-30817)
PHC2	unnamed (+32986)
PHLDA1	unnamed (+327319)
PID1	unnamed (-136133)
PIEZO2	unnamed (+142792)
PITPNA	unnamed (-27462)
PITX2	unnamed (+89137)
PLA2G4C	unnamed (-11577)
PLAGL2	unnamed (+52392)
PLCL2	unnamed (+154659)
PLK2	unnamed (+218637)
PLLP	unnamed (-32350)
PLXNA1	unnamed (-76944)
PLXNA4	unnamed (+75089)
PMS2	unnamed (+76878)
PNMA1	unnamed (-39282)
PNRC1	unnamed (+980)
PODXL	unnamed (-945605)
POLA2	unnamed (+18331)
POLG2	unnamed (+83568)
POU2F2	unnamed (+10634)
POU6F2	unnamed (+611811)
PRICKLE2	unnamed (-391702)
PRKCH	unnamed (+34381), unnamed (+240350), unnamed (+331647)
PRKRA	unnamed (+152074)
PRL	unnamed (+271658), unnamed (+681724)
PRR3	unnamed (-60313)
PSAPL1	unnamed (-409771)
PTGIS	unnamed (+5594)
PTHLH	unnamed (+4974)
PTK2	unnamed (-37003)
PTPRF	unnamed (-54869)
PTPRJ	unnamed (-33461)
PTX3	unnamed (-76589)
PXDC1	unnamed (-61316)
QPCT	unnamed (+46024)
QRFP	unnamed (+47115)
RAB14	unnamed (-84850)
RAB27B	unnamed (+682803)
RAB44	unnamed (+35456)
RAD51B	unnamed (+412675)
RALA	unnamed (-33673)
RANBP2	unnamed (-41052)
RAP2B	unnamed (+466634)
RAPGEF4	unnamed (+232549)
RAPGEF5	unnamed (-88236)
RAPGEF6	unnamed (+255282)
RASGRP1	unnamed (-263332)
RBFOX2	unnamed (-128614)
RBL2	unnamed (-335046)
RBM17	unnamed (+82768)
RELL1	unnamed (+19114)
RFX3	unnamed (-349619), unnamed (+204716)
RGS6	unnamed (+711091)
RHBDF2	unnamed (+2924)
RHOB	unnamed (+132370)
RHOBTB2	unnamed (+77331)
RIPK2	unnamed (-64)
RLBP1	unnamed (+119791)
RNASEK-C17orf49	unnamed (+392)
RND3	unnamed (+353856)
RPL3	unnamed (+64724)
RPRD1B	unnamed (+125445)
RPS3	unnamed (+6888)
RRM2	unnamed (+47822)
RSU1	unnamed (-149340)
RUNX2	unnamed (-837989)
S1PR4	unnamed (-23492)
SAMD4A	unnamed (+86146)
SDCBP	unnamed (+42631)
SEC14L1	unnamed (+21514)
SENP8	unnamed (-821629)
2018-09-09	unnamed (-171147), unnamed (+142441)
SERAC1	unnamed (+127848)
SERPINE1	unnamed (-18314), unnamed (-14953)
SETBP1	unnamed (-173026)
SEZ6L	unnamed (-409408)
SF3A2	unnamed (-67767)
SGCE	unnamed (+35164)
SGIP1	unnamed (-162637)
SH3BP4	unnamed (-138218)
SH3GL2	unnamed (+814556)
SH3PXD2A	unnamed (-53011)
SH3RF2	unnamed (+104888)
SLC12A2	unnamed (-123003)
SLC15A1	unnamed (-158064)
SLC16A7	unnamed (-763766)
SLC17A5	unnamed (+73838)
SLC35A5	unnamed (+43160)
SLC38A2	unnamed (-57748)
SLC38A4	unnamed (+395382)
SLC43A2	unnamed (+38558)
SLC9A8	unnamed (-22510)
SLFN11	unnamed (+119097)
SLFN5	unnamed (+11487)
SMAD1	unnamed (+63573)
SMAD3	unnamed (+25418), unnamed (+55217)
SMCO2	unnamed (-4294)
SNTB2	unnamed (+38132)
SOCS6	unnamed (+133252)
SOX17	unnamed (-304594)
SOX2	unnamed (+653290)
SOX4	unnamed (+22034), unnamed (+432100)
SOX7	unnamed (-58673)
SPATA31A4	unnamed (+317914)
SPATA31A6	unnamed (+249734)
SPATA31A7	unnamed (-529873)
SPEN	unnamed (-48510)
SPP2	unnamed (+152723)
SPTBN5	unnamed (-43204)
SQSTM1	unnamed (-1548)
SSH1	unnamed (+4795), unnamed (+18979)
STARD4	unnamed (-50729)
STEAP1B	unnamed (+55348)
STK40	unnamed (+35314)
SULT1B1	unnamed (+33971)
SYNJ2	unnamed (+58535)
SYNPO	unnamed (-86254)
SYT1	unnamed (+437983)
TANC1	unnamed (+130375)
TATDN2	unnamed (-55549)
TBC1D22A	unnamed (-8271)
TBC1D2B	unnamed (+82954)
TBC1D5	unnamed (+660401)
TBL1XR1	unnamed (-161910)
TBX18	unnamed (+271903)
TCF4	unnamed (+124952)
TCTEX1D4	unnamed (-432)
TEAD1	unnamed (+366130)
TEX2	unnamed (-68999)
TGIF1	unnamed (+144123)
TGM2	unnamed (+6381)
THBS1	unnamed (-752955)
THSD4	unnamed (+198272)
TK2	unnamed (+33616)
TLN2	unnamed (+395910)
TM9SF4	unnamed (+45893)
TMCC2	unnamed (+66436)
TMEM161B	unnamed (-558491)
TMEM170B	unnamed (+71528), unnamed (+76302), unnamed (+112364)
TMEM184B	unnamed (+54315)
TMEM2	unnamed (+121521)
TMEM30B	unnamed (+103007)
TMEM44	unnamed (+54031)
TMEM53	unnamed (-56437)
TMEM75	unnamed (-228498), unnamed (-105619)
TNFAIP3	unnamed (-441)
TNFRSF10A	unnamed (+6662)
TNFRSF10B	unnamed (+4431)
TNFRSF10C	unnamed (+17521)
TNFRSF10D	unnamed (-54434), unnamed (+43919)
TNFRSF6B	unnamed (+2472)
TNFSF15	unnamed (-87606)
TNFSF8	unnamed (+36685)
TNRC6C	unnamed (-581204)
TPM1	unnamed (-85410)
TRAPPC3	unnamed (-342)
TRIB1	unnamed (+944964)
TRIM56	unnamed (+23336), unnamed (+26697)
TRIO	unnamed (-107412)
TRMT5	unnamed (-197475)
TRPM1	unnamed (+136886)
TRPM3	unnamed (-525765)
TSPAN18	unnamed (-195367)
TWIST1	unnamed (+608582)
TXNDC5	unnamed (-89702), unnamed (-64704)
U2AF1	unnamed (-55539)
UBE2E1	unnamed (-64927)
UBE2E2	unnamed (+537683)
UGT2A1	unnamed (-73492)
USP40	unnamed (+78606)
USP44	unnamed (-86235)
VAPA	unnamed (+355949)
VCAM1	unnamed (-97405)
VEGFA	unnamed (-70898)
VGLL4	unnamed (+147671), unnamed (+354691)
VWF	unnamed (-55905), unnamed (-47050)
WBP1L	unnamed (+59259), unnamed (+70551)
WDSUB1	unnamed (+187545)
XXYLT1	unnamed (+110513)
YIPF5	unnamed (-19428)
YME1L1	unnamed (-352)
YWHAZ	unnamed (+52559)
ZBTB16	unnamed (+103467)
ZBTB24	unnamed (-189436)
ZC3H15	unnamed (+58159)
ZFP36L1	unnamed (+560757)
ZFPM2	unnamed (-40372)
ZNF217	unnamed (-307053)
ZNF354A	unnamed (+88051)
ZNF396	unnamed (-81616)
ZNF469	unnamed (-225375)
ZNF574	unnamed (+51427)
ZNF621	unnamed (+446871)
ZNF658	unnamed (-217352)
ZNF678	unnamed (-131552)
ZNF827	unnamed (+129937)
ZSWIM4	unnamed (+1411), unnamed (+44342)

## Sheet: Mode P3
Ontology	# Term Name	Binom Rank	Binom Raw P-Value	Binom FDR Q-Val	Binom Fold Enrichment	Binom Observed Region Hits	Binom Region Set Coverage	Hyper Rank	Hyper FDR Q-Val	Hyper Fold Enrichment	Hyper Observed Gene Hits	Hyper Total Genes	Hyper Gene Set Coverage
GO Biological Process	lymphocyte activation involved in immune response	1	2.87790e-7	3.00453e-3	12.6622	8	7.34%	1	8.77547e-5	14.8363	9	57	4.69%
	immune response	2	5.90716e-7	3.08354e-3	2.8269	27	24.77%	49	1.04734e-2	2.2856	27	1110	14.06%
	leukocyte activation involved in immune response	3	7.08113e-7	2.46423e-3	9.2160	9	8.26%	3	1.12764e-4	10.6777	10	88	5.21%
	regulation of immune system process	4	8.41690e-7	2.19681e-3	2.6373	29	26.61%	11	9.30288e-4	2.6444	30	1066	15.63%
	regulation of immune response	5	8.81864e-7	1.84133e-3	3.2447	22	20.18%	29	6.52234e-3	2.8270	21	698	10.94%
	T cell activation involved in immune response	6	9.42881e-7	1.64061e-3	18.9458	6	5.50%	5	1.08701e-3	19.4407	6	29	3.13%
	defense response	7	1.19704e-6	1.78531e-3	2.6563	28	25.69%	98	2.88546e-2	2.0609	27	1231	14.06%
	immune system process	10	3.56195e-6	3.71867e-3	2.1497	36	33.03%	35	7.67722e-3	1.9959	38	1789	19.79%
	positive regulation of immune system process	11	4.55885e-6	4.32676e-3	3.1559	20	18.35%	23	3.63852e-3	3.0909	20	608	10.42%
	response to biotic stimulus	12	6.17639e-6	5.37346e-3	3.3644	18	16.51%	77	1.70386e-2	2.7105	18	624	9.38%
	negative regulation of protein transport	13	8.15716e-6	6.55083e-3	6.8051	9	8.26%	16	1.88030e-3	7.6187	9	111	4.69%
	intracellular signal transduction	14	9.41240e-6	7.01896e-3	2.0934	35	32.11%	4	1.20076e-3	2.4043	37	1446	19.27%
	positive regulation of immune response	15	1.48198e-5	1.03146e-2	3.6671	15	13.76%	81	2.17142e-2	3.1321	14	420	7.29%
	regulation of protein metabolic process	16	3.50292e-5	2.28566e-2	2.0005	34	31.19%	62	1.28691e-2	1.9930	34	1603	17.71%
	positive regulation of response to stimulus	18	4.26356e-5	2.47287e-2	2.0794	31	28.44%	18	2.27971e-3	2.3788	32	1264	16.67%
	immune response-regulating signaling pathway	19	4.32262e-5	2.37517e-2	3.3402	15	13.76%	66	1.40256e-2	3.3304	14	395	7.29%
	regulation of cytokine production	21	5.54304e-5	2.75568e-2	3.4554	14	12.84%	92	2.87174e-2	3.0103	14	437	7.29%
	immune response-activating signal transduction	23	5.79149e-5	2.62883e-2	3.9371	12	11.01%	93	2.94415e-2	3.6014	11	287	5.73%
	regulation of defense response	26	1.02252e-4	4.10582e-2	3.2606	14	12.84%	118	4.26601e-2	2.8229	14	466	7.29%
	T cell activation	27	1.11236e-4	4.30112e-2	4.3492	10	9.17%	7	8.28377e-4	6.2296	12	181	6.25%
	regulation of I-kappaB kinase/NF-kappaB cascade	29	1.17732e-4	4.23836e-2	4.8107	9	8.26%	104	3.22082e-2	4.1865	9	202	4.69%
	regulation of renin secretion into blood stream	34	1.37038e-4	4.20786e-2	119.5966	2	1.83%	107	3.27503e-2	62.6424	2	3	1.04%
	positive regulation of small GTPase mediated signal transduction	35	1.52051e-4	4.53546e-2	10.1070	5	4.59%	31	6.95843e-3	14.6818	5	32	2.60%
The test set of 109 genomic regions picked 192 genes (1%) of all 18,041 genes.
GO Biological Process has 10,440 terms covering 15,441 (86%) of all 18,041 genes.	10,440 ontology terms were tested (100%) using an annotation count range of [1, Inf].
GREAT version 3.0.0
Species assembly: hg19
Association rule: Basal+extension: 5000 bp upstream, 1000 bp downstream, 1000000 bp max extension, curated regulatory domains included
# GREAT version 3.0.0	Species assembly: hg19	Association rule: Basal+extension: 5000 bp upstream, 1000 bp downstream, 1000000 bp max extension, curated regulatory domains included
ABCG1	unnamed (+9200)
ACE2	unnamed (+85894)
ADA	unnamed (+50053)
ADCY10	unnamed (+138844)
ADCY2	unnamed (-629397)
ANGPTL2	unnamed (+56943)
ANKDD1A	unnamed (-27749)
AREG	unnamed (+100954)
AREGB	unnamed (-68824)
ARHGEF17	unnamed (-18909)
ARNTL	unnamed (-172537)
ARRDC4	unnamed (-967748)
ARSG	unnamed (+46)
ART4	unnamed (+1436)
ASIC2	unnamed (-942705)
ATG7	unnamed (+113499)
BANP	unnamed (+272826)
BBC3	unnamed (+5255)
BHLHA15	unnamed (+37007)
BIN1	unnamed (+45642)
BIRC3	unnamed (+27)
BMP2	unnamed (-104058)
C14orf166	unnamed (+32711)
C9orf135	unnamed (+200549)
CCL2	unnamed (-19593)
CDK6	unnamed (+191739)
CDON	unnamed (-90960)
CELA3B	unnamed (-18581)
CMIP	unnamed (+285295)
CNGA3	unnamed (-51553)
CNGB1	unnamed (+77103)
CNKSR3	unnamed (-143133)
COTL1	unnamed (+85312)
CTCF	unnamed (-24092)
CTNS	unnamed (+23649)
CUL3	unnamed (-353445)
CXCL1	unnamed (+141)
CXCL12	unnamed (+376409)
CXCL2	unnamed (+655)
DAB2	unnamed (-683829)
DHDH	unnamed (-24858)
DOCK10	unnamed (+103649)
DUSP5	unnamed (-101826)
EHD4	unnamed (+24636)
EML6	unnamed (-50692)
ENSG00000249240	unnamed (+42205)
ENSG00000255168	unnamed (+314)
EPHB4	unnamed (-1663)
ETS2	unnamed (+187903)
ETV4	unnamed (-32408)
F2R	unnamed (-24408)
F2RL1	unnamed (+12235)
F2RL2	unnamed (-68201)
FAM163A	unnamed (-33161)
FAM65A	unnamed (+8588)
FERMT1	unnamed (-540062)
FKRP	unnamed (-17546)
FLT1	unnamed (+4885)
FOXC1	unnamed (+517261)
FOXO3	unnamed (+178954)
FSCN1	unnamed (+74827)
GAPVD1	unnamed (+205759)
GMDS	unnamed (+117984)
GPR3	unnamed (+37501), unnamed (+38798)
GPR89C	unnamed (+85612)
GYPC	unnamed (+405780)
HAAO	unnamed (-381931)
HSPG2	unnamed (-21143)
HTR3A	unnamed (+69099)
ICAM1	unnamed (-458)
IFNGR1	unnamed (-18218)
IL6ST	unnamed (-108)
ITPKB	unnamed (-39586)
JAZF1	unnamed (+306342)
KCMF1	unnamed (-46934)
KHDRBS1	unnamed (-57604)
KIAA0020	unnamed (-488730)
KIFC3	unnamed (-91413)
KLHL5	unnamed (-18056)
LAMB4	unnamed (-81568)
LAMP3	unnamed (+38853)
LTBP1	unnamed (+267838)
MAMDC2	unnamed (-22239)
MAPKAP1	unnamed (+239643)
MCCC1	unnamed (-24471)
MEOX1	unnamed (+83114)
MKI67	unnamed (+148508)
MMADHC	unnamed (-146747)
MPC1	unnamed (-244979)
MPZL1	unnamed (+53309)
NAA20	unnamed (-109616)
NBPF11	unnamed (+113153)
NCEH1	unnamed (+103698)
NEBL	unnamed (-467298)
NFKB2	unnamed (+375)
NFKBIA	unnamed (-260)
NFKBIE	unnamed (+1576)
NID2	unnamed (+46808)
NMUR1	unnamed (-112561)
NR2F1	unnamed (-308830)
NR2F2	unnamed (+662234)
NR5A2	unnamed (-801274)
NRCAM	unnamed (+244457)
NRG1	unnamed (-213578)
NRIP1	unnamed (+185276)
NUCB1	unnamed (+8774)
OLIG3	unnamed (+256727)
P2RY6	unnamed (+17178)
PAN3	unnamed (+351704)
PAPD7	unnamed (+52206)
PHF15	unnamed (+29300)
PIK3C2B	unnamed (+28680)
PIR	unnamed (-22611)
PKIG	unnamed (+69780)
PLA2G4C	unnamed (+42)
PLCG2	unnamed (-48793)
PLXND1	unnamed (-16040)
PPP1R15B	unnamed (-49953)
PPP2R1B	unnamed (+32973)
PRKD2	unnamed (-11373)
PSEN2	unnamed (-91814)
PSMG1	unnamed (+190643)
PTGER4	unnamed (-570499)
PTMA	unnamed (-65459)
PTP4A2	unnamed (-17838), unnamed (-204)
PTPRC	unnamed (+587286)
PTPRE	unnamed (+70816)
RALGPS1	unnamed (+151166)
RASGRP3	unnamed (-261418)
RBM48	unnamed (+113405)
REL	unnamed (+3)
RFX3	unnamed (+193012)
RGS3	unnamed (+165325), unnamed (+189846)
RIN2	unnamed (+20979)
RND3	unnamed (+753318)
RNF216	unnamed (+114089)
RPS6KA2	unnamed (+234574)
RPUSD4	unnamed (+57440)
S100Z	unnamed (-18887)
SAE1	unnamed (+96648)
SAMSN1	unnamed (-296322)
SAR1B	unnamed (+77580)
SCAF8	unnamed (-79533)
2018-09-10	unnamed (+488087)
SESN1	unnamed (+354999)
SH3RF3	unnamed (+137699)
SIK2	unnamed (+131018)
SKIDA1	unnamed (+160782)
SLC25A47	unnamed (+18094)
SLC35B2	unnamed (-6633)
SMCO3	unnamed (-27877)
SMNDC1	unnamed (-91061)
SP100	unnamed (-6719)
SP140L	unnamed (+82363)
SPTBN1	unnamed (+217565)
SPTBN5	unnamed (-53865)
SUFU	unnamed (+124129)
SYS1	unnamed (-3524)
TANC1	unnamed (+167285)
TAX1BP1	unnamed (+134212)
TAX1BP3	unnamed (+8554)
TDRD5	unnamed (+118112)
TEAD1	unnamed (+360220)
TECPR1	unnamed (+2990)
TFF3	unnamed (+87333)
TICAM1	unnamed (-163)
TIFA	unnamed (+353)
TLDC1	unnamed (-28007)
TMCC1	unnamed (+257608)
TMEM131	unnamed (-298711)
TMEM156	unnamed (-11755)
TMSB10	unnamed (+18533)
TNFSF10	unnamed (-84013)
TNFSF18	unnamed (-139679)
TNFSF4	unnamed (+16670)
TNIP1	unnamed (+817)
TP53	unnamed (+369)
TRIM8	unnamed (-16380)
VGLL4	unnamed (+257797)
VWCE	unnamed (-2407)
WARS	unnamed (+35374)
WASF2	unnamed (+58723), unnamed (+60020)
WDSUB1	unnamed (+150635)
WRAP53	unnamed (+868)
ZADH2	unnamed (+258334)
ZBTB16	unnamed (-15419)
ZFP36L2	unnamed (+52085)
ZNF32	unnamed (-359936)
ZNF407	unnamed (+319993)
ZNF469	unnamed (-217429)
ZNF605	unnamed (-127)
ZNF618	unnamed (-266226), unnamed (-241705)

## Sheet: C closed 4hr + K4me1|2 + K27ac
Ontology	# Term Name	Binom Rank	Binom Raw P-Value	Binom FDR Q-Val	Binom Fold Enrichment	Binom Observed Region Hits	Binom Region Set Coverage	Hyper Rank	Hyper FDR Q-Val	Hyper Fold Enrichment	Hyper Observed Gene Hits	Hyper Total Genes	Hyper Gene Set Coverage
GO Biological Process	angiogenesis	14	2.11916e-69	1.58028e-66	2.2310	584	8.73%	49	1.61899e-16	1.8684	150	274	2.84%
	endocytosis	50	1.96363e-51	4.10006e-49	2.1010	495	7.40%	165	1.71529e-9	1.5556	165	362	3.12%
	transforming growth factor beta receptor signaling pathway	51	9.11278e-50	1.86544e-47	2.8944	263	3.93%	238	7.01451e-7	1.8148	67	126	1.27%
	regulation of cytokine production	64	6.83616e-47	1.11515e-44	2.0113	500	7.48%	240	7.57069e-7	1.4214	182	437	3.44%
	platelet activation	80	2.78441e-43	3.63366e-41	2.3237	336	5.02%	161	1.31613e-9	1.7384	109	214	2.06%
	apoptotic signaling pathway	84	1.82977e-42	2.27414e-40	2.2530	351	5.25%	215	1.87588e-7	1.5557	129	283	2.44%
	positive regulation of response to external stimulus	86	1.38039e-41	1.67573e-39	2.3789	308	4.61%	377	1.32663e-4	1.5769	73	158	1.38%
	regulation of angiogenesis	88	3.69752e-41	4.38661e-39	2.3900	302	4.52%	303	8.42728e-6	1.6441	79	164	1.49%
	modification of morphology or physiology of other organism	90	7.97885e-41	9.25547e-39	2.0274	427	6.38%	386	1.67702e-4	1.3530	155	391	2.93%
	interaction with host	99	1.15240e-39	1.21526e-37	2.0130	422	6.31%	370	1.08251e-4	1.3600	157	394	2.97%
	regulation of vasculature development	105	7.53091e-39	7.48788e-37	2.2287	328	4.90%	268	1.97611e-6	1.6496	87	180	1.65%
	response to transforming growth factor beta stimulus	107	1.41283e-38	1.37850e-36	2.2819	310	4.64%	246	9.66080e-7	1.7174	79	157	1.49%
	response to oxygen levels	113	1.40995e-37	1.30264e-35	2.1550	341	5.10%	438	6.10421e-4	1.4257	99	237	1.87%
	regulation of inflammatory response	118	3.61732e-37	3.20041e-35	2.2724	301	4.50%	354	6.31360e-5	1.5133	94	212	1.78%
	regulation of epithelial cell migration	125	1.89327e-36	1.58126e-34	2.3031	287	4.29%	148	3.12041e-10	2.1207	64	103	1.21%
	response to hypoxia	129	6.84542e-36	5.54001e-34	2.1713	320	4.78%	419	4.31334e-4	1.4517	94	221	1.78%
	cellular response to transforming growth factor beta stimulus	130	7.97913e-36	6.40785e-34	2.2388	299	4.47%	262	1.58023e-6	1.7065	78	156	1.48%
	response to decreased oxygen levels	131	8.78495e-36	7.00113e-34	2.1561	324	4.84%	397	2.56422e-4	1.4627	96	224	1.82%
	positive regulation of angiogenesis	139	5.62057e-35	4.22149e-33	2.8259	190	2.84%	393	2.39258e-4	1.7436	47	92	0.89%
	regulation of endothelial cell migration	147	8.72677e-34	6.19779e-32	2.4559	234	3.50%	199	3.73523e-8	2.1331	50	80	0.95%
The test set of 6,688 genomic regions picked 5,286 genes (29%) of all 18,041 genes.
GO Biological Process has 10,440 terms covering 15,441 (86%) of all 18,041 genes.	10,440 ontology terms were tested (100%) using an annotation count range of [1, Inf].
GREAT version 3.0.0
Species assembly: hg19
Association rule: Basal+extension: 5000 bp upstream, 1000 bp downstream, 1000000 bp max extension, curated regulatory domains included
# GREAT version 3.0.0	Species assembly: hg19	Association rule: Basal+extension: 5000 bp upstream, 1000 bp downstream, 1000000 bp max extension, curated regulatory domains included
A3GALT2	unnamed (-27246), unnamed (-17705)
A4GALT	unnamed (-125171), unnamed (-113741), unnamed (-53083), unnamed (+16925), unnamed (+20879)
AACS	unnamed (+646)
AAGAB	unnamed (+76703), unnamed (+89803), unnamed (+90138), unnamed (+96879), unnamed (+108266), unnamed (+109767), unnamed (+115405), unnamed (+116389), unnamed (+121490), unnamed (+123734), unnamed (+132273), unnamed (+146209), unnamed (+153881), unnamed (+184437), unnamed (+187388)
AAK1	unnamed (-904), unnamed (+89577)
AAMDC	unnamed (+70154)
AANAT	unnamed (+44025), unnamed (+46245), unnamed (+46902)
AARS	unnamed (+758)
AASDH	unnamed (+58582)
AATK	unnamed (+121787)
ABCA3	unnamed (+2648)
ABCA4	unnamed (-104960), unnamed (-61246), unnamed (-3602), unnamed (+37085), unnamed (+62256), unnamed (+70238), unnamed (+76678), unnamed (+77728), unnamed (+82985)
ABCA6	unnamed (-1467)
ABCA7	unnamed (-1416)
ABCA8	unnamed (-95867)
ABCA9	unnamed (+9846)
ABCB1	unnamed (+66296), unnamed (+103756)
ABCB11	unnamed (+35286), unnamed (+37500)
ABCB4	unnamed (-171213), unnamed (-133753)
ABCB5	unnamed (-98147)
ABCB9	unnamed (-125468), unnamed (-2502)
ABCC1	unnamed (+14861), unnamed (+80215), unnamed (+92043)
ABCC12	unnamed (+98859)
ABCC2	unnamed (-1797), unnamed (+131471), unnamed (+225535)
ABCC4	unnamed (+1674), unnamed (+87838), unnamed (+184125)
ABCC6	unnamed (+181844), unnamed (+193672), unnamed (+259026)
ABCD1	unnamed (-1426)
ABCD3	unnamed (-115514), unnamed (-94938), unnamed (-94597)
ABCE1	unnamed (-448146)
ABCF3	unnamed (+30159)
ABCG2	unnamed (+115184)
ABHD10	unnamed (-62152)
ABHD16B	unnamed (-14966)
ABHD17A	unnamed (+333)
ABHD3	unnamed (+25954)
ABI1	unnamed (+19085)
ABI2	unnamed (+205958)
ABI3BP	unnamed (-73506), unnamed (+80003)
ABL1	unnamed (-160), unnamed (+131557), unnamed (+132062), unnamed (+144620)
ABLIM1	unnamed (-25385), unnamed (-23550), unnamed (+3012), unnamed (+156028), unnamed (+232255)
ABLIM2	unnamed (-30704), unnamed (+187862), unnamed (+201426)
ABLIM3	unnamed (+9834), unnamed (+21242), unnamed (+30850), unnamed (+31740)
ABR	unnamed (+67776), unnamed (+70911), unnamed (+71350), unnamed (+90522), unnamed (+99327), unnamed (+123936), unnamed (+178127)
ABTB1	unnamed (+23686)
ACADS	unnamed (+124615)
ACBD6	unnamed (-3210)
ACE2	unnamed (+76022), unnamed (+78238)
ACER3	unnamed (-35190), unnamed (+33997)
ACKR3	unnamed (+3755), unnamed (+6005), unnamed (+264849), unnamed (+303469), unnamed (+306546), unnamed (+318690), unnamed (+320263)
ACKR4	unnamed (-46456), unnamed (-43277)
ACKR6	unnamed (+49526)
ACN9	unnamed (+273799)
ACO1	unnamed (+2643), unnamed (+41848)
ACOX1	unnamed (-624)
ACP2	unnamed (+11944)
ACPL2	unnamed (+99088)
ACR	unnamed (-35730)
ACSBG2	unnamed (+97871), unnamed (+103328), unnamed (+134124), unnamed (+137141)
ACSL3	unnamed (-5809)
ACSL5	unnamed (+206)
ACTB	unnamed (-39256), unnamed (-38788), unnamed (+2298)
ACTBL2	unnamed (-791589), unnamed (-779027), unnamed (-763822), unnamed (-762228), unnamed (-759892), unnamed (-757085), unnamed (-361793), unnamed (-335274), unnamed (-258196), unnamed (+44422), unnamed (+262893), unnamed (+263557)
ACTG1	unnamed (-591), unnamed (+514), unnamed (+1025), unnamed (+1274), unnamed (+2527), unnamed (+84650), unnamed (+105133)
ACTN1	unnamed (-172763), unnamed (+8956), unnamed (+12268), unnamed (+21192), unnamed (+23540), unnamed (+26465), unnamed (+36110), unnamed (+36465), unnamed (+37206), unnamed (+40349), unnamed (+41522)
ACTN4	unnamed (+17203), unnamed (+24310), unnamed (+28891), unnamed (+58217), unnamed (+84367)
ACTRT3	unnamed (+108131), unnamed (+109792), unnamed (+156640), unnamed (+243395), unnamed (+315905), unnamed (+363615), unnamed (+459399)
ACVR1B	unnamed (-40860), unnamed (-40222)
ACVR2A	unnamed (+348)
ACVRL1	unnamed (+3423), unnamed (+4061)
ADA	unnamed (-44118), unnamed (+5266), unnamed (+51321), unnamed (+67373), unnamed (+70660)
ADAM10	unnamed (+274929), unnamed (+290224), unnamed (+290726)
ADAM11	unnamed (+62600)
ADAM15	unnamed (-1214)
ADAM28	unnamed (-75753)
ADAM32	unnamed (-104652), unnamed (-104127), unnamed (-75081)
ADAM9	unnamed (+6011), unnamed (+6536), unnamed (+35582)
ADAMTS1	unnamed (+1023)
ADAMTS19	unnamed (-361588)
ADAMTS20	unnamed (+964175)
ADAMTS4	unnamed (+1748), unnamed (+4935), unnamed (+9533), unnamed (+14196)
ADAMTS7	unnamed (+31611)
ADAMTS9	unnamed (-231356), unnamed (-971), unnamed (+466), unnamed (+12004)
ADAMTSL1	unnamed (-837426), unnamed (-998)
ADAMTSL4	unnamed (+13456), unnamed (+14139)
ADAP1	unnamed (+76502)
ADARB1	unnamed (+17156), unnamed (+17549), unnamed (+20092), unnamed (+21859)
ADCK4	unnamed (-960), unnamed (+1945)
ADCY3	unnamed (+302), unnamed (+110882)
ADCY8	unnamed (+136190), unnamed (+139057), unnamed (+368822), unnamed (+517390), unnamed (+589801), unnamed (+599450), unnamed (+619917), unnamed (+622865), unnamed (+623350), unnamed (+623663)
ADCY9	unnamed (+96588), unnamed (+166115)
ADD1	unnamed (+8187), unnamed (+79448)
ADD3	unnamed (-14599), unnamed (+66560), unnamed (+167638)
ADGB	unnamed (+293082)
ADIPOQ	unnamed (+27939), unnamed (+39687)
ADIPOR2	unnamed (+88066)
ADIRF	unnamed (+1406)
ADM	unnamed (+21561)
ADM5	unnamed (-9176), unnamed (+155)
ADORA2A	unnamed (-6486), unnamed (-3024), unnamed (+23275)
ADORA2B	unnamed (+978), unnamed (+18799)
ADRA1A	unnamed (+251844), unnamed (+253865), unnamed (+286008)
ADRA1D	unnamed (-264736), unnamed (+78401)
ADRB1	unnamed (+129746)
ADRBK1	unnamed (+4029)
ADRBK2	unnamed (-175451), unnamed (-161641), unnamed (-160793), unnamed (-160177), unnamed (-116332)
ADRM1	unnamed (+478), unnamed (+53301), unnamed (+58286), unnamed (+59305), unnamed (+60462)
ADSS	unnamed (+4403), unnamed (+148601)
ADTRP	unnamed (+165215)
AEBP2	unnamed (+137710), unnamed (+255824), unnamed (+520993), unnamed (+528877), unnamed (+530615)
AEN	unnamed (+9750)
AES	unnamed (+1644)
AFAP1	unnamed (-30921), unnamed (-17357), unnamed (+903), unnamed (+86945), unnamed (+129761), unnamed (+132502), unnamed (+134750), unnamed (+166898)
AFAP1L1	unnamed (-120423), unnamed (-109015), unnamed (-99407), unnamed (-98517), unnamed (+12852), unnamed (+25085), unnamed (+35590)
AFAP1L2	unnamed (-250801), unnamed (-97785), unnamed (-21558)
AFF1	unnamed (+3266), unnamed (+39996), unnamed (+70849), unnamed (+154509)
AFTPH	unnamed (-35304), unnamed (-31186)
AGAP1	unnamed (-493834), unnamed (-469528), unnamed (+592879), unnamed (+611342), unnamed (+672369)
AGAP3	unnamed (+18865)
AGBL3	unnamed (-205821), unnamed (-191165), unnamed (-171101), unnamed (-131548), unnamed (-122504)
AGER	unnamed (-3885), unnamed (-2861), unnamed (-2490)
AGFG2	unnamed (-53652), unnamed (-45081), unnamed (+5924), unnamed (+8841)
AGO2	unnamed (-310972), unnamed (-156869), unnamed (-11157), unnamed (+37676), unnamed (+92311)
AGPAT1	unnamed (+1557)
AGPAT2	unnamed (+14895), unnamed (+15628), unnamed (+17088), unnamed (+17788), unnamed (+18323), unnamed (+19804), unnamed (+22496), unnamed (+23191)
AGPAT6	unnamed (-34506)
AGPAT9	unnamed (+95094)
AGR3	unnamed (-260405)
AGRN	unnamed (+4743), unnamed (+5260)
AGTR1	unnamed (-660611)
AGXT	unnamed (+46439)
AHCYL1	unnamed (-67457)
AHDC1	unnamed (-27643), unnamed (+98328)
AHI1	unnamed (+94207)
AHNAK	unnamed (-8168), unnamed (-5810), unnamed (-2018), unnamed (-592), unnamed (+288), unnamed (+3120), unnamed (+5799)
AHNAK2	unnamed (+8951)
AHR	unnamed (-156230), unnamed (+225816)
AHRR	unnamed (+18230)
AHSA2	unnamed (+1769)
AIG1	unnamed (+250)
AIM2	unnamed (+45485), unnamed (+61859)
AIPL1	unnamed (+332380)
AJUBA	unnamed (+270)
AK1	unnamed (-6867)
AK2	unnamed (+37908), unnamed (+53714)
AK4	unnamed (-81621)
AK9	unnamed (+21178)
AKAP1	unnamed (+1290), unnamed (+126095)
AKAP12	unnamed (-356152), unnamed (-196886), unnamed (-169055), unnamed (-168536), unnamed (-168033)
AKAP13	unnamed (-250605), unnamed (-122849), unnamed (+94627), unnamed (+200396), unnamed (+202898), unnamed (+308111)
AKAP2	unnamed (+142491), unnamed (+188041), unnamed (+284220), unnamed (+285402), unnamed (+286027), unnamed (+287006), unnamed (+321188), unnamed (+323237), unnamed (+346477), unnamed (+363031), unnamed (+380371)
AKAP8L	unnamed (-13289)
AKR1A1	unnamed (-5439)
AKR1B15	unnamed (+80381)
AKR1E2	unnamed (-989695), unnamed (-973180), unnamed (-936146), unnamed (-928904), unnamed (-923656), unnamed (-906324), unnamed (-782816), unnamed (-578656), unnamed (-44115)
AKT3	unnamed (-87902), unnamed (-74605), unnamed (+5658), unnamed (+574610), unnamed (+579494), unnamed (+585826)
ALAS1	unnamed (+20180)
ALCAM	unnamed (+501091)
ALDH1A1	unnamed (+369468)
ALDH1A2	unnamed (+28277), unnamed (+268389)
ALDH4A1	unnamed (-51954), unnamed (-47063), unnamed (-25869), unnamed (-5820), unnamed (+490)
ALDH6A1	unnamed (+19404), unnamed (+19912)
ALDH7A1	unnamed (+1520)
ALDH8A1	unnamed (+210198), unnamed (+235344), unnamed (+524432), unnamed (+528373)
ALDOA	unnamed (+13109)
ALG10B	unnamed (-749380)
ALG12	unnamed (+38173)
ALG14	unnamed (+54301), unnamed (+101997)
ALG3	unnamed (+32789)
ALK	unnamed (+373487)
ALKBH6	unnamed (+247)
ALOX5	unnamed (+182459)
ALOX5AP	unnamed (+4338)
ALPK2	unnamed (+211704), unnamed (+405964), unnamed (+583351)
AMBRA1	unnamed (+70004), unnamed (+70950), unnamed (+97398)
AMD1	unnamed (+468)
AMHR2	unnamed (-11492), unnamed (-9807)
AMICA1	unnamed (-20420), unnamed (-15711), unnamed (+17052)
AMIGO2	unnamed (-314300)
AMN	unnamed (-143882), unnamed (+86450), unnamed (+132918)
AMOTL1	unnamed (-183986), unnamed (+1684), unnamed (+166708)
AMOTL2	unnamed (-1059), unnamed (+1157), unnamed (+1981), unnamed (+9518), unnamed (+46795), unnamed (+48212), unnamed (+60520)
AMPD2	unnamed (-4536), unnamed (-4109)
AMPD3	unnamed (-124036), unnamed (+55520)
AMZ1	unnamed (+129951)
AMZ2	unnamed (-185451), unnamed (-42329), unnamed (-36442), unnamed (-33313)
ANAPC1	unnamed (+388333), unnamed (+393679), unnamed (+394475), unnamed (+430951), unnamed (+476878), unnamed (+547026), unnamed (+566931), unnamed (+571632), unnamed (+722486)
ANAPC10	unnamed (-8733)
ANAPC13	unnamed (+875)
ANAPC4	unnamed (+72701)
ANAPC5	unnamed (+24880), unnamed (+26312)
ANG	unnamed (+700)
ANGPTL2	unnamed (+9671), unnamed (+45160), unnamed (+47886), unnamed (+71484), unnamed (+151394)
ANGPTL4	unnamed (-28020), unnamed (-27321), unnamed (-24064), unnamed (-21701), unnamed (-6710), unnamed (-211), unnamed (+415)
ANGPTL6	unnamed (+16117)
ANK1	unnamed (-93813)
ANK3	unnamed (-39953), unnamed (-39220), unnamed (+74669)
ANKDD1A	unnamed (-41316), unnamed (-17373), unnamed (+73820)
ANKEF1	unnamed (+40932)
ANKHD1	unnamed (+888), unnamed (+132312)
ANKRD1	unnamed (+3891)
ANKRD11	unnamed (+113506)
ANKRD12	unnamed (+933)
ANKRD13B	unnamed (+751), unnamed (+1363)
ANKRD13C	unnamed (+137209)
ANKRD13D	unnamed (-18852)
ANKRD17	unnamed (+86411)
ANKRD2	unnamed (-32487)
ANKRD27	unnamed (+662)
ANKRD28	unnamed (-249799), unnamed (-205394), unnamed (+725), unnamed (+61021), unnamed (+214362), unnamed (+220724), unnamed (+221444), unnamed (+221999)
ANKRD33	unnamed (-200504), unnamed (-200219)
ANKRD46	unnamed (+236115)
ANKRD52	unnamed (+666)
ANKS1A	unnamed (+158654)
ANLN	unnamed (-87559)
ANO10	unnamed (+225820), unnamed (+230501)
ANO2	unnamed (-171660), unnamed (-151375), unnamed (-18533), unnamed (+77145)
ANO6	unnamed (+19490)
ANO8	unnamed (-2036)
ANP32A	unnamed (+589), unnamed (+1373), unnamed (+31664), unnamed (+202319)
ANP32E	unnamed (+746), unnamed (+75650)
ANPEP	unnamed (-7319)
ANTXR2	unnamed (+84997)
ANXA2	unnamed (+2188), unnamed (+3099), unnamed (+3773), unnamed (+14545)
ANXA3	unnamed (+2200)
ANXA4	unnamed (+56115)
ANXA6	unnamed (+1425), unnamed (+71436)
ANXA7	unnamed (+1094)
AOAH	unnamed (-685092), unnamed (-630942), unnamed (-629442)
AP1AR	unnamed (-84881)
AP1M1	unnamed (+111825)
AP1M2	unnamed (-17618), unnamed (-17239)
AP1S1	unnamed (-25960), unnamed (-25013), unnamed (-24556), unnamed (-23938), unnamed (-21379), unnamed (-20270), unnamed (-19001), unnamed (-18701), unnamed (-16439), unnamed (+1054)
AP1S3	unnamed (+110816)
AP2S1	unnamed (-22931), unnamed (-15972)
AP3M1	unnamed (+139040)
AP3M2	unnamed (+42690)
AP3S2	unnamed (+72161)
AP4E1	unnamed (+223135)
AP5Z1	unnamed (-28606)
APAF1	unnamed (+768)
APBB2	unnamed (+651), unnamed (+6873), unnamed (+8285), unnamed (+9207), unnamed (+34351), unnamed (+67007), unnamed (+143447), unnamed (+222908), unnamed (+237795)
APCDD1	unnamed (-284583)
APCS	unnamed (+9333)
APEX2	unnamed (+651)
APH1B	unnamed (-58872), unnamed (-45973), unnamed (-45622), unnamed (-41058), unnamed (-40366), unnamed (-33721)
APLN	unnamed (-945)
APLNR	unnamed (-55914)
APLP2	unnamed (+49368)
APOA1	unnamed (-233639), unnamed (-180167)
APOB	unnamed (+384549)
APOBEC3C	unnamed (+544)
APOBEC4	unnamed (-227443), unnamed (-223919), unnamed (-216510), unnamed (+1053)
APOL1	unnamed (+79899), unnamed (+84416), unnamed (+90112), unnamed (+92856), unnamed (+96864), unnamed (+104959), unnamed (+105596), unnamed (+106676), unnamed (+111767), unnamed (+113357), unnamed (+131898)
APOL2	unnamed (-111)
APOL3	unnamed (-31815), unnamed (+3053), unnamed (+5052)
APOL4	unnamed (+12087)
APOL5	unnamed (+254272), unnamed (+254612)
APOL6	unnamed (-18810)
APOLD1	unnamed (-3023), unnamed (+62369)
APOO	unnamed (+23130), unnamed (+24085), unnamed (+105200)
APP	unnamed (+209105), unnamed (+209969), unnamed (+215982), unnamed (+217405), unnamed (+233654)
APPL2	unnamed (-899904), unnamed (-897781), unnamed (-897107), unnamed (-842565), unnamed (-354528), unnamed (-254299), unnamed (-232628), unnamed (-145495), unnamed (-95130), unnamed (+410), unnamed (+126518), unnamed (+127168)
APTX	unnamed (+45796)
AQP1	unnamed (-17529)
AQP7	unnamed (+70769)
AQP9	unnamed (+63574)
ARAP3	unnamed (-166061), unnamed (-160685), unnamed (-151005)
AREGB	unnamed (+64756), unnamed (+76030)
AREL1	unnamed (+64329)
ARF1	unnamed (-1554), unnamed (+351), unnamed (+3511), unnamed (+18746)
ARF6	unnamed (+168779)
ARFGAP3	unnamed (+37245), unnamed (+48675), unnamed (+109333)
ARFGEF2	unnamed (-76696), unnamed (+5067)
ARFIP1	unnamed (+182008)
ARFRP1	unnamed (+1489)
ARGLU1	unnamed (-996788)
ARHGAP10	unnamed (+37490)
ARHGAP12	unnamed (-48742), unnamed (+62320), unnamed (+227675), unnamed (+401220), unnamed (+605954), unnamed (+607172)
ARHGAP18	unnamed (+63000), unnamed (+220715)
ARHGAP21	unnamed (-174587)
ARHGAP22	unnamed (-7874), unnamed (-3282), unnamed (-2967), unnamed (+95225), unnamed (+240117)
ARHGAP23	unnamed (-1795), unnamed (+1729), unnamed (+21213), unnamed (+21503), unnamed (+27221), unnamed (+41808), unnamed (+43881), unnamed (+56021)
ARHGAP24	unnamed (+299635), unnamed (+316724), unnamed (+317661)
ARHGAP25	unnamed (+115785)
ARHGAP26	unnamed (-21401), unnamed (+55182), unnamed (+88115), unnamed (+209488), unnamed (+211346), unnamed (+266037), unnamed (+294644)
ARHGAP27	unnamed (-58183), unnamed (-46823), unnamed (-22698), unnamed (-15456), unnamed (-14798), unnamed (-7680), unnamed (+92186), unnamed (+109249), unnamed (+113777), unnamed (+118136)
ARHGAP29	unnamed (-86293), unnamed (-85952), unnamed (-65376), unnamed (+11473), unnamed (+55187)
ARHGAP31	unnamed (+58658)
ARHGAP35	unnamed (-51712), unnamed (-44753), unnamed (+6514), unnamed (+56786)
ARHGAP4	unnamed (+183), unnamed (+4182)
ARHGAP5	unnamed (-150960), unnamed (-70472)
ARHGDIA	unnamed (-385), unnamed (+4243), unnamed (+5348)
ARHGDIB	unnamed (+3591)
ARHGEF10	unnamed (-9852), unnamed (+70735)
ARHGEF11	unnamed (+143136), unnamed (+149935)
ARHGEF12	unnamed (+370), unnamed (+1360), unnamed (+67619)
ARHGEF16	unnamed (+87691)
ARHGEF17	unnamed (-20811), unnamed (+387), unnamed (+18974)
ARHGEF18	unnamed (+43651)
ARHGEF19	unnamed (+23386)
ARHGEF2	unnamed (-30989), unnamed (-1466), unnamed (+2250), unnamed (+9685), unnamed (+35133)
ARHGEF26	unnamed (-957556), unnamed (-494683)
ARHGEF28	unnamed (+27607), unnamed (+66999), unnamed (+81327), unnamed (+123923), unnamed (+135351), unnamed (+960562), unnamed (+966076)
ARHGEF3	unnamed (+97488), unnamed (+154385)
ARHGEF7	unnamed (+86472)
ARID1A	unnamed (-76199), unnamed (+1620), unnamed (+28230), unnamed (+29158), unnamed (+30058)
ARID1B	unnamed (+310289), unnamed (+374168)
ARID2	unnamed (-494090), unnamed (+343)
ARID4A	unnamed (+1744)
ARID5A	unnamed (-9341)
ARID5B	unnamed (-64189), unnamed (+37826)
ARL2BP	unnamed (-46257), unnamed (+35028)
ARL3	unnamed (+61074), unnamed (+65049), unnamed (+66715)
ARL4A	unnamed (+41497)
ARL4C	unnamed (+58895)
ARL4D	unnamed (+2147), unnamed (+32407), unnamed (+34137)
ARL6IP5	unnamed (-2814), unnamed (+10092)
ARL6IP6	unnamed (-135689)
ARL8A	unnamed (+716)
ARL8B	unnamed (-140394), unnamed (-138678), unnamed (-99390)
ARMC10	unnamed (-62952)
ARMCX2	unnamed (-29075)
ARMS2	unnamed (-77772)
ARNTL	unnamed (-448637), unnamed (-167456)
ARPC1A	unnamed (-475)
ARRB1	unnamed (-36236), unnamed (-35522), unnamed (-3666), unnamed (+4408), unnamed (+8264), unnamed (+11498), unnamed (+17846), unnamed (+31411), unnamed (+75922)
ARRDC2	unnamed (+9347), unnamed (+12212)
ARRDC3	unnamed (-374)
ARRDC4	unnamed (-968824)
ARSB	unnamed (+157748), unnamed (+288510), unnamed (+325087)
ART4	unnamed (-3570), unnamed (+9364)
ART5	unnamed (+220534)
ARTN	unnamed (-222844)
ARV1	unnamed (-1204)
ARVCF	unnamed (+16001), unnamed (+40637), unnamed (+67396)
ASAP1	unnamed (-504265), unnamed (-501398), unnamed (-271633), unnamed (-123065), unnamed (-50654), unnamed (-41005), unnamed (-20538), unnamed (-17590), unnamed (-17105), unnamed (-16792), unnamed (+405302)
ASAP2	unnamed (+603), unnamed (+20545), unnamed (+24282), unnamed (+92830), unnamed (+120436), unnamed (+140328)
ASB16	unnamed (-32740)
ASGR1	unnamed (+45947), unnamed (+48440)
ASGR2	unnamed (-18808), unnamed (-16315), unnamed (+18924)
ASH1L	unnamed (-1634)
ASIC2	unnamed (-956539), unnamed (-949397)
ASMT	unnamed (+586501)
ASXL1	unnamed (+108105), unnamed (+118530), unnamed (+127487)
ASXL2	unnamed (-99462)
ASXL3	unnamed (-393416)
ATAD2B	unnamed (+428804)
ATF1	unnamed (-195934), unnamed (-153876), unnamed (-70)
ATF3	unnamed (+12677)
ATF4	unnamed (+9690)
ATF6	unnamed (+144558)
ATG16L2	unnamed (+124932)
ATG2A	unnamed (+1136)
ATG7	unnamed (+110617), unnamed (+120326), unnamed (+209548), unnamed (+237388), unnamed (+272137), unnamed (+280922), unnamed (+309308), unnamed (+321034), unnamed (+363360), unnamed (+363887), unnamed (+365500)
ATG9B	unnamed (+18709), unnamed (+27982), unnamed (+31101)
ATIC	unnamed (+97534), unnamed (+119010)
ATL1	unnamed (+46035)
ATM	unnamed (-1327)
ATN1	unnamed (+5218)
ATOH8	unnamed (-8685), unnamed (+1592), unnamed (+23729)
ATOX1	unnamed (+101)
ATP10B	unnamed (+387658)
ATP11A	unnamed (+1194), unnamed (+31329)
ATP13A3	unnamed (-80361), unnamed (+8540)
ATP1A1	unnamed (+4651)
ATP1B1	unnamed (+2179), unnamed (+3220)
ATP1B3	unnamed (-33588), unnamed (-16057)
ATP1B4	unnamed (+104357)
ATP2A1	unnamed (-14056), unnamed (+37105)
ATP2B1	unnamed (-805741), unnamed (-682357), unnamed (-623154), unnamed (-414018)
ATP2B3	unnamed (-36546)
ATP2B4	unnamed (+2441), unnamed (+2757), unnamed (+3433), unnamed (+4455), unnamed (+5576)
ATP2C2	unnamed (+114124)
ATP5D	unnamed (-4405)
ATP5G1	unnamed (-20844)
ATP5J	unnamed (-226523), unnamed (-225659), unnamed (-219646), unnamed (-218223), unnamed (-201974)
ATP5O	unnamed (-15742), unnamed (+231707), unnamed (+257046)
ATP5S	unnamed (+35852), unnamed (+38651)
ATP6AP2	unnamed (-474187), unnamed (-472105), unnamed (-471511), unnamed (-427907), unnamed (-426254), unnamed (-409283), unnamed (-406599), unnamed (-405400), unnamed (-404758), unnamed (-318628)
ATP6V0A1	unnamed (+252), unnamed (+57597), unnamed (+62422)
ATP6V0A2	unnamed (+7851)
ATP6V0B	unnamed (+713)
ATP6V0E1	unnamed (+52411)
ATP6V1F	unnamed (-31193), unnamed (-30096)
ATP6V1G3	unnamed (+273320)
ATP8A1	unnamed (+4034), unnamed (+258072)
ATP8B1	unnamed (-6320), unnamed (+26079), unnamed (+35245), unnamed (+174912)
ATP8B2	unnamed (+61), unnamed (+20397)
ATP9A	unnamed (+132241), unnamed (+206758)
ATPAF2	unnamed (-959)
ATR	unnamed (+633)
ATRAID	unnamed (-454)
ATRN	unnamed (-64261)
ATRX	unnamed (+221188)
ATXN2	unnamed (+163889), unnamed (+174420), unnamed (+192576)
ATXN2L	unnamed (-90965)
ATXN3L	unnamed (-51967), unnamed (+16129), unnamed (+232640), unnamed (+232958)
AUH	unnamed (-16331), unnamed (+301970)
AUNIP	unnamed (+52866), unnamed (+53889)
AURKB	unnamed (-13161)
AVL9	unnamed (+394758), unnamed (+395584)
AVPR2	unnamed (+17343)
AXIN2	unnamed (-457292), unnamed (-181022), unnamed (+268944)
AXL	unnamed (+7946)
AZIN1	unnamed (+176318)
B3GALT1	unnamed (+402909)
B3GALTL	unnamed (+438428)
B3GNT2	unnamed (-272), unnamed (+109755)
B3GNT6	unnamed (-139471)
B3GNT7	unnamed (-215444), unnamed (-214306), unnamed (-209462), unnamed (-203467)
B3GNT8	unnamed (+449)
B3GNTL1	unnamed (+180663), unnamed (+187689)
B4GALNT2	unnamed (-110367)
B4GALNT3	unnamed (+111726)
B4GALNT4	unnamed (-14276)
B4GALT1	unnamed (+1808), unnamed (+21164), unnamed (+21691)
B4GALT2	unnamed (-4626)
B4GALT3	unnamed (-16636), unnamed (-12038), unnamed (-7375)
B4GALT5	unnamed (+2680), unnamed (+51841)
B4GALT6	unnamed (-1123), unnamed (+25046)
BAALC	unnamed (+12325)
BACE2	unnamed (-2431), unnamed (+1016)
BACH1	unnamed (-116448), unnamed (-82163)
BAG3	unnamed (+3807)
BAIAP2	unnamed (+9068)
BAIAP2L1	unnamed (+117729)
BAIAP2L2	unnamed (-66464), unnamed (-64702)
BAIAP3	unnamed (-24307)
BANF2	unnamed (+203387)
BANP	unnamed (+263976), unnamed (+266209), unnamed (+268292), unnamed (+270880)
BASP1	unnamed (-29561)
BATF3	unnamed (+78638)
BAZ1A	unnamed (-55387)
BAZ2A	unnamed (+1843)
BAZ2B	unnamed (+120044)
BBC3	unnamed (+2512), unnamed (+4100)
BBOX1	unnamed (+388865)
BBS9	unnamed (+597981), unnamed (+598288), unnamed (+636356), unnamed (+636888)
BBX	unnamed (-794938), unnamed (-695870), unnamed (-314001), unnamed (+2665), unnamed (+435415)
BCAN	unnamed (+21002), unnamed (+21435), unnamed (+23467), unnamed (+32975), unnamed (+33908)
BCAP31	unnamed (+652)
BCAR1	unnamed (-56896), unnamed (-22378), unnamed (+1775), unnamed (+2588), unnamed (+3465), unnamed (+15832), unnamed (+16770), unnamed (+18788), unnamed (+19368), unnamed (+27645), unnamed (+31623)
BCAR3	unnamed (+39726), unnamed (+152895), unnamed (+168585), unnamed (+170593), unnamed (+233073)
BCAS1	unnamed (+168552), unnamed (+168861), unnamed (+172769)
BCAT1	unnamed (+302417)
BCL10	unnamed (-66239)
BCL2	unnamed (+603197)
BCL2L1	unnamed (+5023), unnamed (+5739), unnamed (+48732)
BCL2L11	unnamed (+41275), unnamed (+192129), unnamed (+196830), unnamed (+216735), unnamed (+286883), unnamed (+332810), unnamed (+369286), unnamed (+370082), unnamed (+375428)
BCL2L14	unnamed (-418213), unnamed (-341333), unnamed (-268756), unnamed (-245963), unnamed (-240599), unnamed (-236381), unnamed (-215152), unnamed (-209237), unnamed (-191371), unnamed (-188542), unnamed (-102987)
BCL3	unnamed (-28983), unnamed (-3104), unnamed (+5786), unnamed (+6908), unnamed (+9562)
BCL6	unnamed (+2063)
BCL6B	unnamed (-3009), unnamed (+1947)
BCL7A	unnamed (-95275)
BCL9L	unnamed (-14190), unnamed (-9982), unnamed (-8060), unnamed (-4824), unnamed (+1594)
BCOR	unnamed (-164876), unnamed (-78746), unnamed (-78104), unnamed (-76905), unnamed (-74221), unnamed (-57250), unnamed (-55597), unnamed (-11993), unnamed (-11399), unnamed (-9317), unnamed (-1348), unnamed (+188291), unnamed (+241547), unnamed (+242053), unnamed (+288592)
BCORL1	unnamed (-73846), unnamed (-21250), unnamed (+81167), unnamed (+87185), unnamed (+101058)
BCR	unnamed (+1422), unnamed (+1788), unnamed (+3307), unnamed (+5815), unnamed (+37687), unnamed (+43687), unnamed (+340607)
BDH1	unnamed (+38541), unnamed (+79631)
BEAN1	unnamed (-52810), unnamed (-49460), unnamed (-49058), unnamed (-43376), unnamed (-27201), unnamed (+88383), unnamed (+92412), unnamed (+94609)
BEST4	unnamed (+11057)
BET1L	unnamed (-2526)
BGLAP	unnamed (-23842)
BGN	unnamed (-2835), unnamed (-354), unnamed (+4637)
BHLHA15	unnamed (+37460)
BHLHE40	unnamed (+2710), unnamed (+4426), unnamed (+43714)
BHLHE41	unnamed (+132522)
BICD1	unnamed (-148308), unnamed (+203244), unnamed (+204563), unnamed (+341575)
BIK	unnamed (+21210)
BIN1	unnamed (+1091), unnamed (+44413)
BIRC2	unnamed (-3140), unnamed (+91600), unnamed (+102920)
BIRC3	unnamed (-3719)
BIRC6	unnamed (+701), unnamed (+1376)
BLCAP	unnamed (+818)
BLID	unnamed (-76787), unnamed (-65498), unnamed (-61028), unnamed (-58390), unnamed (-39869), unnamed (+67632)
BLNK	unnamed (+224796)
BLOC1S5	unnamed (+59697), unnamed (+73911), unnamed (+87680)
BLOC1S5-TXNDC5	unnamed (+14623), unnamed (+16035), unnamed (+17189), unnamed (+179911), unnamed (+180520), unnamed (+181236), unnamed (+181746)
BLVRB	unnamed (+875)
BMF	unnamed (+252), unnamed (+13511), unnamed (+53708), unnamed (+60214)
BMP10	unnamed (-6932), unnamed (+20897)
BMP2	unnamed (-98883), unnamed (+975)
BMP2K	unnamed (-222659)
BMP4	unnamed (-157624), unnamed (-156351), unnamed (+1015), unnamed (+240021)
BMP5	unnamed (-151441)
BMP6	unnamed (+1351), unnamed (+1861), unnamed (+2577), unnamed (+3186), unnamed (+165908), unnamed (+167062), unnamed (+168474)
BMP8A	unnamed (-361228), unnamed (-340175), unnamed (-313708), unnamed (-304943), unnamed (-304171), unnamed (-297297), unnamed (-222564), unnamed (+18045)
BMPER	unnamed (-177398), unnamed (-177091), unnamed (-139023), unnamed (-138491)
BMPR1A	unnamed (+112374)
BMPR2	unnamed (-100694), unnamed (-3243), unnamed (+324), unnamed (+41833)
BMS1	unnamed (-132607)
BNC2	unnamed (+144666), unnamed (+161521), unnamed (+245255)
BNIP3	unnamed (+878)
BNIP3L	unnamed (+72768)
BPGM	unnamed (-17314)
BPI	unnamed (-31579), unnamed (-30933)
BPTF	unnamed (+31062), unnamed (+167099), unnamed (+168509)
BRAT1	unnamed (+24917), unnamed (+32361)
BRCA2	unnamed (-52613)
BRD1	unnamed (-1932)
BRD2	unnamed (-555), unnamed (-219)
BRD4	unnamed (+29244), unnamed (+31819)
BRE	unnamed (-15129)
BRF2	unnamed (+48476)
BRI3	unnamed (+624), unnamed (+1664)
BRIX1	unnamed (-223839), unnamed (-201714)
BRPF3	unnamed (+51183)
BSCL2	unnamed (-15972)
BST2	unnamed (+957)
BSX	unnamed (-79557), unnamed (-76179)
BTAF1	unnamed (+222603)
BTBD1	unnamed (-24752)
BTBD2	unnamed (-27000)
BTBD6	unnamed (-54462), unnamed (+51795)
BTC	unnamed (+163237), unnamed (+174511)
BTG1	unnamed (+4179)
BYSL	unnamed (+17363)
BZW1	unnamed (+2102)
BZW2	unnamed (+5425)
C10orf10	unnamed (-1642), unnamed (+1259), unnamed (+2131)
C10orf105	unnamed (-28163), unnamed (+24854), unnamed (+25491)
C10orf129	unnamed (+82533)
C10orf137	unnamed (-562579), unnamed (-561925), unnamed (-559956), unnamed (-559541)
C10orf54	unnamed (+25514)
C11orf30	unnamed (+112920), unnamed (+152407), unnamed (+168551), unnamed (+173775), unnamed (+185159), unnamed (+221750)
C11orf44	unnamed (+213040), unnamed (+220138)
C11orf54	unnamed (-2769), unnamed (-1896)
C11orf58	unnamed (+46445), unnamed (+54227)
C11orf73	unnamed (+195579), unnamed (+214578), unnamed (+274847), unnamed (+286631), unnamed (+289543), unnamed (+305679)
C11orf82	unnamed (+167861)
C12orf44	unnamed (-32268), unnamed (-24024), unnamed (+112634)
C12orf49	unnamed (+457)
C12orf57	unnamed (-14342)
C14orf144	unnamed (-104163)
C14orf159	unnamed (+606), unnamed (+894), unnamed (+2786), unnamed (+3165)
C14orf166	unnamed (+31100), unnamed (+37576)
C14orf2	unnamed (+61300), unnamed (+61834)
C15orf27	unnamed (+186627)
C17orf49	unnamed (-1209)
C17orf70	unnamed (-661), unnamed (-327)
C18orf54	unnamed (+32516)
C18orf8	unnamed (-16016)
C19orf10	unnamed (-47217), unnamed (+31836), unnamed (+92877)
C19orf24	unnamed (-12826), unnamed (+95)
C19orf26	unnamed (+682)
C19orf33	unnamed (+301), unnamed (+1375)
C19orf68	unnamed (+505)
C19orf77	unnamed (+76842), unnamed (+77165), unnamed (+111019)
C19orf80	unnamed (-34559), unnamed (+7901), unnamed (+12504)
C1D	unnamed (+146193)
C1QTNF3	unnamed (-613832), unnamed (-613151)
C1QTNF6	unnamed (+1004), unnamed (+12194)
C1QTNF9	unnamed (+198326)
C1orf115	unnamed (+1277)
C1orf174	unnamed (+387)
C1orf191	unnamed (+38090), unnamed (+166689), unnamed (+167326)
C1orf210	unnamed (-9936)
C1orf35	unnamed (+1566), unnamed (+16801)
C1orf43	unnamed (-1846)
C1orf61	unnamed (-69549)
C1orf86	unnamed (-20002)
C1orf87	unnamed (-980385), unnamed (-979254)
C1orf95	unnamed (+107663), unnamed (+113331), unnamed (+115390), unnamed (+126692)
C21orf2	unnamed (+33487)
C21orf33	unnamed (+5013)
C21orf59	unnamed (+1245)
C22orf23	unnamed (+22448)
C22orf29	unnamed (-1098), unnamed (+6645), unnamed (+48727)
C2CD2	unnamed (+1849), unnamed (+27942)
C2CD2L	unnamed (-499)
C2CD4A	unnamed (+43217), unnamed (+51689), unnamed (+54354), unnamed (+96014)
C2CD4B	unnamed (+2292), unnamed (+43952), unnamed (+46617), unnamed (+55089)
C2orf71	unnamed (-473818)
C3	unnamed (-13487)
C3AR1	unnamed (+31898)
C3orf20	unnamed (-241152), unnamed (-186842)
C3orf52	unnamed (+30529)
C4BPA	unnamed (+151488)
C4orf27	unnamed (+135575)
C4orf32	unnamed (-60450), unnamed (+1459)
C4orf6	unnamed (-158588)
C5	unnamed (+112523)
C5orf30	unnamed (+99029)
C5orf45	unnamed (+29528)
C5orf46	unnamed (+10531), unnamed (+11901)
C5orf50	unnamed (+128292)
C5orf55	unnamed (-269), unnamed (+120737)
C5orf63	unnamed (-4160)
C6orf1	unnamed (+1363)
C6orf10	unnamed (+136487)
C6orf106	unnamed (+23905), unnamed (+32377)
C6orf120	unnamed (-2133)
C6orf123	unnamed (+112334), unnamed (+114464)
C6orf47	unnamed (-4537)
C6orf70	unnamed (+343547)
C6orf89	unnamed (+26361)
C7orf69	unnamed (-9072)
C8orf4	unnamed (-44536), unnamed (+18398), unnamed (+18907), unnamed (+45908)
C8orf44-SGK3	unnamed (+482)
C8orf49	unnamed (+592)
C8orf58	unnamed (-1417)
C8orf74	unnamed (+42888), unnamed (+54147), unnamed (+55945)
C9	unnamed (-56277), unnamed (+1633)
C9orf135	unnamed (+79023)
C9orf24	unnamed (-53543)
C9orf3	unnamed (+147431), unnamed (+169004)
C9orf69	unnamed (+8339)
C9orf89	unnamed (+31269), unnamed (+36424)
CA4	unnamed (-30536)
CAAP1	unnamed (+4328)
CAB39	unnamed (-273538), unnamed (-264924), unnamed (+1093), unnamed (+55011)
CABLES1	unnamed (+92531)
CABP7	unnamed (-95929)
CACNA1A	unnamed (+340969), unnamed (+349322)
CACNA1E	unnamed (-394402), unnamed (-384052), unnamed (-377076)
CACNA1I	unnamed (+22995)
CACNA2D1	unnamed (-151560), unnamed (+333504), unnamed (+398308)
CACNB3	unnamed (-687)
CACNG1	unnamed (+47967)
CACTIN	unnamed (-72571)
CACYBP	unnamed (+1265)
CAD	unnamed (+32379)
CADM4	unnamed (-24368)
CALCOCO2	unnamed (+40939)
CALCRL	unnamed (-100915), unnamed (-33193), unnamed (+27328), unnamed (+137553), unnamed (+561165), unnamed (+565563)
CALD1	unnamed (+1037), unnamed (+15693), unnamed (+35757), unnamed (+75310), unnamed (+84354)
CALHM2	unnamed (+1013)
CALM1	unnamed (+407507)
CALM2	unnamed (-606), unnamed (+1442), unnamed (+105873), unnamed (+130166), unnamed (+137707)
CALM3	unnamed (+18682)
CALR	unnamed (+785)
CAMK2B	unnamed (-139470), unnamed (-57130), unnamed (-56393)
CAMK2D	unnamed (+696)
CAMK2G	unnamed (-31537), unnamed (+55333), unnamed (+57287)
CAMKK2	unnamed (-29274), unnamed (-27842), unnamed (+1917), unnamed (+2224), unnamed (+2989), unnamed (+17548), unnamed (+28955)
CAMLG	unnamed (+230), unnamed (+587)
CAMTA1	unnamed (+4032)
CAND1	unnamed (+1089)
CANT1	unnamed (+1670), unnamed (+10547)
CAP2	unnamed (+97672)
CAPN11	unnamed (+42010)
CAPN12	unnamed (+12437), unnamed (+38587), unnamed (+67913), unnamed (+72494), unnamed (+79601)
CAPN15	unnamed (-87015)
CAPN2	unnamed (-6172), unnamed (-3220), unnamed (+1272), unnamed (+1694), unnamed (+13286), unnamed (+27399), unnamed (+122263)
CAPN5	unnamed (+597)
CAPN8	unnamed (-40514)
CAPNS2	unnamed (+2518)
CAPRIN1	unnamed (-118825)
CAPRIN2	unnamed (-42541)
CAPZA2	unnamed (+8063), unnamed (+8895)
CAPZB	unnamed (-807), unnamed (+604), unnamed (+27597), unnamed (+37218)
CARD8	unnamed (-16811)
CARHSP1	unnamed (+11382), unnamed (+11993)
CARKD	unnamed (+1892)
CARM1	unnamed (+857), unnamed (+1430), unnamed (+13979)
CARS	unnamed (+771)
CARS2	unnamed (+88604)
CASC4	unnamed (-581)
CASP10	unnamed (-60177), unnamed (-50118), unnamed (-43273), unnamed (-33186), unnamed (+1603)
CASP6	unnamed (+1373)
CASP7	unnamed (+2373)
CASP8	unnamed (-73552)
CAST	unnamed (+41298), unnamed (+119418)
CASZ1	unnamed (+102976), unnamed (+266701)
CAV1	unnamed (-1722), unnamed (-1244), unnamed (+1897), unnamed (+7472), unnamed (+49454)
CAV2	unnamed (-225602), unnamed (-183950), unnamed (-174598), unnamed (-145598), unnamed (-142177), unnamed (-135987), unnamed (-44097), unnamed (-676)
CBLB	unnamed (-958066), unnamed (-858998), unnamed (+1043)
CBLC	unnamed (-23536), unnamed (-22414), unnamed (-19760)
CBR3	unnamed (-549)
CBR4	unnamed (-259090), unnamed (-247011), unnamed (-107494), unnamed (-69295), unnamed (-40951), unnamed (+142111), unnamed (+232430), unnamed (+452437)
CBS	unnamed (+480)
CBWD7	unnamed (-950638)
CBX1	unnamed (+34327), unnamed (+47644), unnamed (+51264), unnamed (+51653)
CBX3	unnamed (-1301)
CBX4	unnamed (-149909), unnamed (-149619), unnamed (-148313)
CBX6	unnamed (-344)
CBX7	unnamed (-88526), unnamed (-83177), unnamed (-77734)
CC2D1B	unnamed (+35707)
CCAR1	unnamed (+961)
CCBE1	unnamed (+179545)
CCBL1	unnamed (-4590)
CCDC103	unnamed (+3284), unnamed (+3678)
CCDC109B	unnamed (+141895)
CCDC12	unnamed (-170749)
CCDC124	unnamed (-1405)
CCDC130	unnamed (+452), unnamed (+12806)
CCDC141	unnamed (-179863)
CCDC167	unnamed (-144166)
CCDC19	unnamed (-21662), unnamed (-17018), unnamed (+17528)
CCDC41	unnamed (-134630), unnamed (+31650)
CCDC47	unnamed (-1237), unnamed (-961)
CCDC50	unnamed (-1212)
CCDC6	unnamed (-408405)
CCDC66	unnamed (+367750), unnamed (+424647)
CCDC8	unnamed (+39476)
CCDC85B	unnamed (+3685), unnamed (+6749)
CCDC85C	unnamed (+5015)
CCDC86	unnamed (+866)
CCDC88C	unnamed (+1272), unnamed (+39498), unnamed (+44551), unnamed (+91215), unnamed (+92810)
CCDC91	unnamed (+969445), unnamed (+980607)
CCK	unnamed (+157865), unnamed (+164546), unnamed (+167291)
CCL1	unnamed (-23542)
CCL17	unnamed (+4517), unnamed (+6017), unnamed (+12051)
CCL2	unnamed (-12901), unnamed (-5759)
CCL22	unnamed (-53355), unnamed (-43689), unnamed (-43156)
CCNB3	unnamed (+411919), unnamed (+414690), unnamed (+418149), unnamed (+446586), unnamed (+450571), unnamed (+543513), unnamed (+585844)
CCNC	unnamed (+38008)
CCND1	unnamed (-376991), unnamed (-367867), unnamed (-300463), unnamed (-545)
CCND3	unnamed (+3297)
CCNH	unnamed (+9893)
CCNI	unnamed (+69884), unnamed (+78786), unnamed (+92666), unnamed (+121331), unnamed (+123675)
CCNJ	unnamed (-283839), unnamed (-227552), unnamed (-223863), unnamed (+3161)
CCNK	unnamed (+117602)
CCNL1	unnamed (-256359), unnamed (+28065), unnamed (+468801)
CCNL2	unnamed (-1345), unnamed (-1012)
CCNY	unnamed (+49424), unnamed (+88219)
CCR10	unnamed (+48)
CCR7	unnamed (+26176), unnamed (+31135)
CCRN4L	unnamed (-565221), unnamed (+1049), unnamed (+2605), unnamed (+26936)
CCSER2	unnamed (-14208)
CCT3	unnamed (+568)
CD109	unnamed (-1144)
CD14	unnamed (+45231)
CD180	unnamed (-110361), unnamed (-108056), unnamed (+113246), unnamed (+184488), unnamed (+336872), unnamed (+364659)
CD1D	unnamed (-160870)
CD207	unnamed (+7493)
CD274	unnamed (+1965), unnamed (+18499)
CD276	unnamed (+1082)
CD28	unnamed (-33413), unnamed (-20566), unnamed (-15200), unnamed (+83320)
CD2AP	unnamed (+1057)
CD34	unnamed (-314297), unnamed (-294077), unnamed (-285986), unnamed (-271709), unnamed (-268024), unnamed (-119765), unnamed (-53403), unnamed (-48402), unnamed (-25972), unnamed (-7311)
CD38	unnamed (+142647)
CD3E	unnamed (-28411)
CD3EAP	unnamed (-2762)
CD40	unnamed (+3128)
CD44	unnamed (-162544), unnamed (+5154), unnamed (+26658)
CD47	unnamed (-67401), unnamed (-41712), unnamed (+132623), unnamed (+565373)
CD55	unnamed (-65951)
CD58	unnamed (+192521)
CD59	unnamed (+1207), unnamed (+1790), unnamed (+4414), unnamed (+13716), unnamed (+47348)
CD63	unnamed (+794)
CD69	unnamed (-4224)
CD74	unnamed (+2555)
CD82	unnamed (+5186)
CD9	unnamed (-49646), unnamed (-41278), unnamed (-19809), unnamed (-15544), unnamed (-13475), unnamed (-1604), unnamed (+7062), unnamed (+20555), unnamed (+21350), unnamed (+22819), unnamed (+75047)
CD93	unnamed (-170875), unnamed (-160736), unnamed (-56289), unnamed (-47351), unnamed (-21272), unnamed (-17879), unnamed (+2607), unnamed (+6238), unnamed (+22617)
CD97	unnamed (-4818)
CD99	unnamed (-82354), unnamed (+714), unnamed (+1365), unnamed (+3185), unnamed (+13601)
CDC42BPA	unnamed (-116999)
CDC42BPB	unnamed (+1888), unnamed (+48356)
CDC42BPG	unnamed (-32997), unnamed (-32077), unnamed (-8629), unnamed (-6738)
CDC42EP2	unnamed (-36436), unnamed (-18814), unnamed (-18271), unnamed (-15287)
CDC42EP3	unnamed (-184256), unnamed (-180235), unnamed (+6448), unnamed (+15401), unnamed (+17497), unnamed (+18977), unnamed (+27790), unnamed (+86692), unnamed (+211793)
CDC42EP4	unnamed (+3821)
CDC45	unnamed (-1089), unnamed (+42054)
CDC7	unnamed (+305981)
CDCA2	unnamed (-1581)
CDCA4	unnamed (-2114)
CDCA7L	unnamed (-275582), unnamed (-271228), unnamed (-261968), unnamed (-228556)
CDH11	unnamed (-602520), unnamed (-601709), unnamed (-535049), unnamed (-1761), unnamed (+1063)
CDH13	unnamed (+3557), unnamed (+4332), unnamed (+123262), unnamed (+354026)
CDH17	unnamed (+249444)
CDH2	unnamed (-980701), unnamed (-617955), unnamed (-615332)
CDH22	unnamed (+130295)
CDH4	unnamed (+2649)
CDH5	unnamed (-709383), unnamed (-642723), unnamed (-641912), unnamed (-3195), unnamed (+824), unnamed (+7857), unnamed (+11207), unnamed (+11609), unnamed (+17291), unnamed (+33466)
CDHR4	unnamed (-4961)
CDIPT	unnamed (+41354)
CDK1	unnamed (-349504), unnamed (-348771), unnamed (+1017)
CDK11B	unnamed (-5785)
CDK12	unnamed (+119)
CDK13	unnamed (-315660)
CDK17	unnamed (-48326), unnamed (+18477), unnamed (+157773), unnamed (+175342), unnamed (+188493), unnamed (+189604), unnamed (+189981), unnamed (+203963)
CDK5	unnamed (-1651)
CDK5R1	unnamed (+286056)
CDK5RAP2	unnamed (-116889), unnamed (+38012)
CDK6	unnamed (-2177), unnamed (+1156), unnamed (+188996)
CDK8	unnamed (+71350)
CDK9	unnamed (-2849)
CDKAL1	unnamed (-36274), unnamed (+341809), unnamed (+345253), unnamed (+381878)
CDKL1	unnamed (-1498), unnamed (+44607), unnamed (+47406)
CDKN1A	unnamed (-63054), unnamed (-49538), unnamed (-11446), unnamed (-2523), unnamed (+4054)
CDKN2B	unnamed (-148105)
CDKN3	unnamed (-283793), unnamed (-282520)
CDNF	unnamed (+59018), unnamed (+245871), unnamed (+253726), unnamed (+262281), unnamed (+346133)
CDR2	unnamed (+3599)
CDRT1	unnamed (-27441)
CDS1	unnamed (+295797)
CDT1	unnamed (-430)
CDV3	unnamed (-2544)
CDYL	unnamed (-523266), unnamed (-518292)
CEACAM16	unnamed (-4216), unnamed (-3655), unnamed (+20400)
CEACAM19	unnamed (-24137)
CEBPD	unnamed (+402492)
CECR1	unnamed (-219918), unnamed (-184941), unnamed (-125103)
CECR2	unnamed (-128645), unnamed (-68807), unnamed (-33830)
CELA3A	unnamed (-1850)
CELA3B	unnamed (-29961), unnamed (-15047)
CELSR1	unnamed (+20243)
CENPA	unnamed (-16777), unnamed (-13280)
CENPO	unnamed (+861)
CENPV	unnamed (+79257)
CEP112	unnamed (+172930), unnamed (+449200)
CEP135	unnamed (+379937)
CEP170	unnamed (+502)
CEP63	unnamed (-907)
CEP68	unnamed (-28339), unnamed (-27824), unnamed (+883), unnamed (+2910)
CEP76	unnamed (-180288)
CEP95	unnamed (+28476), unnamed (+113609)
CER1	unnamed (-24530)
CERS5	unnamed (-36399)
CETN1	unnamed (-65988), unnamed (-52093)
CFDP1	unnamed (-29979), unnamed (+110582), unnamed (+145100)
CFL1	unnamed (+2309)
CFLAR	unnamed (-392), unnamed (+6600), unnamed (+16659), unnamed (+23504), unnamed (+33591)
CGNL1	unnamed (-55811), unnamed (+1138), unnamed (+3270), unnamed (+11199), unnamed (+83301), unnamed (+189002)
CHAC1	unnamed (-14430), unnamed (+66641)
CHAC2	unnamed (-252089)
CHADL	unnamed (+10677), unnamed (+11082)
CHAF1B	unnamed (-62214), unnamed (-61440), unnamed (+56965), unnamed (+76860), unnamed (+80265)
CHAMP1	unnamed (+5144)
CHCHD1	unnamed (-8369)
CHCHD10	unnamed (+647)
CHD2	unnamed (-91569), unnamed (+9670)
CHD3	unnamed (+31593)
CHD4	unnamed (+404)
CHD8	unnamed (-23677)
CHD9	unnamed (+1724), unnamed (+35090), unnamed (+39356)
CHGA	unnamed (-59538)
CHIC1	unnamed (+730004)
CHIC2	unnamed (-818), unnamed (+120305)
CHML	unnamed (+24126)
CHMP3	unnamed (+1636)
CHMP4B	unnamed (+3088), unnamed (+32935), unnamed (+153195)
CHMP6	unnamed (-232656), unnamed (-163464)
CHN1	unnamed (+1380), unnamed (+213323)
CHRAC1	unnamed (-4051), unnamed (+32010), unnamed (+86645)
CHRD	unnamed (+80382)
CHRM1	unnamed (+37343), unnamed (+41841), unnamed (+64403)
CHRM4	unnamed (-134803), unnamed (-133857), unnamed (-107409)
CHRNA1	unnamed (-239385), unnamed (-27442)
CHRNB4	unnamed (-138575)
CHRNE	unnamed (+39588)
CHST1	unnamed (+17678), unnamed (+23472)
CHST11	unnamed (+6066), unnamed (+66483), unnamed (+146090), unnamed (+193792)
CHST12	unnamed (+7111), unnamed (+108734)
CHST2	unnamed (+119915), unnamed (+187357), unnamed (+325542)
CHST7	unnamed (+1759)
CHSY1	unnamed (-4269), unnamed (+4731)
CHTF8	unnamed (-36565), unnamed (+814)
CIB3	unnamed (+12227)
CIC	unnamed (-2927), unnamed (+1097)
CIDEA	unnamed (+41268)
CIDEB	unnamed (-674)
CIITA	unnamed (+61290), unnamed (+64317), unnamed (+81046), unnamed (+244266), unnamed (+261000), unnamed (+325568)
CIRBP	unnamed (-8040), unnamed (-1203), unnamed (+904), unnamed (+2816)
CIRH1A	unnamed (-759)
CISD3	unnamed (+693), unnamed (+17222)
CIT	unnamed (+8083)
CITED1	unnamed (-221370)
CITED2	unnamed (-389350)
CITED4	unnamed (-82859), unnamed (-17550), unnamed (-16789), unnamed (-11244)
CKAP2	unnamed (+146995)
CKAP5	unnamed (+37286)
CKS1B	unnamed (-4638), unnamed (-2809)
CLASP1	unnamed (+36042)
CLCN3	unnamed (+1852)
CLCN4	unnamed (-146564), unnamed (-109269), unnamed (+340563)
CLCN6	unnamed (-3577)
CLCNKB	unnamed (+88070), unnamed (+99921), unnamed (+100348), unnamed (+107545), unnamed (+110660)
CLDN1	unnamed (-17897)
CLDN11	unnamed (-56299), unnamed (-54945), unnamed (+4262)
CLDN14	unnamed (+14447), unnamed (+17852), unnamed (+37747)
CLDN16	unnamed (-47500)
CLDN20	unnamed (-122287), unnamed (-63803), unnamed (+27543)
CLDN4	unnamed (+22675)
CLDN5	unnamed (-93430), unnamed (-92196), unnamed (-64192), unnamed (-6386), unnamed (-113), unnamed (+5600)
CLDN7	unnamed (-238)
CLEC10A	unnamed (-15578)
CLEC14A	unnamed (-134748), unnamed (-110940), unnamed (+1636), unnamed (+1923)
CLEC18A	unnamed (+74803), unnamed (+114039)
CLEC2D	unnamed (-22377)
CLEC2L	unnamed (+158318)
CLEC3B	unnamed (-30483)
CLEC4F	unnamed (-7727)
CLIC4	unnamed (+902), unnamed (+3428), unnamed (+64796)
CLIC6	unnamed (+139035), unnamed (+176987), unnamed (+217368), unnamed (+314585)
CLIP1	unnamed (-37615)
CLIP2	unnamed (+564)
CLK1	unnamed (+50103)
CLK3	unnamed (+38564)
CLMN	unnamed (-144729), unnamed (+60422)
CLMP	unnamed (+36032)
CLN5	unnamed (+969)
CLN8	unnamed (+50362)
CLPTM1L	unnamed (+17933)
CLSTN1	unnamed (-65738)
CLTA	unnamed (-835), unnamed (+21111)
CLTB	unnamed (-22563)
CLU	unnamed (-5450)
CLUH	unnamed (+938)
CMIP	unnamed (+46889), unnamed (+50758), unnamed (+69577), unnamed (+110052), unnamed (+182871), unnamed (+238986), unnamed (+242664), unnamed (+262800)
CMTM3	unnamed (+16), unnamed (+2255)
CMTM4	unnamed (+90420)
CMTM6	unnamed (+40598), unnamed (+64644)
CMTM7	unnamed (+47093), unnamed (+71139)
CNBP	unnamed (+1482)
CNIH4	unnamed (+74145)
CNKSR3	unnamed (+9476)
CNN2	unnamed (+939)
CNN3	unnamed (-91366), unnamed (-43670), unnamed (+2047)
CNOT6L	unnamed (-37901), unnamed (-1967)
CNP	unnamed (+35821)
CNST	unnamed (+5076), unnamed (+7163)
CNTNAP1	unnamed (-818)
COA1	unnamed (+4032), unnamed (+12792)
COA5	unnamed (+143434)
COBL	unnamed (+522938)
COBLL1	unnamed (+213942)
COG6	unnamed (+121510), unnamed (+219042), unnamed (+221632), unnamed (+233627), unnamed (+295792), unnamed (+496320), unnamed (+576011), unnamed (+931710), unnamed (+958490)
COL13A1	unnamed (+68841)
COL18A1	unnamed (-134962), unnamed (-103577), unnamed (-98228), unnamed (-89573), unnamed (+16956), unnamed (+62461), unnamed (+63453)
COL21A1	unnamed (-108886), unnamed (+220741)
COL24A1	unnamed (+87499)
COL27A1	unnamed (+63451), unnamed (+78788)
COL2A1	unnamed (+38695)
COL3A1	unnamed (-657834), unnamed (-654385)
COL4A1	unnamed (+41426), unnamed (+73035), unnamed (+178968)
COL4A2	unnamed (+15260), unnamed (+63847), unnamed (+100476), unnamed (+101051), unnamed (+104649), unnamed (+111860), unnamed (+112168), unnamed (+115844)
COL5A1	unnamed (-313010), unnamed (-303105), unnamed (-237970), unnamed (-237534)
COL5A2	unnamed (-80834)
COL6A3	unnamed (+322486)
COL8A1	unnamed (-658997), unnamed (-657284), unnamed (-95158), unnamed (-89832), unnamed (-89048), unnamed (+234306), unnamed (+367358)
COLEC11	unnamed (-24012)
COLEC12	unnamed (-27552), unnamed (-13657)
COLGALT1	unnamed (+4916), unnamed (+5850)
COLGALT2	unnamed (+156972), unnamed (+160496), unnamed (+167905)
COMMD10	unnamed (+303716)
COMMD3	unnamed (-70202)
COMMD7	unnamed (+258161), unnamed (+267118), unnamed (+277543)
COMTD1	unnamed (-161024)
COPB1	unnamed (+52642)
COPB2	unnamed (+80973)
COPRS	unnamed (+298169), unnamed (+298439)
COPS8	unnamed (-511916), unnamed (-509666), unnamed (-250822), unnamed (-212202), unnamed (-209125), unnamed (-196981), unnamed (-195408), unnamed (+6577)
COQ2	unnamed (+113106)
COQ7	unnamed (+20934), unnamed (+24211)
COQ9	unnamed (-38153), unnamed (-36653), unnamed (-30619)
CORO1C	unnamed (-82976)
CORO2B	unnamed (+39342), unnamed (+209997), unnamed (+240288)
CORO6	unnamed (-137383), unnamed (-118649), unnamed (-110459), unnamed (-57359), unnamed (-22814), unnamed (-20241), unnamed (+28068)
CORT	unnamed (+8395)
COTL1	unnamed (+549), unnamed (+14389)
COX18	unnamed (-102633)
COX4I2	unnamed (+36278), unnamed (+79271), unnamed (+79987)
COX5A	unnamed (+31004)
COX5B	unnamed (-416162), unnamed (-397546)
COX6A1P2	unnamed (+58617)
COX6C	unnamed (+1078)
COX7A1	unnamed (+993)
COX7A2	unnamed (-18464)
COX7C	unnamed (+532612)
CP	unnamed (+42535)
CPA6	unnamed (-174538)
CPD	unnamed (-34554)
CPE	unnamed (+227089), unnamed (+247566), unnamed (+386298)
CPEB3	unnamed (+144715)
CPEB4	unnamed (+544)
CPN1	unnamed (+43177)
CPN2	unnamed (+214842)
CPNE1	unnamed (+35807)
CPNE5	unnamed (+14670), unnamed (+15583), unnamed (+18643), unnamed (+82719), unnamed (+84998)
CPO	unnamed (+193899), unnamed (+212545), unnamed (+214259), unnamed (+217904)
CPSF3L	unnamed (-668)
CPSF4L	unnamed (-46474)
CPT1A	unnamed (+1726)
CPT1C	unnamed (-2297)
CRCP	unnamed (+36089)
CREB1	unnamed (-299172), unnamed (-197154), unnamed (-192214), unnamed (+943)
CREB3	unnamed (-427)
CREB3L1	unnamed (+41150)
CREB3L2	unnamed (-2322), unnamed (-937)
CREBBP	unnamed (-138871), unnamed (-69344)
CREBRF	unnamed (-20184)
CREG2	unnamed (-75910)
CRELD2	unnamed (+13205)
CRIM1	unnamed (+9153), unnamed (+13990), unnamed (+17357), unnamed (+39895), unnamed (+42849), unnamed (+51089), unnamed (+64995), unnamed (+65670), unnamed (+94760), unnamed (+96688), unnamed (+99570), unnamed (+101585), unnamed (+102339), unnamed (+107626), unnamed (+120721), unnamed (+128953), unnamed (+132218), unnamed (+165301), unnamed (+165849), unnamed (+207103), unnamed (+208559)
CRIP1	unnamed (-9140)
CRIP2	unnamed (+4215)
CRISPLD2	unnamed (-93042), unnamed (+179405)
CRK	unnamed (-18741), unnamed (-756), unnamed (+620)
CRMP1	unnamed (+142767), unnamed (+148588)
CRP	unnamed (-58925), unnamed (+117431)
CRTAM	unnamed (-132076), unnamed (-104080), unnamed (-103501), unnamed (-21167)
CRTC2	unnamed (+726)
CRTC3	unnamed (-123728), unnamed (-107036)
CRYAA	unnamed (+170637)
CRYBB3	unnamed (-236312), unnamed (-223868), unnamed (-216992), unnamed (-184399), unnamed (-173280), unnamed (-172185), unnamed (-108554), unnamed (-105067), unnamed (-84586)
CRYGA	unnamed (-87193)
CRYM	unnamed (-44724)
CSE1L	unnamed (-119355), unnamed (+133630)
CSF1	unnamed (-88248), unnamed (+6596)
CSF2	unnamed (+11943), unnamed (+132155)
CSF2RB	unnamed (-1200)
CSF3	unnamed (+833), unnamed (+10731)
CSK	unnamed (+507)
CSNK1A1	unnamed (+63570), unnamed (+80100), unnamed (+103383)
CSNK1D	unnamed (+35062)
CSNK1E	unnamed (-80474), unnamed (-79966), unnamed (+1782), unnamed (+2185), unnamed (+11480)
CSNK1G3	unnamed (+37563)
CSNK2B	unnamed (-755)
CSPG5	unnamed (-30961)
CSRNP1	unnamed (+3318), unnamed (+7321), unnamed (+11269), unnamed (+12260)
CSRP1	unnamed (-33755), unnamed (+12980), unnamed (+17416), unnamed (+18383)
CST3	unnamed (+8209)
CST9	unnamed (-23860)
CSTF2T	unnamed (-19544)
CTAG2	unnamed (-79350)
CTAGE1	unnamed (-255583), unnamed (-51710), unnamed (-16594), unnamed (+32396), unnamed (+67795), unnamed (+72464), unnamed (+220103), unnamed (+225736), unnamed (+240598), unnamed (+242588), unnamed (+244114), unnamed (+245345), unnamed (+246693), unnamed (+247318)
CTAGE6	unnamed (-77714), unnamed (+135378)
CTBP2	unnamed (-132145), unnamed (-131730), unnamed (-129761), unnamed (-129107)
CTBS	unnamed (-263)
CTC1	unnamed (+24285)
CTCF	unnamed (-25823)
CTCFL	unnamed (+125333)
CTDNEP1	unnamed (+581)
CTDP1	unnamed (-221625)
CTDSP1	unnamed (+557)
CTDSP2	unnamed (+511)
CTDSPL	unnamed (+44886)
CTGF	unnamed (-187164), unnamed (-179851), unnamed (-31664)
CTIF	unnamed (-49595), unnamed (+395823), unnamed (+399241), unnamed (+403697), unnamed (+410486)
CTLA4	unnamed (-77918)
CTNNAL1	unnamed (-104720)
CTNNB1	unnamed (-322244)
CTNNBIP1	unnamed (+19999)
CTNND1	unnamed (+13991)
CTNS	unnamed (-862)
CTPS1	unnamed (-105745), unnamed (-100200), unnamed (-99439), unnamed (-34130), unnamed (+35799), unnamed (+36337)
CTR9	unnamed (+54455), unnamed (+55020)
CTRB1	unnamed (+15384), unnamed (+19362), unnamed (+27639), unnamed (+28219), unnamed (+30237), unnamed (+31175), unnamed (+43542), unnamed (+44419), unnamed (+45232)
CTRC	unnamed (-26538)
CTRL	unnamed (+35943)
CTSC	unnamed (-237956)
CTSE	unnamed (+176997)
CTSK	unnamed (+1054)
CTSL	unnamed (-224801), unnamed (-219881), unnamed (-208416), unnamed (-193678), unnamed (-156389)
CTSO	unnamed (-991799)
CTSS	unnamed (-41312), unnamed (+1854)
CTSZ	unnamed (+1632)
CTTNBP2NL	unnamed (-6230), unnamed (-5718), unnamed (+3000)
CTU2	unnamed (-2799), unnamed (+61855), unnamed (+74664)
CTXN1	unnamed (+4649)
CTXN3	unnamed (+226673), unnamed (+236007), unnamed (+261020), unnamed (+309905), unnamed (+390841)
CUBN	unnamed (+137237)
CUL3	unnamed (-251101)
CUL9	unnamed (-9822)
CUX1	unnamed (+64318), unnamed (+87108)
CWC15	unnamed (+38531), unnamed (+203555)
CWC22	unnamed (+25101)
CWC27	unnamed (-1456)
CXCL1	unnamed (-7095), unnamed (-887)
CXCL2	unnamed (-12277), unnamed (-6787), unnamed (-553)
CXCL6	unnamed (-21165)
CXCR3	unnamed (-507214)
CXCR4	unnamed (-119429)
CXCR5	unnamed (+25544)
CXXC5	unnamed (+3022), unnamed (+9590), unnamed (+119866)
CXorf36	unnamed (-584025), unnamed (-566588), unnamed (-555896), unnamed (-516064)
CXorf40A	unnamed (+638)
CYB561	unnamed (+10767)
CYB5B	unnamed (-22022), unnamed (-15949), unnamed (-12180)
CYB5D1	unnamed (-3063), unnamed (-2551)
CYB5R3	unnamed (-33552), unnamed (-29598), unnamed (-1145)
CYBA	unnamed (-436), unnamed (-130)
CYFIP1	unnamed (+480)
CYGB	unnamed (+7722), unnamed (+8383)
CYP17A1	unnamed (+35355), unnamed (+37635)
CYP19A1	unnamed (+206802)
CYP26A1	unnamed (+305240), unnamed (+344329), unnamed (+369451)
CYP26B1	unnamed (+405290), unnamed (+544524), unnamed (+602943), unnamed (+642341), unnamed (+648228)
CYP26C1	unnamed (-193106)
CYP2A6	unnamed (+46403), unnamed (+47755)
CYP2W1	unnamed (+44469), unnamed (+66182)
CYP46A1	unnamed (+73427), unnamed (+73948)
CYP4X1	unnamed (+6778)
CYP4Z1	unnamed (-37142)
CYR61	unnamed (+976), unnamed (+2389)
CYSLTR2	unnamed (-57907)
CYSTM1	unnamed (+123847)
CYTH1	unnamed (-22679), unnamed (+6003), unnamed (+14475)
CYTH4	unnamed (-26165), unnamed (-11014)
CYTL1	unnamed (-15431), unnamed (-12489)
CYYR1	unnamed (-271102)
DAAM1	unnamed (-70956), unnamed (+18757), unnamed (+72199)
DAB2	unnamed (-119564), unnamed (-51076), unnamed (+4333)
DAB2IP	unnamed (+103302), unnamed (+177999), unnamed (+334622), unnamed (+447766), unnamed (+448288)
DACH1	unnamed (+239355)
DACT1	unnamed (+554320)
DACT3	unnamed (-53669)
DAD1	unnamed (+2636), unnamed (+33651)
DAGLA	unnamed (+36695)
DALRD3	unnamed (-1777)
DAP	unnamed (+33935), unnamed (+195770)
DAP3	unnamed (+12811)
DAPK1	unnamed (+2837), unnamed (+7757), unnamed (+19222), unnamed (+33960), unnamed (+71249)
DAPK2	unnamed (-33283), unnamed (+101448), unnamed (+160976)
DAXX	unnamed (+372)
DBN1	unnamed (-22407), unnamed (+17238)
DBX1	unnamed (+48840), unnamed (+60602)
DCAF13	unnamed (-907)
DCAF5	unnamed (+635), unnamed (+1124)
DCAF6	unnamed (+264)
DCAF8	unnamed (+54065)
DCBLD1	unnamed (+12550)
DCBLD2	unnamed (-647738), unnamed (-646954), unnamed (-641628), unnamed (-79502), unnamed (-77789), unnamed (+95092), unnamed (+166749)
DCLK2	unnamed (+399049), unnamed (+405022)
DCN	unnamed (-958594)
DCP2	unnamed (+186278), unnamed (+241610), unnamed (+296540), unnamed (+317153), unnamed (+391011)
DCSTAMP	unnamed (-716981)
DCTN5	unnamed (+27412)
DCUN1D3	unnamed (-3396), unnamed (-1547), unnamed (-1057)
DCUN1D4	unnamed (+1263)
DCUN1D5	unnamed (+95157)
DDAH1	unnamed (+121811)
DDB2	unnamed (+22020)
DDC	unnamed (-98357), unnamed (-70326)
DDHD1	unnamed (-802698), unnamed (-563692)
DDI1	unnamed (-484231)
DDIT3	unnamed (-2897)
DDIT4	unnamed (+2295), unnamed (+3060), unnamed (+31998), unnamed (+41638), unnamed (+43194), unnamed (+44731)
DDR1	unnamed (-134254), unnamed (-105658), unnamed (-56141), unnamed (-8400)
DDRGK1	unnamed (-3945)
DDX1	unnamed (+114213)
DDX11	unnamed (-52995), unnamed (-51574), unnamed (+4274), unnamed (+6358), unnamed (+249210)
DDX17	unnamed (+9896)
DDX18	unnamed (+119500)
DDX20	unnamed (-18178)
DDX23	unnamed (-751)
DDX28	unnamed (-56014)
DDX39A	unnamed (-14782)
DDX3X	unnamed (-31849)
DDX42	unnamed (+873), unnamed (+1149)
DDX46	unnamed (+86094)
DDX47	unnamed (-25046)
DDX52	unnamed (-597)
DDX53	unnamed (-685995)
DDX58	unnamed (+99856), unnamed (+139061)
DDX59	unnamed (+3927)
DDX60	unnamed (-115656), unnamed (-68453)
DDX60L	unnamed (-1347), unnamed (+46024), unnamed (+93227)
DEAF1	unnamed (+4621), unnamed (+5007)
DECR2	unnamed (-455)
DEDD2	unnamed (+3138)
DEGS1	unnamed (-117555)
DEK	unnamed (-105331)
DENND2D	unnamed (+10379)
DENND3	unnamed (-53699), unnamed (+14243), unnamed (+21560), unnamed (+23771), unnamed (+24284), unnamed (+27930), unnamed (+35581)
DENND4A	unnamed (-46004), unnamed (-41920), unnamed (+8095), unnamed (+136808), unnamed (+149302)
DENND4C	unnamed (-48617)
DENND5A	unnamed (+95521)
DEPDC1	unnamed (+886)
DEPDC5	unnamed (-111698)
DEPDC7	unnamed (-63510)
DERA	unnamed (+66617)
DERL3	unnamed (-7711), unnamed (-5692)
DESI2	unnamed (+835)
DFFA	unnamed (+14412)
DGCR2	unnamed (+59748)
DGCR6	unnamed (-260046)
DGCR8	unnamed (+1246)
DGKD	unnamed (+65247), unnamed (+133437)
DGKE	unnamed (+78407)
DGKI	unnamed (+73562)
DGKZ	unnamed (-42783)
DHCR24	unnamed (+658)
DHH	unnamed (-14424), unnamed (+4421)
DHRS13	unnamed (-47497), unnamed (-46850), unnamed (-46359)
DHRS3	unnamed (-1945), unnamed (+14460), unnamed (+18471), unnamed (+67119), unnamed (+73709), unnamed (+76133), unnamed (+244710), unnamed (+431700)
DHRS7	unnamed (+17397)
DHRSX	unnamed (-107847)
DHX16	unnamed (-12950), unnamed (-11809)
DHX40	unnamed (-232189), unnamed (-199611), unnamed (-198882), unnamed (-140509), unnamed (-139831), unnamed (-127885)
DHX8	unnamed (-82860), unnamed (-52600), unnamed (-50870), unnamed (+42157)
DIAPH1	unnamed (+824), unnamed (+21452), unnamed (+85921), unnamed (+106513)
DIAPH3	unnamed (+671557), unnamed (+683300)
DICER1	unnamed (-101474)
DIDO1	unnamed (+13206)
DIP2A	unnamed (+56116)
DIP2B	unnamed (+63251), unnamed (+105309)
DIRAS3	unnamed (-126956), unnamed (+212984)
DIS3L	unnamed (+1447)
DISC1	unnamed (+187460), unnamed (+218787)
DISP1	unnamed (+68392)
DISP2	unnamed (-34039), unnamed (-32794), unnamed (-29977), unnamed (-18319), unnamed (-17896)
DIXDC1	unnamed (+12622)
DKC1	unnamed (-595)
DKK1	unnamed (-595157)
DKK2	unnamed (-659199)
DKK3	unnamed (-80221)
DKKL1	unnamed (-3531)
DLAT	unnamed (-74989)
DLC1	unnamed (+382844), unnamed (+387064), unnamed (+462565)
DLD	unnamed (+1263), unnamed (+51563), unnamed (+54550), unnamed (+80742), unnamed (+85151), unnamed (+109252)
DLEU1	unnamed (-1025), unnamed (+308849)
DLG1	unnamed (-218870), unnamed (-177780)
DLGAP1	unnamed (+728454), unnamed (+801050), unnamed (+805345), unnamed (+832896), unnamed (+849056), unnamed (+858434), unnamed (+998980)
DLGAP4	unnamed (+196179), unnamed (+196549), unnamed (+199788), unnamed (+201513), unnamed (+202518), unnamed (+204230), unnamed (+217721), unnamed (+234256)
DLL1	unnamed (+104293)
DLL4	unnamed (-14681), unnamed (-14371), unnamed (+9326)
DLX2	unnamed (-292775)
DMRTA1	unnamed (-289373), unnamed (+594922)
DNAH1	unnamed (-15486)
DNAH10	unnamed (-42326)
DNAH17	unnamed (-198897), unnamed (-190425), unnamed (+161324), unnamed (+162386), unnamed (+195683)
DNAH2	unnamed (+33169)
DNAI1	unnamed (-7460)
DNAJA2	unnamed (-164356)
DNAJB12	unnamed (+36498), unnamed (+38035), unnamed (+39591), unnamed (+49231), unnamed (+78169), unnamed (+78934)
DNAJB5	unnamed (-721)
DNAJB8	unnamed (-25149), unnamed (-24543), unnamed (-23247), unnamed (-20183), unnamed (-19691), unnamed (-18572), unnamed (-14518), unnamed (-13456), unnamed (+171256), unnamed (+171644)
DNAJB9	unnamed (-2461)
DNAJC1	unnamed (-242047), unnamed (+329997)
DNAJC13	unnamed (+133255), unnamed (+136434)
DNAJC14	unnamed (+329)
DNAJC18	unnamed (-4135)
DNAJC3	unnamed (+35894)
DNAJC4	unnamed (-4781)
DNALI1	unnamed (+20273)
DNASE1L3	unnamed (+39873), unnamed (+98282), unnamed (+157863), unnamed (+166725), unnamed (+179535), unnamed (+201497)
DNASE2B	unnamed (-98592)
DNER	unnamed (+268570)
DNM1L	unnamed (-141768)
DNM3	unnamed (+499222)
DNMBP	unnamed (-28781), unnamed (-630), unnamed (+1652), unnamed (+95716)
DNMT1	unnamed (+528), unnamed (+938)
DNMT3A	unnamed (-273233), unnamed (+49965)
DNTTIP1	unnamed (+498)
DOCK10	unnamed (+205993)
DOCK4	unnamed (+43240), unnamed (+44707), unnamed (+76237), unnamed (+123882)
DOCK6	unnamed (+422), unnamed (+10329), unnamed (+14932)
DOCK9	unnamed (+3614), unnamed (+27971), unnamed (+68766), unnamed (+84899), unnamed (+86845), unnamed (+152253), unnamed (+156381), unnamed (+199269)
DOHH	unnamed (-6632)
DOK5	unnamed (-266160)
DOT1L	unnamed (-749), unnamed (+169), unnamed (+930), unnamed (+3387)
DPF1	unnamed (-26995), unnamed (+161033), unnamed (+290049), unnamed (+290977), unnamed (+303667)
DPF3	unnamed (+1910), unnamed (+243216), unnamed (+276526), unnamed (+277071), unnamed (+280625)
DPH6	unnamed (-953785), unnamed (-157155)
DPM2	unnamed (-84628), unnamed (-69249)
DPP7	unnamed (-15482), unnamed (-12835)
DPP9	unnamed (+526), unnamed (+6276)
DPYD	unnamed (+832465)
DPYSL2	unnamed (+1555), unnamed (+33698), unnamed (+35719)
DPYSL3	unnamed (+23289)
DR1	unnamed (-6879)
DRAM2	unnamed (-50270)
DRAP1	unnamed (+602)
DRD4	unnamed (+53232)
DRD5	unnamed (+225892)
DSCR3	unnamed (-103046)
DSN1	unnamed (-58862)
DST	unnamed (-245900), unnamed (+286364)
DSTN	unnamed (+81176)
DTL	unnamed (+127182)
DTNB	unnamed (+57811)
DTNBP1	unnamed (+393972)
DTX2	unnamed (-22924), unnamed (+4212)
DUOX2	unnamed (+52290)
DUSP1	unnamed (+868), unnamed (+1814), unnamed (+2388), unnamed (+5227)
DUSP10	unnamed (-18033), unnamed (+302963), unnamed (+576152), unnamed (+643950)
DUSP16	unnamed (+55676), unnamed (+119988), unnamed (+158793)
DUSP18	unnamed (+30839)
DUSP23	unnamed (-7489)
DUSP4	unnamed (-423429), unnamed (-406221), unnamed (-403214), unnamed (+1176), unnamed (+2340)
DUSP5	unnamed (-140531), unnamed (-95914), unnamed (-8570), unnamed (+720), unnamed (+5154), unnamed (+7752), unnamed (+11297), unnamed (+27636), unnamed (+28058), unnamed (+32503)
DUSP6	unnamed (-31829), unnamed (-30053), unnamed (+3241), unnamed (+8248), unnamed (+141461), unnamed (+189193)
DUSP7	unnamed (-32773)
DVL3	unnamed (-315)
DYNAP	unnamed (-340919), unnamed (+149292)
DYNC1H1	unnamed (+14229), unnamed (+123700), unnamed (+124053)
DYNC2H1	unnamed (+442773)
DYNLRB1	unnamed (-22581)
DYNLT1	unnamed (+13127)
DYRK1A	unnamed (-49723)
DYRK2	unnamed (-378351)
DYSF	unnamed (-55849), unnamed (+33107), unnamed (+38994), unnamed (+78392), unnamed (+136811), unnamed (+276045)
E2F1	unnamed (+955), unnamed (+1716)
E2F2	unnamed (-27152), unnamed (-24952), unnamed (+166), unnamed (+879)
E2F3	unnamed (+96016)
E2F7	unnamed (+755)
E2F8	unnamed (-373190), unnamed (-318731), unnamed (-318143)
ECE1	unnamed (-53597), unnamed (-52512), unnamed (-52032), unnamed (-48881), unnamed (-45419), unnamed (-40234), unnamed (-35605), unnamed (-30819), unnamed (-24170), unnamed (-14196), unnamed (-8550), unnamed (+13158), unnamed (+25500), unnamed (+29565), unnamed (+35970)
ECH1	unnamed (+793)
ECHDC3	unnamed (-67762)
ECI2	unnamed (-122546), unnamed (-117572)
ECT2L	unnamed (-309819), unnamed (-309045), unnamed (-243978), unnamed (-203461), unnamed (-201895), unnamed (-102275), unnamed (-27208)
EDAR	unnamed (-97930)
EDC3	unnamed (+42485)
EDEM1	unnamed (+1424)
EDEM2	unnamed (-18367)
EDEM3	unnamed (+457392), unnamed (+494382), unnamed (+495163), unnamed (+601017)
EDN1	unnamed (-276075), unnamed (-1222), unnamed (+1073), unnamed (+1775), unnamed (+42248), unnamed (+246272), unnamed (+296425)
EDN2	unnamed (-413662), unnamed (-362501)
EEA1	unnamed (-183251), unnamed (-80408)
EEF1G	unnamed (-14253), unnamed (-997), unnamed (+390), unnamed (+18970), unnamed (+21328)
EEF2K	unnamed (-11378)
EEFSEC	unnamed (+141870), unnamed (+142258)
EEPD1	unnamed (+149098)
EFCAB1	unnamed (+263294), unnamed (+324937)
EFCAB13	unnamed (-37529), unnamed (+11281)
EFCAB4B	unnamed (-85901)
EFCAB6	unnamed (+79611)
EFEMP1	unnamed (+9919), unnamed (+20997)
EFHC1	unnamed (+745), unnamed (+90086), unnamed (+153062)
EFHD2	unnamed (+2006)
EFNA1	unnamed (-682), unnamed (+2329), unnamed (+2930)
EFNA5	unnamed (+1833)
EFNB1	unnamed (-136971), unnamed (-134642), unnamed (-133903), unnamed (-125366), unnamed (-119859), unnamed (+197079)
EFNB2	unnamed (+43932)
EFR3A	unnamed (+110986)
EFTUD1	unnamed (-70640), unnamed (-69310), unnamed (+168097)
EFTUD2	unnamed (-3790), unnamed (-3396)
EGFL6	unnamed (-197256)
EGFL7	unnamed (-1755), unnamed (-86), unnamed (+5376), unnamed (+6071), unnamed (+8763), unnamed (+10244), unnamed (+10779), unnamed (+11479), unnamed (+12939), unnamed (+13672)
EGFLAM	unnamed (+204752)
EGFR	unnamed (+169124)
EGLN1	unnamed (-503), unnamed (+35288)
EGLN2	unnamed (+3147), unnamed (+4499)
EGLN3	unnamed (-104712), unnamed (+425141)
EHBP1L1	unnamed (-373)
EHD1	unnamed (-37393), unnamed (+1153), unnamed (+2073), unnamed (+25521), unnamed (+27412)
EHD4	unnamed (+2575), unnamed (+3236), unnamed (+12712), unnamed (+25162), unnamed (+28844), unnamed (+36212), unnamed (+37684), unnamed (+38776), unnamed (+43260), unnamed (+45677)
EHHADH	unnamed (-63775)
EHMT1	unnamed (+821)
EID3	unnamed (-915)
EIF1B	unnamed (-136340), unnamed (-93017)
EIF2B2	unnamed (-36468), unnamed (-27789), unnamed (-20059), unnamed (+38890), unnamed (+39307)
EIF2B4	unnamed (-1403)
EIF2S2	unnamed (+2041), unnamed (+90962), unnamed (+116711), unnamed (+117228)
EIF3C	unnamed (+20765)
EIF3J	unnamed (+4566), unnamed (+96293), unnamed (+96781)
EIF3L	unnamed (+12145), unnamed (+39519)
EIF4B	unnamed (+34772), unnamed (+35183)
EIF4E	unnamed (+174206), unnamed (+239424)
EIF4E3	unnamed (+139363)
EIF4EBP3	unnamed (-13510)
EIF4G1	unnamed (+644), unnamed (+4437)
EIF4G2	unnamed (+74), unnamed (+441), unnamed (+1966), unnamed (+2531)
EIF4G3	unnamed (-100481), unnamed (-88139), unnamed (-84074), unnamed (-77669), unnamed (+53369), unnamed (+75969)
EIF4H	unnamed (+645), unnamed (+11340)
EIF5	unnamed (+1400)
EIF5A	unnamed (-267), unnamed (+1398)
EIF6	unnamed (-18693)
ELAVL2	unnamed (+784301)
ELF1	unnamed (+26084), unnamed (+70675)
ELF2	unnamed (+134493), unnamed (+158824), unnamed (+160380)
ELF4	unnamed (+4248), unnamed (+18121), unnamed (+24139)
ELK3	unnamed (-94743), unnamed (+2215), unnamed (+16197), unnamed (+16574), unnamed (+17685), unnamed (+30836), unnamed (+48405), unnamed (+187701)
ELK4	unnamed (+20893), unnamed (+33426)
ELL	unnamed (+949)
ELL2	unnamed (-444569), unnamed (-219309), unnamed (-153775), unnamed (+5910)
ELMO1	unnamed (+39607), unnamed (+93757), unnamed (+95257)
ELMOD1	unnamed (+40660)
ELMOD3	unnamed (-721)
ELMSAN1	unnamed (-4860), unnamed (-1293), unnamed (+1645), unnamed (+2570), unnamed (+4973), unnamed (+17935), unnamed (+19326)
ELOVL1	unnamed (-4652)
ELOVL4	unnamed (+314877)
ELOVL5	unnamed (+33340), unnamed (+45246)
ELP5	unnamed (-786)
ELTD1	unnamed (-73957), unnamed (+172201)
EMC9	unnamed (+571), unnamed (+937)
EMILIN2	unnamed (+70393), unnamed (+138030)
EML1	unnamed (-35602), unnamed (-35081)
EML2	unnamed (+30337)
EML6	unnamed (-254573), unnamed (-226645), unnamed (-147434), unnamed (-146196), unnamed (-133794), unnamed (-88718)
EMP1	unnamed (+2356), unnamed (+13600)
ENAH	unnamed (+613), unnamed (+1650), unnamed (+50446)
ENC1	unnamed (+2995), unnamed (+10079), unnamed (+49190), unnamed (+54704), unnamed (+879915), unnamed (+891343), unnamed (+933939), unnamed (+948267), unnamed (+987659)
ENDOG	unnamed (-29863)
ENG	unnamed (+3881), unnamed (+8954)
ENO1	unnamed (+3695)
ENO3	unnamed (-4593), unnamed (-602), unnamed (+2354)
ENPP5	unnamed (-120528)
ENPP6	unnamed (-192060), unnamed (-164698)
ENSG00000091436	unnamed (-148687), unnamed (-108970)
ENSG00000129951	unnamed (+19757), unnamed (+20346), unnamed (+21267), unnamed (+23690)
ENSG00000145965	unnamed (-108886), unnamed (-71400)
ENSG00000167765	unnamed (+22074)
ENSG00000171282	unnamed (-57992), unnamed (-56561), unnamed (-54519), unnamed (-7540), unnamed (-3051), unnamed (-2579), unnamed (-2213), unnamed (-1141), unnamed (-555), unnamed (+765), unnamed (+1134), unnamed (+21617), unnamed (+103740), unnamed (+104993), unnamed (+105242)
ENSG00000173366	unnamed (-5305)
ENSG00000173517	unnamed (+233238)
ENSG00000176134	unnamed (+5829)
ENSG00000183748	unnamed (-24552), unnamed (+222369)
ENSG00000185900	unnamed (-36019)
ENSG00000198064	unnamed (+11005)
ENSG00000205147	unnamed (-21967), unnamed (-21183), unnamed (-20701)
ENSG00000215067	unnamed (-969)
ENSG00000226321	unnamed (-7651)
ENSG00000228144	unnamed (+206956), unnamed (+240145)
ENSG00000234469	unnamed (-83429), unnamed (+43068), unnamed (+80363)
ENSG00000237452	unnamed (+33850), unnamed (+34512)
ENSG00000248751	unnamed (-6592), unnamed (-3285), unnamed (-2959), unnamed (-2186), unnamed (+10096)
ENSG00000249240	unnamed (+28638), unnamed (+52581)
ENSG00000250349	unnamed (-34519)
ENSG00000250424	unnamed (+40931)
ENSG00000251537	unnamed (+4700)
ENSG00000254469	unnamed (-2679)
ENSG00000254673	unnamed (-100852)
ENSG00000254979	unnamed (-7042), unnamed (-3041)
ENSG00000257207	unnamed (+1544), unnamed (+22475)
ENSG00000258417	unnamed (+44306)
ENSG00000258555	unnamed (+150178)
ENSG00000258724	unnamed (+38863)
ENSG00000258790	unnamed (+568), unnamed (+38393)
ENSG00000258947	unnamed (+795)
ENSG00000259132	unnamed (-114), unnamed (+1700), unnamed (+2271), unnamed (+3717), unnamed (+7462)
ENSG00000259159	unnamed (+5046)
ENSG00000259753	unnamed (+32555)
ENSG00000260914	unnamed (-16414)
ENSG00000261130	unnamed (-243426)
ENSG00000261459	unnamed (-660)
ENSG00000262302	unnamed (-627), unnamed (+826)
ENSG00000263020	unnamed (-793)
ENSG00000263264	unnamed (-12355)
ENSG00000267261	unnamed (+25628)
ENSG00000268327	unnamed (+24085), unnamed (+26674), unnamed (+33589)
ENSG00000268643	unnamed (-1465)
ENSG00000269210	unnamed (-158576)
ENSG00000269547	unnamed (+9818)
ENSG00000269590	unnamed (-363), unnamed (+470)
ENSG00000269690	unnamed (-79674)
ENSG00000270106	unnamed (+519)
ENSG00000271079	unnamed (-77700), unnamed (+50517)
ENSG00000272410	unnamed (+161)
ENTPD1	unnamed (+4092), unnamed (+60379), unnamed (+64068)
ENTPD5	unnamed (-45757), unnamed (-45249)
EOMES	unnamed (+137406)
EPAS1	unnamed (-554325), unnamed (-502309), unnamed (-377818), unnamed (-180526), unnamed (-179878), unnamed (-162708), unnamed (-70632), unnamed (-40543), unnamed (-27351), unnamed (-23346), unnamed (-906), unnamed (+2036)
EPB41	unnamed (+40871)
EPB41L1	unnamed (-61020), unnamed (-60089), unnamed (-58299)
EPB41L3	unnamed (+77328)
EPB41L5	unnamed (-191555)
EPC1	unnamed (+196273), unnamed (+205652)
EPHA1	unnamed (+25161), unnamed (+25584)
EPHA2	unnamed (-33136), unnamed (-876), unnamed (+1650), unnamed (+4765), unnamed (+11962), unnamed (+12389), unnamed (+24240)
EPHA4	unnamed (+71447)
EPHB1	unnamed (-86390)
EPHB2	unnamed (-762), unnamed (+176586)
EPHB3	unnamed (-101329)
EPHB4	unnamed (+717), unnamed (+28183)
EPHX3	unnamed (-18775), unnamed (-16200)
EPN1	unnamed (-19479)
EPN2	unnamed (-126355), unnamed (-102319), unnamed (-64184), unnamed (-32236), unnamed (-19778)
EPO	unnamed (+78515)
EPOR	unnamed (+8554)
EPPK1	unnamed (-67555), unnamed (-59146)
EPS15	unnamed (-39814), unnamed (+1125)
EPS15L1	unnamed (+97885), unnamed (+126424), unnamed (+129443), unnamed (+145037), unnamed (+145385), unnamed (+145848)
EPS8	unnamed (-182), unnamed (+159494)
EPS8L1	unnamed (+40577)
EPS8L3	unnamed (-58358)
EPYC	unnamed (+490454), unnamed (+613838), unnamed (+673041), unnamed (+882177)
EQTN	unnamed (+145180), unnamed (+177493), unnamed (+184758)
ERAL1	unnamed (+3112), unnamed (+38461)
ERAP1	unnamed (+26444), unnamed (+104564)
ERAP2	unnamed (+4009)
ERCC1	unnamed (-21250), unnamed (-5088)
ERCC6L2	unnamed (+75720)
ERF	unnamed (-1440)
ERG	unnamed (-112655), unnamed (+161706), unnamed (+181458), unnamed (+184342), unnamed (+187414), unnamed (+188680), unnamed (+221574), unnamed (+222179), unnamed (+259953)
ERGIC1	unnamed (+510), unnamed (+57571)
ERI1	unnamed (+1895), unnamed (+19244), unnamed (+75661)
ERLEC1	unnamed (+961)
ERN1	unnamed (-18023), unnamed (+772), unnamed (+69628)
ERP27	unnamed (-18996)
ERRFI1	unnamed (-69505), unnamed (-68749), unnamed (-64886), unnamed (-64596)
ERVFRD-1	unnamed (-108045), unnamed (-103930), unnamed (-99649), unnamed (-98969)
ESAM	unnamed (-313)
ESCO2	unnamed (-97986), unnamed (-2577)
ESD	unnamed (+131198), unnamed (+191943), unnamed (+501659)
ESM1	unnamed (+3551), unnamed (+43078)
ESPN	unnamed (-3875)
ESRRA	unnamed (-167)
ESRRB	unnamed (+307749)
ESYT2	unnamed (+1084)
ETAA1	unnamed (-960157), unnamed (-919636), unnamed (+519471)
ETFA	unnamed (+65005)
ETFDH	unnamed (-128750), unnamed (+534)
ETNK1	unnamed (+822)
ETNK2	unnamed (+48731), unnamed (+73630)
ETS1	unnamed (+63659), unnamed (+64291), unnamed (+83738), unnamed (+87416), unnamed (+95700), unnamed (+96511), unnamed (+103856), unnamed (+112757), unnamed (+113676), unnamed (+119640), unnamed (+127978), unnamed (+257192), unnamed (+351377), unnamed (+392846)
ETS2	unnamed (-30958), unnamed (+180281), unnamed (+184585), unnamed (+241474), unnamed (+260785)
ETV2	unnamed (+155)
ETV4	unnamed (-95115), unnamed (-62179), unnamed (-33301), unnamed (+20309)
ETV6	unnamed (+304), unnamed (+2872), unnamed (+79752), unnamed (+152329), unnamed (+175122), unnamed (+180486), unnamed (+184704), unnamed (+205933), unnamed (+211848), unnamed (+229714), unnamed (+232543), unnamed (+318098)
EVA1A	unnamed (+292403)
EVA1B	unnamed (-59222)
EVA1C	unnamed (+30052), unnamed (+39557), unnamed (+63284), unnamed (+107304), unnamed (+109668)
EVC	unnamed (+33273), unnamed (+39094)
EVI5	unnamed (-10776), unnamed (+6519), unnamed (+254137)
EXD3	unnamed (+11921), unnamed (+16646), unnamed (+84741), unnamed (+101033)
EXOC3	unnamed (+254)
EXOC3L4	unnamed (+12362), unnamed (+18024)
EXOC6	unnamed (-93024), unnamed (+19638)
EXOG	unnamed (+46749)
EXOSC1	unnamed (+17643)
EXOSC7	unnamed (+19470)
EXT1	unnamed (+1573), unnamed (+11940), unnamed (+86693), unnamed (+133974), unnamed (+398379)
EXTL2	unnamed (+60478), unnamed (+128994)
EXTL3	unnamed (+1710)
EYA2	unnamed (+379469), unnamed (+381920)
EYA3	unnamed (+95559)
F11R	unnamed (+3113)
F2	unnamed (+89764)
F2R	unnamed (-54828), unnamed (-36662), unnamed (-10306)
F2RL2	unnamed (-82303), unnamed (-55947), unnamed (-37781)
F2RL3	unnamed (-58163), unnamed (-51999), unnamed (-1246)
F3	unnamed (-254639)
FAAH2	unnamed (+167056)
FABP2	unnamed (-204643)
FABP5	unnamed (+698), unnamed (+81482)
FADS2	unnamed (+2158), unnamed (+23712)
FADS3	unnamed (+40061), unnamed (+61615)
FAF2	unnamed (-9223), unnamed (+86905), unnamed (+87264)
FAHD2B	unnamed (-104381), unnamed (-85765)
FAM101B	unnamed (-204486), unnamed (-165076), unnamed (-141984)
FAM105B	unnamed (-519577), unnamed (-496421), unnamed (-464474), unnamed (-426325), unnamed (-221060)
FAM107A	unnamed (-50494)
FAM109B	unnamed (-400)
FAM122B	unnamed (+103967)
FAM124B	unnamed (+181907), unnamed (+239402)
FAM126A	unnamed (+146323)
FAM126B	unnamed (+18947)
FAM129B	unnamed (-4461), unnamed (+667), unnamed (+1581), unnamed (+11532), unnamed (+23516), unnamed (+25973), unnamed (+28878), unnamed (+40433), unnamed (+48542), unnamed (+50090), unnamed (+50450)
FAM131A	unnamed (-17607)
FAM132A	unnamed (-18681)
FAM132B	unnamed (+11783), unnamed (+13056)
FAM134B	unnamed (-307414), unnamed (-278237), unnamed (-274296), unnamed (-273279), unnamed (-97279)
FAM134C	unnamed (-786)
FAM155A	unnamed (+301783)
FAM159B	unnamed (-158750)
FAM163A	unnamed (-32369), unnamed (+72683), unnamed (+133000)
FAM168B	unnamed (-661)
FAM170A	unnamed (+784233)
FAM173B	unnamed (+322266)
FAM174B	unnamed (-152301)
FAM180A	unnamed (-176015)
FAM189A1	unnamed (-120531), unnamed (-115120)
FAM192A	unnamed (+38729)
FAM198B	unnamed (+178036)
FAM19A3	unnamed (+147927)
FAM200B	unnamed (-3986)
FAM20C	unnamed (+315963), unnamed (+364798)
FAM212A	unnamed (+1528), unnamed (+2850), unnamed (+4408)
FAM213A	unnamed (-9688), unnamed (-6650)
FAM213B	unnamed (-7802)
FAM214B	unnamed (-1204)
FAM3B	unnamed (-147917)
FAM3C	unnamed (+12643)
FAM3D	unnamed (+38590)
FAM49A	unnamed (+11790)
FAM49B	unnamed (-56837), unnamed (+51607)
FAM50B	unnamed (-50655), unnamed (-40990), unnamed (-37950), unnamed (+24403), unnamed (+61889)
FAM53B	unnamed (+587), unnamed (+19921), unnamed (+130416)
FAM60A	unnamed (+3317), unnamed (+246169), unnamed (+248253)
FAM64A	unnamed (+62527)
FAM65A	unnamed (+6857)
FAM65B	unnamed (-178679)
FAM69A	unnamed (+123516)
FAM69B	unnamed (+707), unnamed (+7821), unnamed (+15216)
FAM72A	unnamed (-61039), unnamed (-47590), unnamed (-30907), unnamed (-4643), unnamed (-4234), unnamed (-2161), unnamed (+268)
FAM83D	unnamed (-51683)
FAM84B	unnamed (-654829), unnamed (-269136), unnamed (+56237), unnamed (+60372), unnamed (+124487), unnamed (+178757), unnamed (+769660)
FAM89B	unnamed (-3128)
FAM8A1	unnamed (-109467)
FAM96A	unnamed (-2826), unnamed (+20468)
FAM9C	unnamed (-259668), unnamed (-43157), unnamed (-42839), unnamed (+14567)
FANCA	unnamed (+17667)
FANCC	unnamed (+388914), unnamed (+410487)
FANCE	unnamed (-108661)
FANCI	unnamed (+71689)
FANCM	unnamed (+114425)
FAR2	unnamed (-63774), unnamed (-52612)
FARP1	unnamed (-166039)
FARP2	unnamed (+473), unnamed (+26202)
FASLG	unnamed (+216220), unnamed (+239959), unnamed (+270265), unnamed (+272953), unnamed (+276217), unnamed (+276692)
FASN	unnamed (-130288), unnamed (+415)
FAT4	unnamed (-888874), unnamed (-191024), unnamed (-2141)
FAXDC2	unnamed (+93623), unnamed (+94363)
FBLIM1	unnamed (-7414), unnamed (-2593), unnamed (+28733), unnamed (+35931)
FBLN7	unnamed (-72592), unnamed (-50880), unnamed (+9137), unnamed (+11728)
FBXL19	unnamed (+64)
FBXL2	unnamed (+161668)
FBXL22	unnamed (-91603), unnamed (-73783), unnamed (-73502)
FBXL5	unnamed (-758)
FBXL7	unnamed (+127666), unnamed (+354797)
FBXO11	unnamed (+36303)
FBXO24	unnamed (-4979)
FBXO31	unnamed (+15401), unnamed (+318829), unnamed (+331088), unnamed (+434345), unnamed (+448768), unnamed (+453465), unnamed (+547324)
FBXO32	unnamed (+68996), unnamed (+69734)
FBXO7	unnamed (+1284)
FBXW11	unnamed (-179262), unnamed (-103947), unnamed (+92476)
FCGR1B	unnamed (-190298), unnamed (-163086), unnamed (+99129), unnamed (+101430), unnamed (+144637), unnamed (+157954), unnamed (+176956)
FCHO1	unnamed (-27116), unnamed (-26462)
FCHO2	unnamed (-109936)
FCHSD2	unnamed (+203021)
FDPS	unnamed (-1158)
FDXR	unnamed (+4370)
FEM1B	unnamed (+83135), unnamed (+87359)
FEM1C	unnamed (-438)
FER1L6	unnamed (+345059), unnamed (+409877), unnamed (+518660), unnamed (+519616)
FERMT1	unnamed (-545237)
FERMT2	unnamed (+1705)
FES	unnamed (-13178), unnamed (-10260)
FEZ2	unnamed (-82061), unnamed (+33706), unnamed (+35162), unnamed (+76416), unnamed (+76964), unnamed (+110047), unnamed (+113312), unnamed (+121544), unnamed (+134639), unnamed (+139926), unnamed (+140680), unnamed (+142695), unnamed (+145577), unnamed (+147505), unnamed (+176595), unnamed (+177270), unnamed (+191176), unnamed (+199416), unnamed (+202370), unnamed (+224908), unnamed (+228275), unnam…
FEZF2	unnamed (+809795)
FGD4	unnamed (-191687), unnamed (-190368), unnamed (-53356), unnamed (+35362)
FGD5	unnamed (+5851)
FGD6	unnamed (+13715)
FGF1	unnamed (-127641), unnamed (+260837)
FGF14	unnamed (+947658)
FGF16	unnamed (+110866)
FGF2	unnamed (+20207)
FGF22	unnamed (+21545)
FGFBP1	unnamed (+17815)
FGFR1	unnamed (+17515), unnamed (+26454), unnamed (+64880)
FGFR1OP2	unnamed (+62478)
FGFR4	unnamed (+42028)
FGFRL1	unnamed (+2432)
FGGY	unnamed (-482974), unnamed (-476902), unnamed (-411556), unnamed (-407832), unnamed (-401199), unnamed (-400156), unnamed (-164503), unnamed (-161028), unnamed (+422264)
FGL2	unnamed (-128466), unnamed (+235744)
FGR	unnamed (-27794), unnamed (+4002)
FHL1	unnamed (+1445)
FHL3	unnamed (+3570), unnamed (+4156), unnamed (+9251)
FILIP1L	unnamed (+108680), unnamed (+241732)
FIS1	unnamed (-6847)
FKBP1A	unnamed (-24422), unnamed (-5715), unnamed (-2821), unnamed (+852), unnamed (+13106), unnamed (+17416), unnamed (+19574)
FKBP2	unnamed (+538)
FKBP5	unnamed (+60323), unnamed (+114649)
FKBP9	unnamed (-67158), unnamed (-66332)
FKRP	unnamed (-22588), unnamed (-19907), unnamed (-19075), unnamed (-14250), unnamed (-8859)
FLI1	unnamed (-1838), unnamed (+1769), unnamed (+2224), unnamed (+14134), unnamed (+23593), unnamed (+24956), unnamed (+133968), unnamed (+136377), unnamed (+136767)
FLNA	unnamed (+31673)
FLNB	unnamed (+4774), unnamed (+26736), unnamed (+39546), unnamed (+48408), unnamed (+107989), unnamed (+166398)
FLNC	unnamed (+1334), unnamed (+2431)
FLOT1	unnamed (+1614), unnamed (+18761)
FLOT2	unnamed (+4280), unnamed (+39629)
FLRT2	unnamed (-54091), unnamed (-2473), unnamed (+324)
FLT1	unnamed (+1294), unnamed (+15702), unnamed (+24617), unnamed (+55013), unnamed (+84816), unnamed (+156478), unnamed (+172298)
FLT4	unnamed (+3181)
FLVCR2	unnamed (-3982)
FMNL1	unnamed (+4520)
FMNL2	unnamed (+246988)
FMNL3	unnamed (+761), unnamed (+4318), unnamed (+35752), unnamed (+45277), unnamed (+60106)
FMO3	unnamed (-378958)
FN1	unnamed (-414330), unnamed (-358332), unnamed (-324571), unnamed (-29356), unnamed (+5345), unnamed (+26821)
FNBP1	unnamed (+969), unnamed (+78183), unnamed (+110227), unnamed (+155242)
FNBP1L	unnamed (+165945), unnamed (+228425), unnamed (+230433), unnamed (+246123), unnamed (+359292)
FNDC1	unnamed (+522639)
FNDC3B	unnamed (+785), unnamed (+48910), unnamed (+96568), unnamed (+108545), unnamed (+111863), unnamed (+131024), unnamed (+131290), unnamed (+132006), unnamed (+132574), unnamed (+207331)
FNIP2	unnamed (+2855), unnamed (+335410)
FNTA	unnamed (+1346)
FNTB	unnamed (+93232)
FOSB	unnamed (-39341), unnamed (-23179), unnamed (+25139)
FOSL1	unnamed (+3373), unnamed (+6437)
FOSL2	unnamed (-345404), unnamed (-337023), unnamed (-2595), unnamed (+817), unnamed (+1663), unnamed (+2727), unnamed (+3138), unnamed (+5870), unnamed (+6748), unnamed (+16171), unnamed (+30345)
FOXA2	unnamed (-189177)
FOXB1	unnamed (+379218), unnamed (+389990), unnamed (+390664), unnamed (+391575)
FOXC1	unnamed (+1613), unnamed (+2086), unnamed (+3887), unnamed (+7075), unnamed (+7777), unnamed (+492065)
FOXC2	unnamed (+1658), unnamed (+4110), unnamed (+5274)
FOXD2	unnamed (+133052)
FOXD4L1	unnamed (+100738)
FOXD4L5	unnamed (+522723)
FOXF1	unnamed (-166195), unnamed (-122283)
FOXI1	unnamed (+26585), unnamed (+116473)
FOXJ2	unnamed (-60349), unnamed (+1870)
FOXK1	unnamed (-1158), unnamed (-879), unnamed (+64707)
FOXK2	unnamed (+11008)
FOXL1	unnamed (-9600), unnamed (-7148), unnamed (-5984), unnamed (+257924), unnamed (+351783), unnamed (+356480), unnamed (+370903), unnamed (+474160), unnamed (+486419), unnamed (+789847)
FOXN3	unnamed (+315923)
FOXO1	unnamed (+4104), unnamed (+52430), unnamed (+79210), unnamed (+434909), unnamed (+514600), unnamed (+715128), unnamed (+777293), unnamed (+789288), unnamed (+791878), unnamed (+889410)
FOXO3	unnamed (+31269)
FOXP1	unnamed (-455175), unnamed (+1735), unnamed (+43287), unnamed (+64389)
FOXP4	unnamed (+31537), unnamed (+36800)
FOXS1	unnamed (+5596), unnamed (+15750)
FPGS	unnamed (+42927), unnamed (+48000)
FREM1	unnamed (+163748)
FRMD1	unnamed (+74892)
FRMD3	unnamed (+153426)
FRMD4A	unnamed (-448170), unnamed (-261317), unnamed (-253462), unnamed (-244907), unnamed (-161055), unnamed (+332185), unnamed (+332574), unnamed (+439261), unnamed (+441331), unnamed (+454895), unnamed (+472275), unnamed (+540536), unnamed (+556287), unnamed (+640360), unnamed (+671391)
FRMD4B	unnamed (-24001), unnamed (+17612), unnamed (+85216), unnamed (+141856), unnamed (+168867), unnamed (+206053)
FRMD5	unnamed (+93968), unnamed (+112757), unnamed (+281017)
FRMD6	unnamed (-291040), unnamed (-264778), unnamed (-257319), unnamed (-183227), unnamed (-1054)
FRMD8	unnamed (+4640), unnamed (+5117), unnamed (+38365), unnamed (+41799), unnamed (+57067), unnamed (+92219), unnamed (+103450), unnamed (+103951), unnamed (+104620), unnamed (+106160), unnamed (+106560), unnamed (+116712)
FRMPD4	unnamed (+232525)
FRY	unnamed (+231567)
FRYL	unnamed (-22741), unnamed (+1085), unnamed (+191074)
FSCN1	unnamed (-23326), unnamed (-22858), unnamed (+2242), unnamed (+5505), unnamed (+16840), unnamed (+41538), unnamed (+74222), unnamed (+187354)
FST	unnamed (-115657), unnamed (-89962)
FSTL1	unnamed (+11058)
FTH1	unnamed (-7682), unnamed (-6337), unnamed (+586)
FTSJ3	unnamed (-14236)
FUBP1	unnamed (+2889), unnamed (+49235)
FUK	unnamed (-30865), unnamed (-23521), unnamed (-17215)
FUNDC2	unnamed (+27960)
FURIN	unnamed (+2642), unnamed (+5560)
FUS	unnamed (+1202)
FUT10	unnamed (+918221), unnamed (+920964)
FUT11	unnamed (+1403)
FUT4	unnamed (-316), unnamed (+15695)
FUT7	unnamed (-10931)
FXN	unnamed (+47765), unnamed (+54935), unnamed (+85182), unnamed (+137833)
FXYD2	unnamed (-4809)
FYB	unnamed (-92270)
FYN	unnamed (+1209), unnamed (+70472), unnamed (+114783), unnamed (+188708)
FZD4	unnamed (+766), unnamed (+2220), unnamed (+3095), unnamed (+3607), unnamed (+47301)
FZD5	unnamed (-41365)
FZD6	unnamed (-145796)
FZR1	unnamed (-15418)
G2E3	unnamed (-334470)
G3BP1	unnamed (-1421), unnamed (+521)
G6PC2	unnamed (+92582), unnamed (+94796)
GAB1	unnamed (+18917), unnamed (+45814)
GAB3	unnamed (+18149)
GABBR2	unnamed (+380354)
GABPB1	unnamed (+2407), unnamed (+4762)
GABRP	unnamed (-167103)
GABRR2	unnamed (-29098)
GADD45A	unnamed (+2759), unnamed (+102838)
GADD45B	unnamed (+1863), unnamed (+52814), unnamed (+57722), unnamed (+142615)
GADL1	unnamed (-383643), unnamed (-182962), unnamed (+198169), unnamed (+229662), unnamed (+230193), unnamed (+264262), unnamed (+269858), unnamed (+271200)
GAK	unnamed (-565)
GALK1	unnamed (+18088)
GALNT1	unnamed (-72317), unnamed (+56160)
GALNT10	unnamed (+7259)
GALNT15	unnamed (-109484), unnamed (-65079)
GALNT4	unnamed (+139706), unnamed (+141482)
GALNT6	unnamed (-4925)
GAPDH	unnamed (-906), unnamed (+2963)
GAPVD1	unnamed (+388667)
GARNL3	unnamed (+71819)
GAS1	unnamed (+522563), unnamed (+577067)
GAS2L1	unnamed (+609), unnamed (+2628), unnamed (+3447)
GAS6	unnamed (-328243), unnamed (-326144), unnamed (-319090), unnamed (-309061), unnamed (-299788), unnamed (-299020), unnamed (-267605), unnamed (-262706), unnamed (-30347)
GATA2	unnamed (-55174), unnamed (+1068), unnamed (+1674), unnamed (+2970), unnamed (+6034), unnamed (+6526), unnamed (+7645), unnamed (+11699), unnamed (+12761)
GATA3	unnamed (-82547), unnamed (+9264), unnamed (+10401)
GATA6	unnamed (+1156), unnamed (+1781), unnamed (+3129), unnamed (+4360), unnamed (+5886), unnamed (+7876), unnamed (+22738), unnamed (+28371), unnamed (+176010), unnamed (+180679), unnamed (+216078)
GATAD2A	unnamed (+78411), unnamed (+102878)
GBE1	unnamed (-335)
GBF1	unnamed (+34777)
GBX1	unnamed (+61941)
GBX2	unnamed (+1892), unnamed (+62919), unnamed (+81382)
GCC2	unnamed (+86303), unnamed (+105547), unnamed (+138187), unnamed (+141429), unnamed (+148632), unnamed (+169319)
GCH1	unnamed (+243848), unnamed (+246597), unnamed (+248012), unnamed (+333542)
GCLM	unnamed (-174637), unnamed (-149466), unnamed (-141484), unnamed (-135044), unnamed (-133994), unnamed (-128737)
GCM1	unnamed (-166781), unnamed (-154875)
GCOM1	unnamed (-214265), unnamed (-212133), unnamed (-204204), unnamed (-132102), unnamed (-26401), unnamed (-4749)
GCSAM	unnamed (+16390)
GDF1	unnamed (+44630), unnamed (+45284), unnamed (+45860), unnamed (+56369)
GDF15	unnamed (-16249)
GDF7	unnamed (+15972)
GDPD5	unnamed (+2636), unnamed (+23470), unnamed (+26960), unnamed (+29438), unnamed (+59083), unnamed (+63535), unnamed (+107758), unnamed (+118564), unnamed (+122589)
GEMIN2	unnamed (-4349)
GET4	unnamed (+1642)
GFAP	unnamed (-1437), unnamed (-624)
GFI1	unnamed (-301931), unnamed (-54313)
GFOD1	unnamed (+92597)
GGA1	unnamed (+24838)
GGA3	unnamed (-4243)
GGACT	unnamed (-9212)
GGN	unnamed (-1005)
GGT5	unnamed (-1520), unnamed (+1336), unnamed (+4873)
GGTLC2	unnamed (-15501)
GHRL	unnamed (-24642)
GHSR	unnamed (-66747), unnamed (+200571), unnamed (+275328), unnamed (+275896), unnamed (+276612), unnamed (+276878), unnamed (+296039), unnamed (+299357), unnamed (+311334), unnamed (+358992)
GIGYF1	unnamed (-4002)
GIMAP2	unnamed (-9806), unnamed (-791)
GIMAP4	unnamed (+4866), unnamed (+19000), unnamed (+27741), unnamed (+28299)
GIMAP5	unnamed (+17723)
GIMAP6	unnamed (-43509), unnamed (+36809), unnamed (+37367), unnamed (+46108), unnamed (+60242)
GIMAP7	unnamed (-54053), unnamed (-33468)
GIMAP8	unnamed (+10147), unnamed (+30732)
GINS3	unnamed (+59612), unnamed (+64919)
GINS4	unnamed (-23862), unnamed (+14488)
GIPC2	unnamed (+26101)
GIT1	unnamed (-4670), unnamed (+4885)
GJB1	unnamed (-33444)
GJC1	unnamed (+9180)
GJD3	unnamed (+15667), unnamed (+16229), unnamed (+19753), unnamed (+51343), unnamed (+52093)
GJD4	unnamed (-219112), unnamed (-180317)
GK	unnamed (+445)
GK2	unnamed (-579348)
GKN2	unnamed (+74521)
GLDC	unnamed (+80219), unnamed (+82392), unnamed (+91139), unnamed (+91978)
GLIS2	unnamed (+2172), unnamed (+5657)
GLIS3	unnamed (+425150)
GLRX	unnamed (-133447)
GLRX5	unnamed (-38117), unnamed (-17633)
GLS	unnamed (-198455), unnamed (-158315), unnamed (-87510)
GLTP	unnamed (+936)
GLTPD1	unnamed (+510)
GLTSCR1	unnamed (-12123)
GLUD1	unnamed (+125268)
GLYCTK	unnamed (+12977)
GMCL1	unnamed (-31553)
GMDS	unnamed (-464927), unnamed (-388239), unnamed (+143180), unnamed (+627468), unnamed (+628170), unnamed (+631358), unnamed (+633159), unnamed (+633632)
GMEB2	unnamed (-11617)
GMNC	unnamed (-280975)
GNA11	unnamed (+636)
GNA12	unnamed (+34851)
GNA14	unnamed (-203758), unnamed (-61170), unnamed (+216990)
GNA15	unnamed (+4681)
GNAI2	unnamed (+1181)
GNAI3	unnamed (-1644), unnamed (-1327)
GNAQ	unnamed (+709), unnamed (+179393), unnamed (+321981)
GNAT1	unnamed (-34235), unnamed (-30722), unnamed (-29322), unnamed (-25574), unnamed (-24739), unnamed (-23007), unnamed (-22092), unnamed (-19921)
GNAT2	unnamed (-3488), unnamed (-3061)
GNB1L	unnamed (-1045)
GNE	unnamed (+65008)
GNG12	unnamed (-5180), unnamed (+45568), unnamed (+145647)
GNG7	unnamed (+83967), unnamed (+168860), unnamed (+173768), unnamed (+224719)
GNL2	unnamed (+18729)
GNLY	unnamed (+50918)
GNPDA1	unnamed (-2292)
GNPNAT1	unnamed (-157791)
GNRH2	unnamed (-171296)
GNS	unnamed (+78119), unnamed (+93834)
GOLGA1	unnamed (-180131), unnamed (-179791)
GOLGA2	unnamed (+429)
GOLGA5	unnamed (+69311)
GOLGA6A	unnamed (+42950), unnamed (+43356), unnamed (+72987)
GOLGA6C	unnamed (-226456), unnamed (-118151)
GOLGA7	unnamed (+14690)
GOLGA8I	unnamed (-48068)
GOLGA8Q	unnamed (-79680)
GOLGA8R	unnamed (-58236)
GOLPH3	unnamed (+77048), unnamed (+312568)
GON4L	unnamed (+157531)
GOPC	unnamed (+107157)
GORASP1	unnamed (-41894), unnamed (-37891), unnamed (-33943), unnamed (-32952)
GOT1	unnamed (-38649)
GOT2	unnamed (+1411)
GP5	unnamed (-91470), unnamed (+22290)
GP9	unnamed (+9457), unnamed (+21080), unnamed (+55938)
GPANK1	unnamed (+974)
GPATCH2L	unnamed (-164507), unnamed (-164167)
GPBP1	unnamed (+5131), unnamed (+5795), unnamed (+224266)
GPR108	unnamed (-3089), unnamed (-1351), unnamed (+2003), unnamed (+3434)
GPR110	unnamed (-206297), unnamed (-5898), unnamed (+47322), unnamed (+52811)
GPR111	unnamed (-177641)
GPR116	unnamed (-73063), unnamed (-67574), unnamed (+18578), unnamed (+70970)
GPR12	unnamed (-409934), unnamed (+173388)
GPR124	unnamed (+4172)
GPR126	unnamed (+60454), unnamed (+524495), unnamed (+540973)
GPR132	unnamed (-26256)
GPR135	unnamed (+129688), unnamed (+183130)
GPR137	unnamed (-16425), unnamed (-16020)
GPR143	unnamed (+16655), unnamed (+16891), unnamed (+18553)
GPR146	unnamed (-27617), unnamed (-5904)
GPR155	unnamed (+36480)
GPR156	unnamed (-155101)
GPR160	unnamed (-33741)
GPR17	unnamed (+3405), unnamed (+15619)
GPR176	unnamed (+87181), unnamed (+291814), unnamed (+325353), unnamed (+332721), unnamed (+336772), unnamed (+337917), unnamed (+338328)
GPR21	unnamed (-1128)
GPR3	unnamed (+67548), unnamed (+96090)
GPR4	unnamed (-13084), unnamed (+1113), unnamed (+5371)
GPR56	unnamed (+1189), unnamed (+5859)
GPR6	unnamed (+118455)
GPR68	unnamed (-162580), unnamed (-124354), unnamed (-119301), unnamed (-72637), unnamed (-71042), unnamed (+136390), unnamed (+136769)
GPR88	unnamed (+161708), unnamed (+165123)
GPR89B	unnamed (+150218)
GPR97	unnamed (-38491), unnamed (-33821)
GPRC5A	unnamed (+1731), unnamed (+21554), unnamed (+23597)
GPRC5D	unnamed (+36005), unnamed (+38048), unnamed (+57871)
GPRIN2	unnamed (-22282)
GPS2	unnamed (+7167)
GPSM3	unnamed (+24)
GPX1	unnamed (+6114)
GPX3	unnamed (+41940), unnamed (+50139), unnamed (+58534)
GPX4	unnamed (-4263), unnamed (-3035), unnamed (+1219), unnamed (+29040), unnamed (+69171)
GRAMD1A	unnamed (-2717), unnamed (+659)
GRAMD2	unnamed (-31728)
GRAMD3	unnamed (-948032), unnamed (+233766)
GRAP	unnamed (-169926), unnamed (-157468), unnamed (-125520), unnamed (-87385), unnamed (-63349), unnamed (+8531)
GRAP2	unnamed (-307333), unnamed (+220027)
GRASP	unnamed (-519), unnamed (+4441)
GRB10	unnamed (-61508), unnamed (+68539), unnamed (+96570)
GRB14	unnamed (-5622)
GRB2	unnamed (+79907)
GRHL1	unnamed (+39676)
GRHPR	unnamed (-272793), unnamed (-224693), unnamed (-138572), unnamed (-127406), unnamed (+41350)
GRIA2	unnamed (+774296)
GRIK4	unnamed (-173321), unnamed (-107062)
GRIN1	unnamed (-11928), unnamed (-9281)
GRIN2B	unnamed (+769803), unnamed (+781047)
GRIN2C	unnamed (-8788)
GRK5	unnamed (+1679), unnamed (+25044), unnamed (+160474), unnamed (+161865), unnamed (+309414), unnamed (+309947)
GRK6	unnamed (+477)
GRK7	unnamed (+64878), unnamed (+82409)
GRM2	unnamed (-20396)
GRM5	unnamed (+487905)
GRPEL2	unnamed (-60707), unnamed (-48474), unnamed (-37969)
GRXCR2	unnamed (-53023)
GSAP	unnamed (+88108)
GSDMC	unnamed (-101337), unnamed (+77697), unnamed (+626412)
GSDMD	unnamed (+7024)
GSE1	unnamed (-482608), unnamed (-377527)
GSG2	unnamed (-5458)
GSN	unnamed (-31301), unnamed (-18040), unnamed (-17373), unnamed (+50444), unnamed (+57472), unnamed (+59161), unnamed (+66962)
GSPT2	unnamed (-19397)
GSTO1	unnamed (-124587)
GSTO2	unnamed (+56725), unnamed (+57172), unnamed (+62012), unnamed (+63464)
GSTP1	unnamed (-468)
GSTT1	unnamed (+3674)
GSTT2	unnamed (+58271)
GTDC1	unnamed (-221345), unnamed (-160504), unnamed (-159979)
GTF2I	unnamed (-178455), unnamed (-178146), unnamed (-1094), unnamed (+14912)
GTF2IRD1	unnamed (+25256), unnamed (+25565)
GTF2IRD2	unnamed (-112972), unnamed (-110914)
GTF2IRD2B	unnamed (+109063), unnamed (+357210), unnamed (+358015)
GTPBP1	unnamed (-4317), unnamed (+48437)
GTPBP3	unnamed (-690)
GTSCR1	unnamed (-465933), unnamed (-330823)
GTSF1L	unnamed (-137054)
GULP1	unnamed (+23653), unnamed (+27102)
GYPB	unnamed (+107380)
GYPC	unnamed (+407009), unnamed (+450331)
GYPE	unnamed (-6400)
GZF1	unnamed (-608)
H1F0	unnamed (-57559), unnamed (-54890), unnamed (-46215)
H1FOO	unnamed (+20926), unnamed (+32899), unnamed (+44504), unnamed (+49060), unnamed (+54368), unnamed (+54970), unnamed (+60779)
H2AFJ	unnamed (-3649)
H2AFY2	unnamed (-182023)
H3F3C	unnamed (-166680), unnamed (+41438)
HAAO	unnamed (-432723), unnamed (-431685), unnamed (-290893), unnamed (-289878), unnamed (-283462), unnamed (-258523), unnamed (-251705), unnamed (-158697), unnamed (-138032), unnamed (-135624), unnamed (-133012), unnamed (-114811), unnamed (-82983), unnamed (-18701)
HABP2	unnamed (-601568), unnamed (-599614)
HACL1	unnamed (-196919), unnamed (-43578), unnamed (-37216), unnamed (-36496), unnamed (-35941)
HAP1	unnamed (-41200)
HAPLN1	unnamed (+145104)
HAS1	unnamed (+32702)
HAUS2	unnamed (-48685), unnamed (-45707)
HAUS3	unnamed (-18777)
HAUS4	unnamed (-23404), unnamed (-22833), unnamed (-21387), unnamed (-17642)
HAUS6	unnamed (-21071)
HAUS8	unnamed (-1702)
HBEGF	unnamed (+4232), unnamed (+18803), unnamed (+33719)
HCFC1	unnamed (+2367), unnamed (+3803)
HCRTR1	unnamed (-39586), unnamed (-37160), unnamed (-28238)
HCST	unnamed (-3296)
HDAC4	unnamed (+427352)
HDAC5	unnamed (-14328)
HDAC7	unnamed (-48471), unnamed (+8808), unnamed (+14015)
HDAC8	unnamed (+44583)
HDC	unnamed (-86720), unnamed (-84365)
HDGF	unnamed (+1398), unnamed (+1856), unnamed (+2650)
HDHD1	unnamed (+37157)
HEATR2	unnamed (+1052), unnamed (+1622), unnamed (+50965), unnamed (+51645), unnamed (+52599)
HEBP1	unnamed (+733)
HEBP2	unnamed (+81888), unnamed (+82662), unnamed (+147729), unnamed (+188246), unnamed (+189812), unnamed (+289432), unnamed (+364499)
HECTD1	unnamed (+416)
HECTD3	unnamed (+559)
HECW2	unnamed (+227967), unnamed (+261821), unnamed (+315829), unnamed (+316385), unnamed (+317463), unnamed (+322830), unnamed (+324374)
HEG1	unnamed (+16561)
HELT	unnamed (+94055)
HELZ	unnamed (-94290), unnamed (+152626)
HERC1	unnamed (-104931), unnamed (-45403)
HERC2	unnamed (+83999)
HERC3	unnamed (-57105)
HES1	unnamed (+3281)
HES2	unnamed (-994)
HEXIM1	unnamed (-50)
HEY1	unnamed (-254702), unnamed (-26484)
[truncated: 3,313 more rows]

## Sheet: C closed 4hr + K4me1|2 only
Ontology	# Term Name	Binom Rank	Binom Raw P-Value	Binom FDR Q-Val	Binom Fold Enrichment	Binom Observed Region Hits	Binom Region Set Coverage	Hyper Rank	Hyper FDR Q-Val	Hyper Fold Enrichment	Hyper Observed Gene Hits	Hyper Total Genes	Hyper Gene Set Coverage
GO Biological Process	apoptotic signaling pathway	39	9.42475e-18	2.52293e-15	2.1145	159	4.93%	231	4.04534e-4	1.5056	94	283	2.36%
	negative regulation of protein kinase activity	98	2.05972e-13	2.19423e-11	2.0694	123	3.81%	153	1.82344e-5	1.7715	68	174	1.71%
	regulation of cell shape	138	1.36335e-11	1.03140e-9	2.2943	83	2.57%	274	1.49394e-3	1.7720	43	110	1.08%
	filopodium assembly	169	3.84043e-10	2.37243e-8	4.2846	28	0.87%	476	1.95561e-2	2.4725	12	22	0.30%
	body fluid secretion	191	1.03408e-9	5.65226e-8	2.5022	57	1.77%	493	2.31459e-2	1.7857	26	66	0.65%
	cellular response to oxygen levels	221	8.72197e-9	4.12024e-7	2.2245	64	1.98%	448	1.35632e-2	1.6878	35	94	0.88%
	response to arsenic-containing substance	238	1.98826e-8	8.72162e-7	4.7866	20	0.62%	310	2.85314e-3	3.1164	11	16	0.28%
	intrinsic apoptotic signaling pathway	261	3.89960e-8	1.55984e-6	2.0187	73	2.26%	475	1.93079e-2	1.5445	46	135	1.16%
	positive regulation of myeloid cell differentiation	272	5.41795e-8	2.07954e-6	2.1905	59	1.83%	535	3.91309e-2	1.7434	25	65	0.63%
	cellular response to interleukin-1	291	9.16063e-8	3.28649e-6	2.6211	40	1.24%	367	6.23500e-3	2.1585	20	42	0.50%
	positive regulation of vascular permeability	298	1.10118e-7	3.85781e-6	5.0364	17	0.53%	550	4.02365e-2	3.3997	6	8	0.15%
	cellular response to hypoxia	305	1.39170e-7	4.76373e-6	2.1957	55	1.70%	554	4.01403e-2	1.6340	31	86	0.78%
	cellular response to decreased oxygen levels	322	2.47171e-7	8.01385e-6	2.1550	55	1.70%	593	4.61447e-2	1.6152	31	87	0.78%
	response to fluid shear stress	372	1.07017e-6	3.00337e-5	2.6782	32	0.99%	405	8.79789e-3	2.5621	13	23	0.33%
	cellular response to vascular endothelial growth factor stimulus	384	1.43138e-6	3.89156e-5	2.6898	31	0.96%	334	3.96560e-3	2.6442	14	24	0.35%
	negative regulation of MAP kinase activity	387	1.65933e-6	4.47632e-5	2.0682	52	1.61%	294	2.12136e-3	1.9917	29	66	0.73%
	negative regulation of fat cell differentiation	414	3.94849e-6	9.95707e-5	2.1492	44	1.36%	305	2.73911e-3	2.3998	18	34	0.45%
	protein K48-linked ubiquitination	419	4.33670e-6	1.08055e-4	2.3516	36	1.12%	515	2.99041e-2	1.9901	18	41	0.45%
	cellular response to arsenic-containing substance	427	4.64149e-6	1.13483e-4	7.5354	9	0.28%	585	4.55857e-2	3.7774	5	6	0.13%
	extrinsic apoptotic signaling pathway	442	6.55897e-6	1.54922e-4	2.4089	33	1.02%	541	3.93575e-2	1.8132	22	55	0.55%
The test set of 3,228 genomic regions picked 3,980 genes (22%) of all 18,041 genes.
GO Biological Process has 10,440 terms covering 15,441 (86%) of all 18,041 genes.	10,440 ontology terms were tested (100%) using an annotation count range of [1, Inf].
GREAT version 3.0.0
Species assembly: hg19
Association rule: Basal+extension: 5000 bp upstream, 1000 bp downstream, 1000000 bp max extension, curated regulatory domains included
# GREAT version 3.0.0	Species assembly: hg19	Association rule: Basal+extension: 5000 bp upstream, 1000 bp downstream, 1000000 bp max extension, curated regulatory domains included
A1CF	unnamed (-103494)
A4GALT	unnamed (-50317), unnamed (-17137)
AAGAB	unnamed (+54655)
AATF	unnamed (+139357)
AATK	unnamed (+113150), unnamed (+127736)
ABCB10	unnamed (-55422)
ABCC1	unnamed (+17564), unnamed (+65522)
ABCC10	unnamed (+10105)
ABCC11	unnamed (+73759)
ABCC12	unnamed (-11742)
ABCC4	unnamed (-196241), unnamed (-179758)
ABCC6	unnamed (+208365), unnamed (+256323)
ABCD3	unnamed (-157306), unnamed (-137727)
ABCG1	unnamed (+42466), unnamed (+82993)
ABHD16A	unnamed (+5654)
ABHD17C	unnamed (-87723), unnamed (-1190)
ABHD2	unnamed (+86481)
ABHD8	unnamed (+9136), unnamed (+11497), unnamed (+21920)
ABI2	unnamed (-87192)
ABL1	unnamed (+72209)
ABL2	unnamed (+140625)
ABLIM1	unnamed (-221517), unnamed (-33261), unnamed (+48271)
ABLIM2	unnamed (+58575), unnamed (+200101)
ABLIM3	unnamed (+97448)
ABR	unnamed (+31991)
ABTB1	unnamed (+49379)
ACAA2	unnamed (-79218)
ACADS	unnamed (+128347)
ACAN	unnamed (-150668), unnamed (-145607)
ACBD4	unnamed (-2457)
ACCSL	unnamed (-121971)
ACER2	unnamed (+2527)
ACER3	unnamed (-22536), unnamed (-2621)
ACLY	unnamed (-27089)
ACMSD	unnamed (-100618)
ACO1	unnamed (-865420)
ACOT11	unnamed (-70182), unnamed (-69695)
ACOT13	unnamed (+34985)
ACOT4	unnamed (+19139)
ACOT6	unnamed (-5999)
ACOT8	unnamed (+20375)
ACP2	unnamed (+13942)
ACP6	unnamed (-99524), unnamed (+128217)
ACPT	unnamed (+4195)
ACR	unnamed (-26351), unnamed (-9333)
ACSL1	unnamed (+87028)
ACSL3	unnamed (-165689)
ACSL4	unnamed (-155985)
ACSL5	unnamed (+18542)
ACSS2	unnamed (+27717)
ACTA2	unnamed (-2923)
ACTG1	unnamed (+24074), unnamed (+102143)
ACTN1	unnamed (+14719)
ACTN4	unnamed (+79168)
ACTR2	unnamed (+126259)
ACTRT3	unnamed (+445098), unnamed (+596465)
ACVR1	unnamed (+52619)
ACVR1C	unnamed (-193487)
ACVR2B	unnamed (+30529)
ACYP2	unnamed (-81567)
ADAM15	unnamed (-5806)
ADAM23	unnamed (+256251)
ADAMTS14	unnamed (+43781)
ADAMTS18	unnamed (+215538)
ADAMTS2	unnamed (-143746)
ADAMTS20	unnamed (+481942)
ADAMTS6	unnamed (+663600)
ADAMTS9	unnamed (-239342), unnamed (-27401), unnamed (-3219), unnamed (+135577)
ADAMTSL1	unnamed (-178924), unnamed (+502902)
ADAMTSL4	unnamed (+15424), unnamed (+20336)
ADAP2	unnamed (+29295)
ADAR	unnamed (-118755), unnamed (-118477)
ADAT2	unnamed (+159129)
ADAT3	unnamed (+30616)
ADCK3	unnamed (+47281)
ADCY6	unnamed (+2678)
ADCY7	unnamed (-111754), unnamed (-72652), unnamed (+15680), unnamed (+44534)
ADCY8	unnamed (+523537), unnamed (+595604)
ADCY9	unnamed (+115308), unnamed (+152874)
ADCYAP1	unnamed (-80696)
ADD3	unnamed (-46229)
ADHFE1	unnamed (+62289)
ADI1	unnamed (+13678)
ADIRF	unnamed (+3800)
ADM	unnamed (+13046), unnamed (+72325)
ADORA2B	unnamed (-97018)
ADRA1D	unnamed (-304828)
ADRB1	unnamed (-120932)
ADRB2	unnamed (-35026), unnamed (+173531), unnamed (+219837)
ADRM1	unnamed (+49672)
ADSS	unnamed (+280847)
AEBP2	unnamed (+44211), unnamed (+186158)
AES	unnamed (-17377), unnamed (+7685)
AFAP1	unnamed (-160208), unnamed (-18682), unnamed (+61468), unnamed (+121485)
AFAP1L1	unnamed (-32809), unnamed (-1136)
AFAP1L2	unnamed (-205542)
AFF1	unnamed (+33703), unnamed (+185291)
AGAP1	unnamed (+4891)
AGBL3	unnamed (-142078), unnamed (-135654), unnamed (-116870), unnamed (-113072)
AGFG1	unnamed (-9567)
AGK	unnamed (+149955)
AGO2	unnamed (-345816)
AGPAT3	unnamed (-60523), unnamed (+32634)
AGPS	unnamed (+8132)
AGRN	unnamed (+1899)
AHCTF1	unnamed (+136362), unnamed (+142417)
AHCY	unnamed (+34435)
AHCYL1	unnamed (-8672)
AHCYL2	unnamed (+143790), unnamed (+176654)
AHDC1	unnamed (-2854), unnamed (+80601)
AHI1	unnamed (+3906)
AHNAK	unnamed (+38636), unnamed (+113029)
AHR	unnamed (+207623)
AHRR	unnamed (+88425)
AHSA2	unnamed (+244266)
AIG1	unnamed (+230668)
AK2	unnamed (+51900)
AKAP1	unnamed (+99263)
AKAP11	unnamed (+223306)
AKAP12	unnamed (+87271)
AKAP13	unnamed (-378072), unnamed (-354225)
AKAP2	unnamed (+276538), unnamed (+293201), unnamed (+303530)
AKT1	unnamed (+6889), unnamed (+9143)
AKT1S1	unnamed (-17457)
AKT3	unnamed (+94259)
ALCAM	unnamed (-603711), unnamed (+344708), unnamed (+454715)
ALDH1A1	unnamed (-165412)
ALDH1A2	unnamed (+145403), unnamed (+244934)
ALDH1A3	unnamed (-184455)
ALDH2	unnamed (+10679)
ALDH3A1	unnamed (+20785)
ALDH4A1	unnamed (-45931), unnamed (-27025), unnamed (-7549)
ALDH8A1	unnamed (+525181)
ALG12	unnamed (-559)
ALK	unnamed (+598441)
ALKBH3	unnamed (+45171)
ALKBH5	unnamed (-39195)
ALOX5	unnamed (+51073)
ALOX5AP	unnamed (+27335)
ALOXE3	unnamed (-2955)
ALPK2	unnamed (+263676), unnamed (+355914)
ALPP	unnamed (-137960)
ALX4	unnamed (+41647), unnamed (+119213)
AMBP	unnamed (+85685)
AMHR2	unnamed (-32364)
AMICA1	unnamed (-5646)
AMN	unnamed (-142815), unnamed (-99983), unnamed (+123754)
AMOTL2	unnamed (+61889)
AMPD3	unnamed (-132551), unnamed (-73272), unnamed (+8498)
AMZ1	unnamed (-41249), unnamed (+124472)
AMZ2	unnamed (-160692), unnamed (-8179)
ANAPC1	unnamed (+716979)
ANGPTL2	unnamed (+45623)
ANK3	unnamed (-1367)
ANKDD1A	unnamed (-65444)
ANKFY1	unnamed (-66128)
ANKHD1	unnamed (-27027)
ANKK1	unnamed (-143)
ANKRD11	unnamed (+5298), unnamed (+51540), unnamed (+157499)
ANKRD12	unnamed (+7110)
ANKRD2	unnamed (+788)
ANKRD28	unnamed (-286504)
ANKRD32	unnamed (+56765), unnamed (+623063)
ANKRD33	unnamed (-257473), unnamed (-208302), unnamed (-35972)
ANKRD39	unnamed (-2510)
ANKRD46	unnamed (+68388)
ANKRD62	unnamed (+130937)
ANKS1A	unnamed (+163458)
ANO1	unnamed (-61747)
ANO2	unnamed (+75906)
ANO6	unnamed (+39231)
ANP32A	unnamed (+29261), unnamed (+215566)
ANPEP	unnamed (+2312), unnamed (+32194)
ANXA1	unnamed (-39187)
ANXA2	unnamed (+54622)
ANXA5	unnamed (-30942), unnamed (+145106)
AOAH	unnamed (-635579)
AOX1	unnamed (+169531), unnamed (+194260)
AP1AR	unnamed (+50809)
AP1M1	unnamed (+82588)
AP1S2	unnamed (-1095)
AP2S1	unnamed (+14149)
AP3B1	unnamed (+414569)
AP3D1	unnamed (+3837)
AP3M2	unnamed (+27531)
AP4B1	unnamed (-1905)
AP4E1	unnamed (-1552)
AP5Z1	unnamed (+2768)
APBA1	unnamed (+218472)
APBA2	unnamed (+6927), unnamed (+18825), unnamed (+156242)
APCDD1L	unnamed (-111279), unnamed (-39935), unnamed (+68008)
APEX1	unnamed (+2016), unnamed (+2985)
APH1B	unnamed (-63900), unnamed (-38678)
APITD1	unnamed (+1415)
APLF	unnamed (+94033)
APLN	unnamed (+41144)
APLNR	unnamed (-78562), unnamed (+23065)
APOA1	unnamed (-14826)
APOA1BP	unnamed (+8149)
APOBEC4	unnamed (-154334)
APOD	unnamed (-105519)
APOH	unnamed (+19650)
APOL1	unnamed (+1119)
APOL3	unnamed (-1332), unnamed (-816)
APOL5	unnamed (+289037)
APPL2	unnamed (-895764), unnamed (-872635), unnamed (-337748), unnamed (-187449)
AQP11	unnamed (-72205)
ARAF	unnamed (-37074)
ARAP1	unnamed (+34162)
ARAP3	unnamed (-31008), unnamed (-5035)
ARC	unnamed (+161837)
AREG	unnamed (+90581)
AREGB	unnamed (-79197)
ARF6	unnamed (+57433)
ARFGAP3	unnamed (+112099), unnamed (+145279)
ARFGEF2	unnamed (-70694), unnamed (+24159), unnamed (+34454)
ARFIP1	unnamed (+70557), unnamed (+176887)
ARGLU1	unnamed (-690865)
ARHGAP12	unnamed (-23461), unnamed (+177287)
ARHGAP17	unnamed (+163340)
ARHGAP20	unnamed (+1588), unnamed (+29451)
ARHGAP21	unnamed (-198821)
ARHGAP22	unnamed (-53512), unnamed (-5416), unnamed (+92791), unnamed (+243581)
ARHGAP24	unnamed (+294125)
ARHGAP25	unnamed (-80328), unnamed (+90137)
ARHGAP26	unnamed (+33574), unnamed (+165593), unnamed (+284225), unnamed (+383173), unnamed (+384763), unnamed (+428208), unnamed (+446825)
ARHGAP27	unnamed (+1405), unnamed (+135473)
ARHGAP29	unnamed (-43163), unnamed (-23584)
ARHGAP31	unnamed (+2997)
ARHGAP35	unnamed (+28392), unnamed (+49296)
ARHGAP39	unnamed (-80883)
ARHGAP42	unnamed (+129437)
ARHGEF1	unnamed (+73368)
ARHGEF10	unnamed (+50129)
ARHGEF11	unnamed (+4352), unnamed (+133024), unnamed (+136273)
ARHGEF17	unnamed (+59492)
ARHGEF19	unnamed (+13673), unnamed (+40621)
ARHGEF28	unnamed (+72059), unnamed (+88363), unnamed (+494610), unnamed (+768657)
ARHGEF7	unnamed (-356616), unnamed (-195049)
ARID1A	unnamed (-1714)
ARID1B	unnamed (+105694)
ARID2	unnamed (-474349)
ARID3B	unnamed (-79080)
ARID5A	unnamed (-52698)
ARID5B	unnamed (+158370)
ARL13A	unnamed (+10436)
ARL17B	unnamed (+600)
ARL2BP	unnamed (+24454), unnamed (+34087)
ARL4C	unnamed (-173229), unnamed (+76491)
ARL4D	unnamed (-26208)
ARL5B	unnamed (+22650)
ARL6IP6	unnamed (-340760), unnamed (-301870), unnamed (-285424), unnamed (-195270)
ARL8B	unnamed (-119731), unnamed (-109667)
ARNT2	unnamed (+203228)
ARNTL2	unnamed (+81720)
ARPC5L	unnamed (-4835)
ARPP19	unnamed (+3200)
ARPP21	unnamed (+305093)
ARRB1	unnamed (-20725), unnamed (+15772)
ARRDC3	unnamed (+442565)
ARSB	unnamed (-35145)
ART5	unnamed (+218605)
ARTN	unnamed (-172169), unnamed (-149516)
ASAH2	unnamed (-290489)
ASAP1	unnamed (-116918), unnamed (-44851), unnamed (+5292), unnamed (+156858)
ASAP2	unnamed (+102708)
ASAP3	unnamed (+5165), unnamed (+9213)
ASB13	unnamed (+20205), unnamed (+22626), unnamed (+22998)
ASB18	unnamed (+13922)
ASB6	unnamed (+1841)
ASB7	unnamed (+92387)
ASCC1	unnamed (-45231), unnamed (-28972)
ASCC3	unnamed (+2245)
ASIP	unnamed (+74344)
ASPHD2	unnamed (-34276)
ASS1	unnamed (+125711)
ASXL1	unnamed (+4562), unnamed (+94259)
ATAD2B	unnamed (+531937)
ATAT1	unnamed (-655)
ATF1	unnamed (-149510)
ATF3	unnamed (-16043)
ATF5	unnamed (-33658)
ATG10	unnamed (-215747), unnamed (+192224)
ATG16L2	unnamed (+8458), unnamed (+321413)
ATG4C	unnamed (-48091)
ATG4D	unnamed (+1089)
ATG7	unnamed (+359239)
ATIC	unnamed (+106916)
ATL2	unnamed (+271243)
ATOH8	unnamed (+6682), unnamed (+11362), unnamed (+15027), unnamed (+17159)
ATP1B3	unnamed (-11929), unnamed (+64660)
ATP2A3	unnamed (-12558)
ATP2B2	unnamed (-278651)
ATP2B4	unnamed (+23081), unnamed (+30830), unnamed (+116068)
ATP2C2	unnamed (+132748)
ATP5G1	unnamed (-57687)
[truncated: 3,684 more rows]

## Sheet: C closed 4hr poised
Ontology	# Term Name	Binom Rank	Binom Raw P-Value	Binom FDR Q-Val	Binom Fold Enrichment	Binom Observed Region Hits	Binom Region Set Coverage	Hyper Rank	Hyper FDR Q-Val	Hyper Fold Enrichment	Hyper Observed Gene Hits	Hyper Total Genes	Hyper Gene Set Coverage
[truncated: 1,299 more rows]

[truncated: 25 more sheets: C closed 4hr repressed, C closed 4hr latent (no marks), C open 4hr + K4me1|2 + K27ac, C open 4hr + K4me1|2 only, C open 4hr poised, C open 4hr repressed, C open 4hr latent (no marks), OA +K4me1|2 + K27ac, OA +K4me1|2 only, OA poised, OA repressed, OA latent (no marks), Preserved - Mode C, Preserved - Mode CA, Preserved - Mode O, Preserved - Mode OA, Preserved - Mode P, 4 cell-type shared, EC specific (HAEC+HUVEC only), LCL-specific …]
