# Supplementary material for: Conserved regulatory logic at accessible and inaccessible chromatin during the acute inflammatory response in mammals
Source: Nat Commun. 2021 Jan 25;12:567. doi: 10.1038/s41467-020-20765-1 (PMC7835376; doi:10.1038/s41467-020-20765-1)
Supplement: Supplementary file 7 — Supplementary Data 4 [file 41467_2020_20765_MOESM7_ESM.xlsx]

## Sheet: C closed 4hr unmarked - HAEC
MEME version 4
ALPHABET= ACGT
strands: + -
Background letter frequencies (from file `./background'):
A 0.26150 C 0.23850 G 0.23850 T 0.26150
MOTIF 1 KGGAAATYCCC-MEME-1
letter-probability matrix: alength= 4 w= 11 nsites= 3075 E= 5.3e-1148
0.114797 0.051707 0.540488 0.293008
0.034797 0.000000 0.965203 0.000000
0.036423 0.000000 0.953171 0.010407
0.735935 0.009106 0.254959 0.000000
0.999024 0.000000 0.000976 0.000000
0.890407 0.000000 0.043577 0.066016
0.151870 0.186341 0.213333 0.448455
0.051707 0.366179 0.000325 0.581789
0.089756 0.910244 0.000000 0.000000
0.000000 0.997724 0.002276 0.000000
0.242602 0.663415 0.040325 0.053659
MOTIF 2 GAAANYCC-DREME-1
letter-probability matrix: alength= 4 w= 8 nsites= 1869 E= 4.7e-423
0.000000 0.000000 1.000000 0.000000
1.000000 0.000000 0.000000 0.000000
1.000000 0.000000 0.000000 0.000000
1.000000 0.000000 0.000000 0.000000
0.166399 0.207063 0.191546 0.434992
0.000000 0.408240 0.000000 0.591760
0.000000 1.000000 0.000000 0.000000
0.000000 1.000000 0.000000 0.000000
MOTIF 3 GGAAKYCC-DREME-2
letter-probability matrix: alength= 4 w= 8 nsites= 606 E= 8.6e-104
0.000000 0.000000 1.000000 0.000000
0.000000 0.000000 1.000000 0.000000
1.000000 0.000000 0.000000 0.000000
1.000000 0.000000 0.000000 0.000000
0.000000 0.000000 0.333333 0.666667
0.000000 0.356436 0.000000 0.643564
0.000000 1.000000 0.000000 0.000000
0.000000 1.000000 0.000000 0.000000
MOTIF 4 AAACCATCAGATCTCRTGAG-MEME-2
letter-probability matrix: alength= 4 w= 20 nsites= 95 E= 2.4e-069
0.936842 0.000000 0.010526 0.052632
1.000000 0.000000 0.000000 0.000000
0.947368 0.000000 0.031579 0.021053
0.010526 0.873684 0.021053 0.094737
0.052632 0.873684 0.021053 0.052632
0.926316 0.000000 0.052632 0.021053
0.000000 0.073684 0.010526 0.915789
0.000000 0.978947 0.000000 0.021053
0.947368 0.031579 0.010526 0.010526
0.052632 0.021053 0.915789 0.010526
0.936842 0.031579 0.031579 0.000000
0.000000 0.021053 0.000000 0.978947
0.021053 0.926316 0.010526 0.042105
0.000000 0.073684 0.000000 0.926316
0.010526 0.694737 0.000000 0.294737
0.473684 0.031579 0.463158 0.031579
0.031579 0.000000 0.010526 0.957895
0.042105 0.000000 0.957895 0.000000
0.978947 0.000000 0.021053 0.000000
0.042105 0.021053 0.926316 0.010526
MOTIF 5 ATGTTGSCCAGGCTGGTCTB-MEME-3
letter-probability matrix: alength= 4 w= 20 nsites= 116 E= 9.0e-055
0.655172 0.189655 0.034483 0.120690
0.000000 0.043103 0.008621 0.948276
0.051724 0.025862 0.853448 0.068966
0.000000 0.008621 0.051724 0.939655
0.017241 0.112069 0.008621 0.862069
0.086207 0.068966 0.836207 0.008621
0.043103 0.482759 0.448276 0.025862
0.034483 0.818966 0.000000 0.146552
0.008621 0.956897 0.000000 0.034483
0.991379 0.000000 0.008621 0.000000
0.068966 0.000000 0.913793 0.017241
0.051724 0.034483 0.905172 0.008621
0.043103 0.948276 0.000000 0.008621
0.043103 0.017241 0.000000 0.939655
0.060345 0.000000 0.922414 0.017241
0.068966 0.060345 0.862069 0.008621
0.293103 0.068966 0.000000 0.637931
0.043103 0.646552 0.275862 0.034483
0.008621 0.094828 0.017241 0.879310
0.034483 0.422414 0.267241 0.275862
MOTIF 6 YAGGAAR-DREME-3
letter-probability matrix: alength= 4 w= 7 nsites= 806 E= 4.0e-038
0.000000 0.710918 0.000000 0.289082
1.000000 0.000000 0.000000 0.000000
0.000000 0.000000 1.000000 0.000000
0.000000 0.000000 1.000000 0.000000
1.000000 0.000000 0.000000 0.000000
1.000000 0.000000 0.000000 0.000000
0.544665 0.000000 0.455335 0.000000
MOTIF 7 ANTTCCC-DREME-4
letter-probability matrix: alength= 4 w= 7 nsites= 698 E= 1.8e-023
1.000000 0.000000 0.000000 0.000000
0.236390 0.200573 0.226361 0.336676
0.000000 0.000000 0.000000 1.000000
0.000000 0.000000 0.000000 1.000000
0.000000 1.000000 0.000000 0.000000
0.000000 1.000000 0.000000 0.000000
0.000000 1.000000 0.000000 0.000000
MOTIF 8 TGASTCAB-DREME-5
letter-probability matrix: alength= 4 w= 8 nsites= 215 E= 1.2e-022
0.000000 0.000000 0.000000 1.000000
0.000000 0.000000 1.000000 0.000000
1.000000 0.000000 0.000000 0.000000
0.000000 0.455814 0.544186 0.000000
0.000000 0.000000 0.000000 1.000000
0.000000 1.000000 0.000000 0.000000
1.000000 0.000000 0.000000 0.000000
0.000000 0.311628 0.330233 0.358140
MOTIF 9 MTGTR-DREME-6
letter-probability matrix: alength= 4 w= 5 nsites= 3681 E= 1.8e-019
0.418365 0.581635 0.000000 0.000000
0.000000 0.000000 0.000000 1.000000
0.000000 0.000000 1.000000 0.000000
0.000000 0.000000 0.000000 1.000000
0.319750 0.000000 0.680250 0.000000
MOTIF 10 CAGCCTSG-DREME-7
letter-probability matrix: alength= 4 w= 8 nsites= 144 E= 4.4e-016
0.000000 1.000000 0.000000 0.000000
1.000000 0.000000 0.000000 0.000000
0.000000 0.000000 1.000000 0.000000
0.000000 1.000000 0.000000 0.000000
0.000000 1.000000 0.000000 0.000000
0.000000 0.000000 0.000000 1.000000
0.000000 0.076389 0.923611 0.000000
0.000000 0.000000 1.000000 0.000000
MOTIF 11 AAACCAYC-DREME-8
letter-probability matrix: alength= 4 w= 8 nsites= 131 E= 3.0e-012
1.000000 0.000000 0.000000 0.000000
1.000000 0.000000 0.000000 0.000000
1.000000 0.000000 0.000000 0.000000
0.000000 1.000000 0.000000 0.000000
0.000000 1.000000 0.000000 0.000000
1.000000 0.000000 0.000000 0.000000
0.000000 0.442748 0.000000 0.557252
0.000000 1.000000 0.000000 0.000000
MOTIF 12 ACGYG-DREME-9
letter-probability matrix: alength= 4 w= 5 nsites= 255 E= 2.5e-011
1.000000 0.000000 0.000000 0.000000
0.000000 1.000000 0.000000 0.000000
0.000000 0.000000 1.000000 0.000000
0.000000 0.160784 0.000000 0.839216
0.000000 0.000000 1.000000 0.000000
MOTIF 13 TAAAAAYA-DREME-10
letter-probability matrix: alength= 4 w= 8 nsites= 99 E= 3.9e-010
0.000000 0.000000 0.000000 1.000000
1.000000 0.000000 0.000000 0.000000
1.000000 0.000000 0.000000 0.000000
1.000000 0.000000 0.000000 0.000000
1.000000 0.000000 0.000000 0.000000
1.000000 0.000000 0.000000 0.000000
0.000000 0.313131 0.000000 0.686869
1.000000 0.000000 0.000000 0.000000
MOTIF 14 CAACATGG-DREME-11
letter-probability matrix: alength= 4 w= 8 nsites= 80 E= 9.0e-009
0.000000 1.000000 0.000000 0.000000
1.000000 0.000000 0.000000 0.000000
1.000000 0.000000 0.000000 0.000000
0.000000 1.000000 0.000000 0.000000
1.000000 0.000000 0.000000 0.000000
0.000000 0.000000 0.000000 1.000000
0.000000 0.000000 1.000000 0.000000
0.000000 0.000000 1.000000 0.000000
MOTIF 15 MA0107.1-RELA
letter-probability matrix: alength= 4 w= 10 nsites= 18 E= 0.0e+000
0.001445 0.222312 0.609052 0.167191
0.001445 0.001318 0.940544 0.056694
0.001445 0.001318 0.995793 0.001445
0.609179 0.001318 0.388058 0.001445
0.553931 0.167064 0.222312 0.056694
0.111942 0.001318 0.001318 0.885423
0.001445 0.001318 0.001318 0.995920
0.001445 0.111815 0.001318 0.885423
0.001445 0.995793 0.001318 0.001445
0.001445 0.995793 0.001318 0.001445
MOTIF 16 TTTCCCAB-DREME-12
letter-probability matrix: alength= 4 w= 8 nsites= 152 E= 2.9e-007
0.000000 0.000000 0.000000 1.000000
0.000000 0.000000 0.000000 1.000000
0.000000 0.000000 0.000000 1.000000
0.000000 1.000000 0.000000 0.000000
0.000000 1.000000 0.000000 0.000000
0.000000 1.000000 0.000000 0.000000
1.000000 0.000000 0.000000 0.000000
0.000000 0.171053 0.565789 0.263158
MOTIF 17 MA0101.1-REL
letter-probability matrix: alength= 4 w= 10 nsites= 17 E= 0.0e+000
0.001529 0.293793 0.469231 0.235447
0.001529 0.059875 0.878588 0.060009
0.060009 0.001395 0.878588 0.060009
0.293927 0.059875 0.527711 0.118488
0.352406 0.293793 0.176834 0.176968
0.293927 0.059875 0.059875 0.586324
0.060009 0.001395 0.001395 0.937201
0.118488 0.001395 0.001395 0.878722
0.001529 0.878588 0.001395 0.118488
0.060009 0.937067 0.001395 0.001529
MOTIF 18 ACTCAYTA-DREME-13
letter-probability matrix: alength= 4 w= 8 nsites= 46 E= 1.2e-006
1.000000 0.000000 0.000000 0.000000
0.000000 1.000000 0.000000 0.000000
0.000000 0.000000 0.000000 1.000000
0.000000 1.000000 0.000000 0.000000
1.000000 0.000000 0.000000 0.000000
0.000000 0.739130 0.000000 0.260870
0.000000 0.000000 0.000000 1.000000
1.000000 0.000000 0.000000 0.000000
MOTIF 19 GTAGWGA-DREME-14
letter-probability matrix: alength= 4 w= 7 nsites= 135 E= 2.1e-006
0.000000 0.000000 1.000000 0.000000
0.000000 0.000000 0.000000 1.000000
1.000000 0.000000 0.000000 0.000000
0.000000 0.000000 1.000000 0.000000
0.725926 0.000000 0.000000 0.274074
0.000000 0.000000 1.000000 0.000000
1.000000 0.000000 0.000000 0.000000
MOTIF 20 AGBAGCTG-DREME-15
letter-probability matrix: alength= 4 w= 8 nsites= 113 E= 4.3e-006
1.000000 0.000000 0.000000 0.000000
0.000000 0.000000 1.000000 0.000000
0.000000 0.336283 0.283186 0.380531
1.000000 0.000000 0.000000 0.000000
0.000000 0.000000 1.000000 0.000000
0.000000 1.000000 0.000000 0.000000
0.000000 0.000000 0.000000 1.000000
0.000000 0.000000 1.000000 0.000000
MOTIF 21 AGGAART-DREME-16
letter-probability matrix: alength= 4 w= 7 nsites= 209 E= 6.1e-006
1.000000 0.000000 0.000000 0.000000
0.000000 0.000000 1.000000 0.000000
0.000000 0.000000 1.000000 0.000000
1.000000 0.000000 0.000000 0.000000
1.000000 0.000000 0.000000 0.000000
0.483254 0.000000 0.516746 0.000000
0.000000 0.000000 0.000000 1.000000
MOTIF 22 GASATTCC-DREME-17
letter-probability matrix: alength= 4 w= 8 nsites= 92 E= 7.7e-006
0.000000 0.000000 1.000000 0.000000
1.000000 0.000000 0.000000 0.000000
0.000000 0.510870 0.489130 0.000000
1.000000 0.000000 0.000000 0.000000
0.000000 0.000000 0.000000 1.000000
0.000000 0.000000 0.000000 1.000000
0.000000 1.000000 0.000000 0.000000
0.000000 1.000000 0.000000 0.000000
MOTIF 23 CTCAYGAG-DREME-18
letter-probability matrix: alength= 4 w= 8 nsites= 61 E= 1.3e-005
0.000000 1.000000 0.000000 0.000000
0.000000 0.000000 0.000000 1.000000
0.000000 1.000000 0.000000 0.000000
1.000000 0.000000 0.000000 0.000000
0.000000 0.393443 0.000000 0.606557
0.000000 0.000000 1.000000 0.000000
1.000000 0.000000 0.000000 0.000000
0.000000 0.000000 1.000000 0.000000
MOTIF 24 TAMACA-DREME-19
letter-probability matrix: alength= 4 w= 6 nsites= 339 E= 2.5e-005
0.000000 0.000000 0.000000 1.000000
1.000000 0.000000 0.000000 0.000000
0.787611 0.212389 0.000000 0.000000
1.000000 0.000000 0.000000 0.000000
0.000000 1.000000 0.000000 0.000000
1.000000 0.000000 0.000000 0.000000
MOTIF 25 GTTCRAGA-DREME-20
letter-probability matrix: alength= 4 w= 8 nsites= 67 E= 3.0e-005
0.000000 0.000000 1.000000 0.000000
0.000000 0.000000 0.000000 1.000000
0.000000 0.000000 0.000000 1.000000
0.000000 1.000000 0.000000 0.000000
0.656716 0.000000 0.343284 0.000000
1.000000 0.000000 0.000000 0.000000
0.000000 0.000000 1.000000 0.000000
1.000000 0.000000 0.000000 0.000000
MOTIF 26 CMGCCTCC-DREME-21
letter-probability matrix: alength= 4 w= 8 nsites= 103 E= 1.7e-004
0.000000 1.000000 0.000000 0.000000
0.757282 0.242718 0.000000 0.000000
0.000000 0.000000 1.000000 0.000000
0.000000 1.000000 0.000000 0.000000
0.000000 1.000000 0.000000 0.000000
0.000000 0.000000 0.000000 1.000000
0.000000 1.000000 0.000000 0.000000
0.000000 1.000000 0.000000 0.000000
MOTIF 27 MA1117.1-RELB
letter-probability matrix: alength= 4 w= 11 nsites= 3290 E= 0.0e+000
0.241946 0.125839 0.478716 0.153498
0.374161 0.170519 0.241337 0.213983
0.861076 0.038608 0.047726 0.052590
0.063836 0.032529 0.048334 0.855301
0.027363 0.031313 0.016116 0.925208
0.043776 0.889950 0.012165 0.054109
0.027971 0.941620 0.008518 0.021891
0.044384 0.915784 0.017636 0.022195
0.024019 0.922471 0.032529 0.020980
0.241946 0.190882 0.299086 0.268085
0.216110 0.279938 0.302734 0.201218
MOTIF 28 CCACCAYG-DREME-22
letter-probability matrix: alength= 4 w= 8 nsites= 69 E= 2.2e-004
0.000000 1.000000 0.000000 0.000000
0.000000 1.000000 0.000000 0.000000
1.000000 0.000000 0.000000 0.000000
0.000000 1.000000 0.000000 0.000000
0.000000 1.000000 0.000000 0.000000
1.000000 0.000000 0.000000 0.000000
0.000000 0.362319 0.000000 0.637681
0.000000 0.000000 1.000000 0.000000
MOTIF 29 RAGGTCA-DREME-23
letter-probability matrix: alength= 4 w= 7 nsites= 274 E= 1.1e-003
0.437956 0.000000 0.562044 0.000000
1.000000 0.000000 0.000000 0.000000
0.000000 0.000000 1.000000 0.000000
0.000000 0.000000 1.000000 0.000000
0.000000 0.000000 0.000000 1.000000
0.000000 1.000000 0.000000 0.000000
1.000000 0.000000 0.000000 0.000000
MOTIF 30 RGAAATA-DREME-24
letter-probability matrix: alength= 4 w= 7 nsites= 120 E= 2.3e-003
0.666667 0.000000 0.333333 0.000000
0.000000 0.000000 1.000000 0.000000
1.000000 0.000000 0.000000 0.000000
1.000000 0.000000 0.000000 0.000000
1.000000 0.000000 0.000000 0.000000
0.000000 0.000000 0.000000 1.000000
1.000000 0.000000 0.000000 0.000000
MOTIF 31 AGAAYAGC-DREME-25
letter-probability matrix: alength= 4 w= 8 nsites= 67 E= 3.2e-003
1.000000 0.000000 0.000000 0.000000
0.000000 0.000000 1.000000 0.000000
1.000000 0.000000 0.000000 0.000000
1.000000 0.000000 0.000000 0.000000
0.000000 0.686567 0.000000 0.313433
1.000000 0.000000 0.000000 0.000000
0.000000 0.000000 1.000000 0.000000
0.000000 1.000000 0.000000 0.000000
MOTIF 32 GGAAAGHA-DREME-26
letter-probability matrix: alength= 4 w= 8 nsites= 107 E= 3.8e-003
0.000000 0.000000 1.000000 0.000000
0.000000 0.000000 1.000000 0.000000
1.000000 0.000000 0.000000 0.000000
1.000000 0.000000 0.000000 0.000000
1.000000 0.000000 0.000000 0.000000
0.000000 0.000000 1.000000 0.000000
0.373832 0.327103 0.000000 0.299065
1.000000 0.000000 0.000000 0.000000
MOTIF 33 MA0778.1-NFKB2
letter-probability matrix: alength= 4 w= 13 nsites= 11783 E= 0.0e+000
0.427819 0.208436 0.195706 0.168040
0.006126 0.005883 0.987746 0.000245
0.000064 0.000064 0.999682 0.000189
0.000483 0.000303 0.965244 0.033971
0.158607 0.000657 0.781949 0.058787
0.772417 0.090055 0.078902 0.058625
0.460089 0.005329 0.004530 0.530052
0.080228 0.095412 0.073662 0.750697
0.061970 0.800853 0.001384 0.135793
0.019734 0.976794 0.000079 0.003393
0.000159 0.999601 0.000081 0.000159
0.000621 0.997363 0.000234 0.001782
0.117300 0.255339 0.167615 0.459746
MOTIF 34 AGCCGWG-DREME-27
letter-probability matrix: alength= 4 w= 7 nsites= 58 E= 6.9e-003
1.000000 0.000000 0.000000 0.000000
0.000000 0.000000 1.000000 0.000000
0.000000 1.000000 0.000000 0.000000
0.000000 1.000000 0.000000 0.000000
0.000000 0.000000 1.000000 0.000000
0.448276 0.000000 0.000000 0.551724
0.000000 0.000000 1.000000 0.000000
MOTIF 35 AAARTCCC-DREME-28
letter-probability matrix: alength= 4 w= 8 nsites= 80 E= 9.0e-003
1.000000 0.000000 0.000000 0.000000
1.000000 0.000000 0.000000 0.000000
1.000000 0.000000 0.000000 0.000000
0.587500 0.000000 0.412500 0.000000
0.000000 0.000000 0.000000 1.000000
0.000000 1.000000 0.000000 0.000000
0.000000 1.000000 0.000000 0.000000
0.000000 1.000000 0.000000 0.000000
MOTIF 36 NFKB2_DBD
letter-probability matrix: alength= 4 w= 13 nsites= 20 E= 0.0e+000
0.426993 0.208586 0.195919 0.168504
0.007395 0.007038 0.984024 0.001543
0.001363 0.001248 0.995901 0.001487
0.001780 0.001486 0.961634 0.035101
0.159118 0.001838 0.779250 0.059793
0.769879 0.090792 0.079695 0.059632
0.459103 0.006487 0.005692 0.528718
0.081129 0.096123 0.074481 0.748267
0.062961 0.798060 0.002562 0.136417
0.020935 0.973127 0.001263 0.004675
0.001457 0.995820 0.001265 0.001457
0.001917 0.993594 0.001417 0.003072
0.118016 0.255255 0.167967 0.458762
MOTIF 37 CTCWGC-DREME-29
letter-probability matrix: alength= 4 w= 6 nsites= 725 E= 4.8e-002
0.000000 1.000000 0.000000 0.000000
0.000000 0.000000 0.000000 1.000000
0.000000 1.000000 0.000000 0.000000
0.463448 0.000000 0.000000 0.536552
0.000000 0.000000 1.000000 0.000000
0.000000 1.000000 0.000000 0.000000

## Sheet: C closed 4hr active - HAEC
MEME version 4
ALPHABET= ACGT
strands: + -
Background letter frequencies (from file `./background'):
A 0.24260 C 0.25740 G 0.25740 T 0.24260
MOTIF 1 RGGAAR-DREME-1
letter-probability matrix: alength= 4 w= 6 nsites= 6319 E= 1.5e-187
0.576357 0.000000 0.423643 0.000000
0.000000 0.000000 1.000000 0.000000
0.000000 0.000000 1.000000 0.000000
1.000000 0.000000 0.000000 0.000000
1.000000 0.000000 0.000000 0.000000
0.503244 0.000000 0.496756 0.000000
MOTIF 2 KGGRNTTTCCM-MEME-1
letter-probability matrix: alength= 4 w= 11 nsites= 2484 E= 1.5e-141
0.132448 0.075684 0.461353 0.330515
0.000000 0.000000 1.000000 0.000000
0.000000 0.000000 0.768116 0.231884
0.421900 0.076892 0.400966 0.100242
0.310386 0.268519 0.240741 0.180354
0.140499 0.051127 0.000000 0.808374
0.000000 0.000000 0.000000 1.000000
0.000000 0.295491 0.000000 0.704509
0.000000 0.961755 0.000000 0.038245
0.000000 0.902576 0.008857 0.088567
0.270129 0.454509 0.054348 0.221014
MOTIF 3 YTTCCTKY-MEME-2
letter-probability matrix: alength= 4 w= 8 nsites= 2312 E= 1.1e-099
0.000000 0.554498 0.025952 0.419550
0.000000 0.000000 0.000000 1.000000
0.000000 0.000000 0.000000 1.000000
0.000000 1.000000 0.000000 0.000000
0.000000 1.000000 0.000000 0.000000
0.000000 0.000000 0.000000 1.000000
0.002163 0.207180 0.519896 0.270761
0.151384 0.319637 0.149654 0.379325
MOTIF 4 TGGCKCAYGCCTGTAATCCC-MEME-3
letter-probability matrix: alength= 4 w= 20 nsites= 122 E= 2.7e-045
0.008197 0.040984 0.000000 0.950820
0.024590 0.000000 0.975410 0.000000
0.106557 0.016393 0.860656 0.016393
0.000000 0.786885 0.008197 0.204918
0.172131 0.016393 0.278689 0.532787
0.008197 0.795082 0.131148 0.065574
0.762295 0.016393 0.213115 0.008197
0.049180 0.549180 0.008197 0.393443
0.237705 0.000000 0.721311 0.040984
0.016393 0.885246 0.008197 0.090164
0.000000 0.991803 0.000000 0.008197
0.040984 0.016393 0.000000 0.942623
0.049180 0.032787 0.909836 0.008197
0.016393 0.016393 0.032787 0.934426
0.934426 0.008197 0.032787 0.024590
0.786885 0.016393 0.180328 0.016393
0.000000 0.024590 0.000000 0.975410
0.000000 0.934426 0.000000 0.065574
0.000000 0.926230 0.008197 0.065574
0.000000 0.885246 0.000000 0.114754
MOTIF 5 GDAATYCC-DREME-2
letter-probability matrix: alength= 4 w= 8 nsites= 438 E= 9.7e-045
0.000000 0.000000 1.000000 0.000000
0.363014 0.000000 0.367580 0.269406
1.000000 0.000000 0.000000 0.000000
1.000000 0.000000 0.000000 0.000000
0.000000 0.000000 0.000000 1.000000
0.000000 0.577626 0.000000 0.422374
0.000000 1.000000 0.000000 0.000000
0.000000 1.000000 0.000000 0.000000
MOTIF 6 AAANTCCC-DREME-3
letter-probability matrix: alength= 4 w= 8 nsites= 380 E= 1.6e-026
1.000000 0.000000 0.000000 0.000000
1.000000 0.000000 0.000000 0.000000
1.000000 0.000000 0.000000 0.000000
0.226316 0.257895 0.257895 0.257895
0.000000 0.000000 0.000000 1.000000
0.000000 1.000000 0.000000 0.000000
0.000000 1.000000 0.000000 0.000000
0.000000 1.000000 0.000000 0.000000
MOTIF 7 CNGGAA-DREME-4
letter-probability matrix: alength= 4 w= 6 nsites= 1549 E= 3.1e-020
0.000000 1.000000 0.000000 0.000000
0.234345 0.144609 0.064558 0.556488
0.000000 0.000000 1.000000 0.000000
0.000000 0.000000 1.000000 0.000000
1.000000 0.000000 0.000000 0.000000
1.000000 0.000000 0.000000 0.000000
MOTIF 8 CMCMGC-DREME-5
letter-probability matrix: alength= 4 w= 6 nsites= 2389 E= 1.5e-018
0.000000 1.000000 0.000000 0.000000
0.350774 0.649226 0.000000 0.000000
0.000000 1.000000 0.000000 0.000000
0.734198 0.265802 0.000000 0.000000
0.000000 0.000000 1.000000 0.000000
0.000000 1.000000 0.000000 0.000000
MOTIF 9 CACGB-DREME-6
letter-probability matrix: alength= 4 w= 5 nsites= 1614 E= 3.4e-016
0.000000 1.000000 0.000000 0.000000
1.000000 0.000000 0.000000 0.000000
0.000000 1.000000 0.000000 0.000000
0.000000 0.000000 1.000000 0.000000
0.000000 0.359356 0.382900 0.257745
MOTIF 10 ARATA-DREME-7
letter-probability matrix: alength= 4 w= 5 nsites= 2288 E= 5.0e-016
1.000000 0.000000 0.000000 0.000000
0.595717 0.000000 0.404283 0.000000
1.000000 0.000000 0.000000 0.000000
0.000000 0.000000 0.000000 1.000000
1.000000 0.000000 0.000000 0.000000
MOTIF 11 TGACTCAB-DREME-8
letter-probability matrix: alength= 4 w= 8 nsites= 205 E= 4.0e-014
0.000000 0.000000 0.000000 1.000000
0.000000 0.000000 1.000000 0.000000
1.000000 0.000000 0.000000 0.000000
0.000000 1.000000 0.000000 0.000000
0.000000 0.000000 0.000000 1.000000
0.000000 1.000000 0.000000 0.000000
1.000000 0.000000 0.000000 0.000000
0.000000 0.258537 0.414634 0.326829
MOTIF 12 CAGGMTG-DREME-9
letter-probability matrix: alength= 4 w= 7 nsites= 546 E= 3.5e-011
0.000000 1.000000 0.000000 0.000000
1.000000 0.000000 0.000000 0.000000
0.000000 0.000000 1.000000 0.000000
0.000000 0.000000 1.000000 0.000000
0.432234 0.567766 0.000000 0.000000
0.000000 0.000000 0.000000 1.000000
0.000000 0.000000 1.000000 0.000000
MOTIF 13 RAGGTCA-DREME-10
letter-probability matrix: alength= 4 w= 7 nsites= 416 E= 8.0e-011
0.447115 0.000000 0.552885 0.000000
1.000000 0.000000 0.000000 0.000000
0.000000 0.000000 1.000000 0.000000
0.000000 0.000000 1.000000 0.000000
0.000000 0.000000 0.000000 1.000000
0.000000 1.000000 0.000000 0.000000
1.000000 0.000000 0.000000 0.000000
MOTIF 14 CRTCTCTA-DREME-11
letter-probability matrix: alength= 4 w= 8 nsites= 85 E= 2.4e-009
0.000000 1.000000 0.000000 0.000000
0.517647 0.000000 0.482353 0.000000
0.000000 0.000000 0.000000 1.000000
0.000000 1.000000 0.000000 0.000000
0.000000 0.000000 0.000000 1.000000
0.000000 1.000000 0.000000 0.000000
0.000000 0.000000 0.000000 1.000000
1.000000 0.000000 0.000000 0.000000
MOTIF 15 ACACMCAC-DREME-12
letter-probability matrix: alength= 4 w= 8 nsites= 173 E= 2.7e-009
1.000000 0.000000 0.000000 0.000000
0.000000 1.000000 0.000000 0.000000
1.000000 0.000000 0.000000 0.000000
0.000000 1.000000 0.000000 0.000000
0.768786 0.231214 0.000000 0.000000
0.000000 1.000000 0.000000 0.000000
1.000000 0.000000 0.000000 0.000000
0.000000 1.000000 0.000000 0.000000
MOTIF 16 GGCAGGR-DREME-13
letter-probability matrix: alength= 4 w= 7 nsites= 592 E= 4.5e-007
0.000000 0.000000 1.000000 0.000000
0.000000 0.000000 1.000000 0.000000
0.000000 1.000000 0.000000 0.000000
1.000000 0.000000 0.000000 0.000000
0.000000 0.000000 1.000000 0.000000
0.000000 0.000000 1.000000 0.000000
0.337838 0.000000 0.662162 0.000000
MOTIF 17 ACATKT-DREME-14
letter-probability matrix: alength= 4 w= 6 nsites= 609 E= 4.7e-006
1.000000 0.000000 0.000000 0.000000
0.000000 1.000000 0.000000 0.000000
1.000000 0.000000 0.000000 0.000000
0.000000 0.000000 0.000000 1.000000
0.000000 0.000000 0.266010 0.733990
0.000000 0.000000 0.000000 1.000000
MOTIF 18 AAATTAGC-DREME-15
letter-probability matrix: alength= 4 w= 8 nsites= 54 E= 8.0e-006
1.000000 0.000000 0.000000 0.000000
1.000000 0.000000 0.000000 0.000000
1.000000 0.000000 0.000000 0.000000
0.000000 0.000000 0.000000 1.000000
0.000000 0.000000 0.000000 1.000000
1.000000 0.000000 0.000000 0.000000
0.000000 0.000000 1.000000 0.000000
0.000000 1.000000 0.000000 0.000000
MOTIF 19 GGAATGYC-DREME-16
letter-probability matrix: alength= 4 w= 8 nsites= 91 E= 3.3e-005
0.000000 0.000000 1.000000 0.000000
0.000000 0.000000 1.000000 0.000000
1.000000 0.000000 0.000000 0.000000
1.000000 0.000000 0.000000 0.000000
0.000000 0.000000 0.000000 1.000000
0.000000 0.000000 1.000000 0.000000
0.000000 0.560440 0.000000 0.439560
0.000000 1.000000 0.000000 0.000000
MOTIF 20 GGAAAY-DREME-17
letter-probability matrix: alength= 4 w= 6 nsites= 269 E= 5.4e-005
0.000000 0.000000 1.000000 0.000000
0.000000 0.000000 1.000000 0.000000
1.000000 0.000000 0.000000 0.000000
1.000000 0.000000 0.000000 0.000000
1.000000 0.000000 0.000000 0.000000
0.000000 0.565056 0.000000 0.434944
MOTIF 21 ACAGC-DREME-18
letter-probability matrix: alength= 4 w= 5 nsites= 1042 E= 5.4e-005
1.000000 0.000000 0.000000 0.000000
0.000000 1.000000 0.000000 0.000000
1.000000 0.000000 0.000000 0.000000
0.000000 0.000000 1.000000 0.000000
0.000000 1.000000 0.000000 0.000000
MOTIF 22 GAGGCHGA-DREME-19
letter-probability matrix: alength= 4 w= 8 nsites= 205 E= 4.6e-004
0.000000 0.000000 1.000000 0.000000
1.000000 0.000000 0.000000 0.000000
0.000000 0.000000 1.000000 0.000000
0.000000 0.000000 1.000000 0.000000
0.000000 1.000000 0.000000 0.000000
0.336585 0.200000 0.000000 0.463415
0.000000 0.000000 1.000000 0.000000
1.000000 0.000000 0.000000 0.000000
MOTIF 23 CYCCACCC-DREME-21
letter-probability matrix: alength= 4 w= 8 nsites= 235 E= 1.2e-003
0.000000 1.000000 0.000000 0.000000
0.000000 0.676596 0.000000 0.323404
0.000000 1.000000 0.000000 0.000000
0.000000 1.000000 0.000000 0.000000
1.000000 0.000000 0.000000 0.000000
0.000000 1.000000 0.000000 0.000000
0.000000 1.000000 0.000000 0.000000
0.000000 1.000000 0.000000 0.000000
MOTIF 24 AGGATRTG-DREME-20
letter-probability matrix: alength= 4 w= 8 nsites= 63 E= 1.7e-003
1.000000 0.000000 0.000000 0.000000
0.000000 0.000000 1.000000 0.000000
0.000000 0.000000 1.000000 0.000000
1.000000 0.000000 0.000000 0.000000
0.000000 0.000000 0.000000 1.000000
0.349206 0.000000 0.650794 0.000000
0.000000 0.000000 0.000000 1.000000
0.000000 0.000000 1.000000 0.000000
MOTIF 25 CTGTARTC-DREME-22
letter-probability matrix: alength= 4 w= 8 nsites= 41 E= 3.4e-003
0.000000 1.000000 0.000000 0.000000
0.000000 0.000000 0.000000 1.000000
0.000000 0.000000 1.000000 0.000000
0.000000 0.000000 0.000000 1.000000
1.000000 0.000000 0.000000 0.000000
0.487805 0.000000 0.512195 0.000000
0.000000 0.000000 0.000000 1.000000
0.000000 1.000000 0.000000 0.000000
MOTIF 26 AAAGTGCT-DREME-25
letter-probability matrix: alength= 4 w= 8 nsites= 55 E= 5.1e-003
1.000000 0.000000 0.000000 0.000000
1.000000 0.000000 0.000000 0.000000
1.000000 0.000000 0.000000 0.000000
0.000000 0.000000 1.000000 0.000000
0.000000 0.000000 0.000000 1.000000
0.000000 0.000000 1.000000 0.000000
0.000000 1.000000 0.000000 0.000000
0.000000 0.000000 0.000000 1.000000
MOTIF 27 CATTGTY-DREME-23
letter-probability matrix: alength= 4 w= 7 nsites= 256 E= 9.4e-003
0.000000 1.000000 0.000000 0.000000
1.000000 0.000000 0.000000 0.000000
0.000000 0.000000 0.000000 1.000000
0.000000 0.000000 0.000000 1.000000
0.000000 0.000000 1.000000 0.000000
0.000000 0.000000 0.000000 1.000000
0.000000 0.390625 0.000000 0.609375
MOTIF 28 AAAMAMAA-DREME-24
letter-probability matrix: alength= 4 w= 8 nsites= 378 E= 1.0e-002
1.000000 0.000000 0.000000 0.000000
1.000000 0.000000 0.000000 0.000000
1.000000 0.000000 0.000000 0.000000
0.613757 0.386243 0.000000 0.000000
1.000000 0.000000 0.000000 0.000000
0.650794 0.349206 0.000000 0.000000
1.000000 0.000000 0.000000 0.000000
1.000000 0.000000 0.000000 0.000000
MOTIF 29 GTCTCRAA-DREME-26
letter-probability matrix: alength= 4 w= 8 nsites= 72 E= 3.5e-002
0.000000 0.000000 1.000000 0.000000
0.000000 0.000000 0.000000 1.000000
0.000000 1.000000 0.000000 0.000000
0.000000 0.000000 0.000000 1.000000
0.000000 1.000000 0.000000 0.000000
0.597222 0.000000 0.402778 0.000000
1.000000 0.000000 0.000000 0.000000
1.000000 0.000000 0.000000 0.000000
MOTIF 30 GCCAGGM-DREME-27
letter-probability matrix: alength= 4 w= 7 nsites= 368 E= 4.6e-002
0.000000 0.000000 1.000000 0.000000
0.000000 1.000000 0.000000 0.000000
0.000000 1.000000 0.000000 0.000000
1.000000 0.000000 0.000000 0.000000
0.000000 0.000000 1.000000 0.000000
0.000000 0.000000 1.000000 0.000000
0.377717 0.622283 0.000000 0.000000

## Sheet: C closed 4hr latent - HAEC
MEME version 4
ALPHABET= ACGT
strands: + -
Background letter frequencies (from file `./background'):
A 0.24750 C 0.25250 G 0.25250 T 0.24750
MOTIF 1 KGGAAANYCCC-MEME-1
letter-probability matrix: alength= 4 w= 11 nsites= 1988 E= 2.2e-441
0.188632 0.049799 0.495976 0.265594
0.083501 0.003521 0.873239 0.039738
0.098592 0.000000 0.886821 0.014588
0.686620 0.012575 0.300805 0.000000
0.976861 0.023139 0.000000 0.000000
0.837022 0.011066 0.061368 0.090543
0.185614 0.199195 0.265091 0.350101
0.074447 0.425553 0.048290 0.451710
0.164990 0.835010 0.000000 0.000000
0.000000 1.000000 0.000000 0.000000
0.241952 0.631791 0.037223 0.089034
MOTIF 2 GGRNTTYC-DREME-1
letter-probability matrix: alength= 4 w= 8 nsites= 1252 E= 4.4e-188
0.000000 0.000000 1.000000 0.000000
0.000000 0.000000 1.000000 0.000000
0.559105 0.000000 0.440895 0.000000
0.285144 0.260383 0.208466 0.246006
0.000000 0.000000 0.000000 1.000000
0.000000 0.000000 0.000000 1.000000
0.000000 0.458466 0.000000 0.541534
0.000000 1.000000 0.000000 0.000000
MOTIF 3 RSAGGAAR-MEME-2
letter-probability matrix: alength= 4 w= 8 nsites= 980 E= 2.9e-120
0.452041 0.000000 0.326531 0.221429
0.225510 0.453061 0.321429 0.000000
1.000000 0.000000 0.000000 0.000000
0.000000 0.000000 1.000000 0.000000
0.000000 0.000000 1.000000 0.000000
1.000000 0.000000 0.000000 0.000000
1.000000 0.000000 0.000000 0.000000
0.440816 0.000000 0.559184 0.000000
MOTIF 4 RKWGCTGGGATTACAGGCRT-MEME-3
letter-probability matrix: alength= 4 w= 20 nsites= 43 E= 7.1e-085
0.627907 0.023256 0.348837 0.000000
0.046512 0.046512 0.488372 0.418605
0.465116 0.000000 0.000000 0.534884
0.000000 0.000000 1.000000 0.000000
0.000000 1.000000 0.000000 0.000000
0.000000 0.000000 0.000000 1.000000
0.023256 0.000000 0.976744 0.000000
0.000000 0.000000 1.000000 0.000000
0.000000 0.000000 1.000000 0.000000
1.000000 0.000000 0.000000 0.000000
0.000000 0.162791 0.000000 0.837209
0.000000 0.000000 0.023256 0.976744
0.953488 0.000000 0.046512 0.000000
0.000000 1.000000 0.000000 0.000000
0.953488 0.000000 0.046512 0.000000
0.046512 0.000000 0.953488 0.000000
0.046512 0.000000 0.953488 0.000000
0.000000 0.744186 0.000000 0.255814
0.465116 0.000000 0.534884 0.000000
0.000000 0.209302 0.000000 0.790698
MOTIF 5 AGGAARB-DREME-2
letter-probability matrix: alength= 4 w= 7 nsites= 1318 E= 4.9e-084
1.000000 0.000000 0.000000 0.000000
0.000000 0.000000 1.000000 0.000000
0.000000 0.000000 1.000000 0.000000
1.000000 0.000000 0.000000 0.000000
1.000000 0.000000 0.000000 0.000000
0.448407 0.000000 0.551593 0.000000
0.000000 0.274659 0.363429 0.361912
MOTIF 6 RTGASTMA-DREME-3
letter-probability matrix: alength= 4 w= 8 nsites= 289 E= 1.0e-027
0.515571 0.000000 0.484429 0.000000
0.000000 0.000000 0.000000 1.000000
0.000000 0.000000 1.000000 0.000000
1.000000 0.000000 0.000000 0.000000
0.000000 0.525952 0.474048 0.000000
0.000000 0.000000 0.000000 1.000000
0.266436 0.733564 0.000000 0.000000
1.000000 0.000000 0.000000 0.000000
MOTIF 7 GGRAAD-DREME-4
letter-probability matrix: alength= 4 w= 6 nsites= 1949 E= 2.8e-024
0.000000 0.000000 1.000000 0.000000
0.000000 0.000000 1.000000 0.000000
0.408415 0.000000 0.591585 0.000000
1.000000 0.000000 0.000000 0.000000
1.000000 0.000000 0.000000 0.000000
0.357619 0.000000 0.391996 0.250385
MOTIF 8 MTGTR-DREME-5
letter-probability matrix: alength= 4 w= 5 nsites= 2791 E= 4.9e-015
0.379434 0.620566 0.000000 0.000000
0.000000 0.000000 0.000000 1.000000
0.000000 0.000000 1.000000 0.000000
0.000000 0.000000 0.000000 1.000000
0.303475 0.000000 0.696525 0.000000
MOTIF 9 AAATRC-DREME-7
letter-probability matrix: alength= 4 w= 6 nsites= 360 E= 6.8e-011
1.000000 0.000000 0.000000 0.000000
1.000000 0.000000 0.000000 0.000000
1.000000 0.000000 0.000000 0.000000
0.000000 0.000000 0.000000 1.000000
0.430556 0.000000 0.569444 0.000000
0.000000 1.000000 0.000000 0.000000
MOTIF 10 MCACGY-DREME-6
letter-probability matrix: alength= 4 w= 6 nsites= 285 E= 1.1e-010
0.382456 0.617544 0.000000 0.000000
0.000000 1.000000 0.000000 0.000000
1.000000 0.000000 0.000000 0.000000
0.000000 1.000000 0.000000 0.000000
0.000000 0.000000 1.000000 0.000000
0.000000 0.571930 0.000000 0.428070
MOTIF 11 TGACCTYR-DREME-9
letter-probability matrix: alength= 4 w= 8 nsites= 121 E= 8.6e-009
0.000000 0.000000 0.000000 1.000000
0.000000 0.000000 1.000000 0.000000
1.000000 0.000000 0.000000 0.000000
0.000000 1.000000 0.000000 0.000000
0.000000 1.000000 0.000000 0.000000
0.000000 0.000000 0.000000 1.000000
0.000000 0.561983 0.000000 0.438017
0.586777 0.000000 0.413223 0.000000
MOTIF 12 CAGCCTS-DREME-8
letter-probability matrix: alength= 4 w= 7 nsites= 330 E= 2.6e-006
0.000000 1.000000 0.000000 0.000000
1.000000 0.000000 0.000000 0.000000
0.000000 0.000000 1.000000 0.000000
0.000000 1.000000 0.000000 0.000000
0.000000 1.000000 0.000000 0.000000
0.000000 0.000000 0.000000 1.000000
0.000000 0.484848 0.515152 0.000000
MOTIF 13 AAATTAKC-DREME-10
letter-probability matrix: alength= 4 w= 8 nsites= 59 E= 6.1e-006
1.000000 0.000000 0.000000 0.000000
1.000000 0.000000 0.000000 0.000000
1.000000 0.000000 0.000000 0.000000
0.000000 0.000000 0.000000 1.000000
0.000000 0.000000 0.000000 1.000000
1.000000 0.000000 0.000000 0.000000
0.000000 0.000000 0.779661 0.220339
0.000000 1.000000 0.000000 0.000000
MOTIF 14 CARCATGG-DREME-11
letter-probability matrix: alength= 4 w= 8 nsites= 86 E= 9.4e-006
0.000000 1.000000 0.000000 0.000000
1.000000 0.000000 0.000000 0.000000
0.686047 0.000000 0.313953 0.000000
0.000000 1.000000 0.000000 0.000000
1.000000 0.000000 0.000000 0.000000
0.000000 0.000000 0.000000 1.000000
0.000000 0.000000 1.000000 0.000000
0.000000 0.000000 1.000000 0.000000
MOTIF 15 CTCTACTA-DREME-12
letter-probability matrix: alength= 4 w= 8 nsites= 42 E= 8.7e-005
0.000000 1.000000 0.000000 0.000000
0.000000 0.000000 0.000000 1.000000
0.000000 1.000000 0.000000 0.000000
0.000000 0.000000 0.000000 1.000000
1.000000 0.000000 0.000000 0.000000
0.000000 1.000000 0.000000 0.000000
0.000000 0.000000 0.000000 1.000000
1.000000 0.000000 0.000000 0.000000
MOTIF 16 ATCCCAGC-DREME-13
letter-probability matrix: alength= 4 w= 8 nsites= 66 E= 1.3e-004
1.000000 0.000000 0.000000 0.000000
0.000000 0.000000 0.000000 1.000000
0.000000 1.000000 0.000000 0.000000
0.000000 1.000000 0.000000 0.000000
0.000000 1.000000 0.000000 0.000000
1.000000 0.000000 0.000000 0.000000
0.000000 0.000000 1.000000 0.000000
0.000000 1.000000 0.000000 0.000000
MOTIF 17 TTCCAGR-DREME-14
letter-probability matrix: alength= 4 w= 7 nsites= 180 E= 6.6e-004
0.000000 0.000000 0.000000 1.000000
0.000000 0.000000 0.000000 1.000000
0.000000 1.000000 0.000000 0.000000
0.000000 1.000000 0.000000 0.000000
1.000000 0.000000 0.000000 0.000000
0.000000 0.000000 1.000000 0.000000
0.455556 0.000000 0.544444 0.000000
MOTIF 18 TTATAAAW-DREME-15
letter-probability matrix: alength= 4 w= 8 nsites= 41 E= 3.1e-003
0.000000 0.000000 0.000000 1.000000
0.000000 0.000000 0.000000 1.000000
1.000000 0.000000 0.000000 0.000000
0.000000 0.000000 0.000000 1.000000
1.000000 0.000000 0.000000 0.000000
1.000000 0.000000 0.000000 0.000000
1.000000 0.000000 0.000000 0.000000
0.707317 0.000000 0.000000 0.292683
MOTIF 19 AGTTCGAG-DREME-16
letter-probability matrix: alength= 4 w= 8 nsites= 22 E= 8.7e-003
1.000000 0.000000 0.000000 0.000000
0.000000 0.000000 1.000000 0.000000
0.000000 0.000000 0.000000 1.000000
0.000000 0.000000 0.000000 1.000000
0.000000 1.000000 0.000000 0.000000
0.000000 0.000000 1.000000 0.000000
1.000000 0.000000 0.000000 0.000000
0.000000 0.000000 1.000000 0.000000

## Sheet: C closed 4 hr poised - HAEC
MEME version 4
ALPHABET= ACGT
strands: + -
Background letter frequencies (from file `./background'):
A 0.20860 C 0.29140 G 0.29140 T 0.20860
MOTIF 1 GGGRVTTYCCM-MEME-1
letter-probability matrix: alength= 4 w= 11 nsites= 462 E= 9.3e-264
0.082251 0.097403 0.610390 0.209957
0.000000 0.002165 0.997835 0.000000
0.051948 0.000000 0.826840 0.121212
0.456710 0.060606 0.419913 0.062771
0.238095 0.370130 0.212121 0.179654
0.125541 0.000000 0.000000 0.874459
0.000000 0.010823 0.000000 0.989177
0.012987 0.439394 0.000000 0.547619
0.000000 0.958874 0.000000 0.041126
0.000000 0.932900 0.000000 0.067100
0.238095 0.471861 0.134199 0.155844
MOTIF 2 GVAGGAAR-MEME-2
letter-probability matrix: alength= 4 w= 8 nsites= 205 E= 3.4e-062
0.321951 0.000000 0.678049 0.000000
0.312195 0.292683 0.341463 0.053659
1.000000 0.000000 0.000000 0.000000
0.000000 0.000000 1.000000 0.000000
0.000000 0.000000 1.000000 0.000000
0.990244 0.000000 0.009756 0.000000
0.990244 0.000000 0.009756 0.000000
0.404878 0.000000 0.595122 0.000000
MOTIF 3 AGAAARARAGARARAGAGAC-MEME-3
letter-probability matrix: alength= 4 w= 20 nsites= 42 E= 2.3e-039
0.761905 0.000000 0.190476 0.047619
0.166667 0.047619 0.785714 0.000000
0.833333 0.000000 0.166667 0.000000
0.880952 0.119048 0.000000 0.000000
0.857143 0.142857 0.000000 0.000000
0.404762 0.095238 0.404762 0.095238
0.666667 0.142857 0.000000 0.190476
0.261905 0.190476 0.452381 0.095238
1.000000 0.000000 0.000000 0.000000
0.190476 0.047619 0.547619 0.214286
0.690476 0.071429 0.214286 0.023810
0.333333 0.119048 0.547619 0.000000
0.857143 0.047619 0.000000 0.095238
0.261905 0.214286 0.523810 0.000000
0.785714 0.000000 0.119048 0.095238
0.142857 0.095238 0.619048 0.142857
1.000000 0.000000 0.000000 0.000000
0.214286 0.190476 0.476190 0.119048
0.714286 0.000000 0.238095 0.047619
0.214286 0.547619 0.238095 0.000000
MOTIF 4 GGRAA-DREME-1
letter-probability matrix: alength= 4 w= 5 nsites= 1156 E= 7.0e-038
0.000000 0.000000 1.000000 0.000000
0.000000 0.000000 1.000000 0.000000
0.458478 0.000000 0.541522 0.000000
1.000000 0.000000 0.000000 0.000000
1.000000 0.000000 0.000000 0.000000
MOTIF 5 AGGAAGB-DREME-2
letter-probability matrix: alength= 4 w= 7 nsites= 192 E= 2.8e-009
1.000000 0.000000 0.000000 0.000000
0.000000 0.000000 1.000000 0.000000
0.000000 0.000000 1.000000 0.000000
1.000000 0.000000 0.000000 0.000000
1.000000 0.000000 0.000000 0.000000
0.000000 0.000000 1.000000 0.000000
0.000000 0.286458 0.442708 0.270833
MOTIF 6 CSCAGC-DREME-3
letter-probability matrix: alength= 4 w= 6 nsites= 310 E= 2.1e-003
0.000000 1.000000 0.000000 0.000000
0.000000 0.703226 0.296774 0.000000
0.000000 1.000000 0.000000 0.000000
1.000000 0.000000 0.000000 0.000000
0.000000 0.000000 1.000000 0.000000
0.000000 1.000000 0.000000 0.000000
MOTIF 7 AMACAC-DREME-4
letter-probability matrix: alength= 4 w= 6 nsites= 110 E= 9.5e-003
1.000000 0.000000 0.000000 0.000000
0.400000 0.600000 0.000000 0.000000
1.000000 0.000000 0.000000 0.000000
0.000000 1.000000 0.000000 0.000000
1.000000 0.000000 0.000000 0.000000
0.000000 1.000000 0.000000 0.000000
MOTIF 8 ACAGKAT-DREME-5
letter-probability matrix: alength= 4 w= 7 nsites= 41 E= 4.6e-002
1.000000 0.000000 0.000000 0.000000
0.000000 1.000000 0.000000 0.000000
1.000000 0.000000 0.000000 0.000000
0.000000 0.000000 1.000000 0.000000
0.000000 0.000000 0.829268 0.170732
1.000000 0.000000 0.000000 0.000000
0.000000 0.000000 0.000000 1.000000

## Sheet: C closed 4hr repressed - HAEC
MEME version 4
ALPHABET= ACGT
strands: + -
Background letter frequencies (from file `./background'):
A 0.24680 C 0.25320 G 0.25320 T 0.24680
MOTIF 1 GGRHTTYC-DREME-1
letter-probability matrix: alength= 4 w= 8 nsites= 686 E= 1.1e-136
0.000000 0.000000 1.000000 0.000000
0.000000 0.000000 1.000000 0.000000
0.613703 0.000000 0.386297 0.000000
0.463557 0.263848 0.000000 0.272595
0.000000 0.000000 0.000000 1.000000
0.000000 0.000000 0.000000 1.000000
0.000000 0.453353 0.000000 0.546647
0.000000 1.000000 0.000000 0.000000
MOTIF 2 GGAARY-DREME-2
letter-probability matrix: alength= 4 w= 6 nsites= 623 E= 1.0e-020
0.000000 0.000000 1.000000 0.000000
0.000000 0.000000 1.000000 0.000000
1.000000 0.000000 0.000000 0.000000
1.000000 0.000000 0.000000 0.000000
0.529695 0.000000 0.470305 0.000000
0.000000 0.547352 0.000000 0.452648
MOTIF 3 CWTTCC-DREME-3
letter-probability matrix: alength= 4 w= 6 nsites= 332 E= 2.0e-005
0.000000 1.000000 0.000000 0.000000
0.361446 0.000000 0.000000 0.638554
0.000000 0.000000 0.000000 1.000000
0.000000 0.000000 0.000000 1.000000
0.000000 1.000000 0.000000 0.000000
0.000000 1.000000 0.000000 0.000000
MOTIF 4 ACAGM-DREME-5
letter-probability matrix: alength= 4 w= 5 nsites= 707 E= 9.0e-004
1.000000 0.000000 0.000000 0.000000
0.000000 1.000000 0.000000 0.000000
1.000000 0.000000 0.000000 0.000000
0.000000 0.000000 1.000000 0.000000
0.473833 0.526167 0.000000 0.000000
MOTIF 5 ABTCACT-DREME-4
letter-probability matrix: alength= 4 w= 7 nsites= 90 E= 9.7e-004
1.000000 0.000000 0.000000 0.000000
0.000000 0.344444 0.344444 0.311111
0.000000 0.000000 0.000000 1.000000
0.000000 1.000000 0.000000 0.000000
1.000000 0.000000 0.000000 0.000000
0.000000 1.000000 0.000000 0.000000
0.000000 0.000000 0.000000 1.000000
MOTIF 6 ATAAWAC-DREME-6
letter-probability matrix: alength= 4 w= 7 nsites= 39 E= 7.3e-003
1.000000 0.000000 0.000000 0.000000
0.000000 0.000000 0.000000 1.000000
1.000000 0.000000 0.000000 0.000000
1.000000 0.000000 0.000000 0.000000
0.743590 0.000000 0.000000 0.256410
1.000000 0.000000 0.000000 0.000000
0.000000 1.000000 0.000000 0.000000
MOTIF 7 CWGGGGAA-DREME-7
letter-probability matrix: alength= 4 w= 8 nsites= 57 E= 1.2e-002
0.000000 1.000000 0.000000 0.000000
0.543860 0.000000 0.000000 0.456140
0.000000 0.000000 1.000000 0.000000
0.000000 0.000000 1.000000 0.000000
0.000000 0.000000 1.000000 0.000000
0.000000 0.000000 1.000000 0.000000
1.000000 0.000000 0.000000 0.000000
1.000000 0.000000 0.000000 0.000000
MOTIF 8 CACGY-DREME-8
letter-probability matrix: alength= 4 w= 5 nsites= 141 E= 3.6e-002
0.000000 1.000000 0.000000 0.000000
1.000000 0.000000 0.000000 0.000000
0.000000 1.000000 0.000000 0.000000
0.000000 0.000000 1.000000 0.000000
0.000000 0.489362 0.000000 0.510638

## Sheet: C open 4hr unmarked - HAEC
MEME version 4
ALPHABET= ACGT
strands: + -
Background letter frequencies (from file `./background'):
A 0.26340 C 0.23660 G 0.23660 T 0.26340
MOTIF 1 KGGAAAKYCCC-MEME-1
letter-probability matrix: alength= 4 w= 11 nsites= 395 E= 1.7e-540
0.101266 0.035443 0.518987 0.344304
0.030380 0.000000 0.954430 0.015190
0.037975 0.000000 0.944304 0.017722
0.734177 0.000000 0.265823 0.000000
0.941772 0.030380 0.027848 0.000000
0.977215 0.000000 0.022785 0.000000
0.169620 0.136709 0.250633 0.443038
0.050633 0.384810 0.043038 0.521519
0.118987 0.873418 0.005063 0.002532
0.000000 1.000000 0.000000 0.000000
0.189873 0.731646 0.027848 0.050633
MOTIF 2 GAAANYCC-DREME-1
letter-probability matrix: alength= 4 w= 8 nsites= 223 E= 9.1e-046
0.000000 0.000000 1.000000 0.000000
1.000000 0.000000 0.000000 0.000000
1.000000 0.000000 0.000000 0.000000
1.000000 0.000000 0.000000 0.000000
0.179372 0.174888 0.228700 0.417040
0.000000 0.430493 0.000000 0.569507
0.000000 1.000000 0.000000 0.000000
0.000000 1.000000 0.000000 0.000000
MOTIF 3 AAARARAAAAARAAA-MEME-2
letter-probability matrix: alength= 4 w= 15 nsites= 53 E= 3.5e-030
0.905660 0.000000 0.094340 0.000000
0.792453 0.000000 0.207547 0.000000
1.000000 0.000000 0.000000 0.000000
0.452830 0.132075 0.245283 0.169811
0.886792 0.000000 0.113208 0.000000
0.547170 0.018868 0.358491 0.075472
0.924528 0.000000 0.000000 0.075472
0.792453 0.000000 0.094340 0.113208
0.547170 0.113208 0.245283 0.094340
0.867925 0.132075 0.000000 0.000000
0.867925 0.000000 0.132075 0.000000
0.452830 0.075472 0.339623 0.132075
0.924528 0.000000 0.075472 0.000000
0.716981 0.094340 0.000000 0.188679
0.849057 0.075472 0.075472 0.000000
MOTIF 4 RTGASTCA-MEME-3
letter-probability matrix: alength= 4 w= 8 nsites= 95 E= 2.2e-014
0.642105 0.000000 0.357895 0.000000
0.000000 0.000000 0.000000 1.000000
0.000000 0.000000 1.000000 0.000000
1.000000 0.000000 0.000000 0.000000
0.178947 0.536842 0.284211 0.000000
0.000000 0.000000 0.000000 1.000000
0.315789 0.684211 0.000000 0.000000
1.000000 0.000000 0.000000 0.000000
MOTIF 5 RGGAA-DREME-2
letter-probability matrix: alength= 4 w= 5 nsites= 648 E= 1.5e-011
0.472222 0.000000 0.527778 0.000000
0.000000 0.000000 1.000000 0.000000
0.000000 0.000000 1.000000 0.000000
1.000000 0.000000 0.000000 0.000000
1.000000 0.000000 0.000000 0.000000
MOTIF 6 TGASTMA-DREME-3
letter-probability matrix: alength= 4 w= 7 nsites= 103 E= 7.7e-010
0.000000 0.000000 0.000000 1.000000
0.000000 0.000000 1.000000 0.000000
1.000000 0.000000 0.000000 0.000000
0.000000 0.466019 0.533981 0.000000
0.000000 0.000000 0.000000 1.000000
0.407767 0.592233 0.000000 0.000000
1.000000 0.000000 0.000000 0.000000

## Sheet: C open 4hr active - HAEC
MEME version 4
ALPHABET= ACGT
strands: + -
Background letter frequencies (from file `./background'):
A 0.23210 C 0.26790 G 0.26790 T 0.23210
MOTIF 1 WGGGRMTTTCC-MEME-1
letter-probability matrix: alength= 4 w= 11 nsites= 449 E= 1.5e-140
0.383073 0.097996 0.173719 0.345212
0.033408 0.000000 0.919822 0.046771
0.000000 0.000000 1.000000 0.000000
0.004454 0.000000 0.870824 0.124722
0.494432 0.060134 0.436526 0.008909
0.398664 0.282851 0.189310 0.129176
0.224944 0.040089 0.000000 0.734967
0.000000 0.000000 0.111359 0.888641
0.000000 0.220490 0.000000 0.779510
0.044543 0.781737 0.000000 0.173719
0.109131 0.783964 0.000000 0.106904
MOTIF 2 TKTTTNTKTKTKTTTTTTTW-MEME-2
letter-probability matrix: alength= 4 w= 20 nsites= 130 E= 2.8e-083
0.215385 0.092308 0.053846 0.638462
0.084615 0.000000 0.338462 0.576923
0.138462 0.123077 0.000000 0.738462
0.215385 0.038462 0.153846 0.592308
0.115385 0.207692 0.223077 0.453846
0.230769 0.230769 0.230769 0.307692
0.146154 0.000000 0.000000 0.853846
0.130769 0.169231 0.238462 0.461538
0.007692 0.000000 0.000000 0.992308
0.223077 0.007692 0.269231 0.500000
0.053846 0.030769 0.015385 0.900000
0.130769 0.100000 0.261538 0.507692
0.000000 0.115385 0.000000 0.884615
0.215385 0.169231 0.100000 0.515385
0.000000 0.161538 0.076923 0.761538
0.053846 0.207692 0.138462 0.600000
0.092308 0.000000 0.092308 0.815385
0.030769 0.046154 0.269231 0.653846
0.138462 0.076923 0.000000 0.784615
0.376923 0.123077 0.184615 0.315385
MOTIF 3 VYTTCCTG-MEME-3
letter-probability matrix: alength= 4 w= 8 nsites= 464 E= 6.5e-063
0.396552 0.234914 0.204741 0.163793
0.000000 0.510776 0.008621 0.480603
0.025862 0.000000 0.000000 0.974138
0.000000 0.000000 0.000000 1.000000
0.025862 0.974138 0.000000 0.000000
0.000000 1.000000 0.000000 0.000000
0.038793 0.000000 0.000000 0.961207
0.049569 0.219828 0.534483 0.196121
MOTIF 4 RGGAAR-DREME-1
letter-probability matrix: alength= 4 w= 6 nsites= 1079 E= 1.4e-029
0.568119 0.000000 0.431881 0.000000
0.000000 0.000000 1.000000 0.000000
0.000000 0.000000 1.000000 0.000000
1.000000 0.000000 0.000000 0.000000
1.000000 0.000000 0.000000 0.000000
0.518999 0.000000 0.481001 0.000000
MOTIF 5 GGAAW-DREME-2
letter-probability matrix: alength= 4 w= 5 nsites= 601 E= 6.5e-010
0.000000 0.000000 1.000000 0.000000
0.000000 0.000000 1.000000 0.000000
1.000000 0.000000 0.000000 0.000000
1.000000 0.000000 0.000000 0.000000
0.420965 0.000000 0.000000 0.579035
MOTIF 6 TGASTMA-DREME-3
letter-probability matrix: alength= 4 w= 7 nsites= 109 E= 8.7e-006
0.000000 0.000000 0.000000 1.000000
0.000000 0.000000 1.000000 0.000000
1.000000 0.000000 0.000000 0.000000
0.000000 0.541284 0.458716 0.000000
0.000000 0.000000 0.000000 1.000000
0.495413 0.504587 0.000000 0.000000
1.000000 0.000000 0.000000 0.000000
MOTIF 7 CTGBG-DREME-4
letter-probability matrix: alength= 4 w= 5 nsites= 1339 E= 5.4e-004
0.000000 1.000000 0.000000 0.000000
0.000000 0.000000 0.000000 1.000000
0.000000 0.000000 1.000000 0.000000
0.000000 0.125467 0.559373 0.315161
0.000000 0.000000 1.000000 0.000000
MOTIF 8 ARATAA-DREME-5
letter-probability matrix: alength= 4 w= 6 nsites= 161 E= 2.3e-002
1.000000 0.000000 0.000000 0.000000
0.577640 0.000000 0.422360 0.000000
1.000000 0.000000 0.000000 0.000000
0.000000 0.000000 0.000000 1.000000
1.000000 0.000000 0.000000 0.000000
1.000000 0.000000 0.000000 0.000000
MOTIF 9 CCTGTAAY-DREME-6
letter-probability matrix: alength= 4 w= 8 nsites= 20 E= 3.0e-002
0.000000 1.000000 0.000000 0.000000
0.000000 1.000000 0.000000 0.000000
0.000000 0.000000 0.000000 1.000000
0.000000 0.000000 1.000000 0.000000
0.000000 0.000000 0.000000 1.000000
1.000000 0.000000 0.000000 0.000000
1.000000 0.000000 0.000000 0.000000
0.000000 0.350000 0.000000 0.650000

## Sheet: C open 4hr latent - HAEC
MEME version 4
ALPHABET= ACGT
strands: + -
Background letter frequencies (from file `./background'):
A 0.24080 C 0.25920 G 0.25920 T 0.24080
MOTIF 1 GGGRVTTTCCM-MEME-1
letter-probability matrix: alength= 4 w= 11 nsites= 334 E= 3.0e-208
0.059880 0.026946 0.766467 0.146707
0.000000 0.000000 1.000000 0.000000
0.026946 0.000000 0.799401 0.173653
0.350299 0.059880 0.541916 0.047904
0.299401 0.341317 0.191617 0.167665
0.167665 0.017964 0.000000 0.814371
0.000000 0.053892 0.044910 0.901198
0.008982 0.296407 0.035928 0.658683
0.038922 0.889222 0.000000 0.071856
0.000000 0.982036 0.000000 0.017964
0.356287 0.407186 0.059880 0.176647
MOTIF 2 TGASTCAT-MEME-3
letter-probability matrix: alength= 4 w= 8 nsites= 94 E= 4.6e-023
0.000000 0.000000 0.000000 1.000000
0.000000 0.000000 1.000000 0.000000
1.000000 0.000000 0.000000 0.000000
0.000000 0.414894 0.382979 0.202128
0.000000 0.000000 0.000000 1.000000
0.255319 0.744681 0.000000 0.000000
1.000000 0.000000 0.000000 0.000000
0.000000 0.287234 0.000000 0.712766
MOTIF 3 WWDAAAAAAAAAAAAWKRAA-MEME-2
letter-probability matrix: alength= 4 w= 20 nsites= 34 E= 2.8e-022
0.441176 0.000000 0.147059 0.411765
0.588235 0.058824 0.000000 0.352941
0.470588 0.000000 0.235294 0.294118
0.705882 0.058824 0.117647 0.117647
0.852941 0.000000 0.147059 0.000000
0.647059 0.029412 0.088235 0.235294
0.882353 0.000000 0.000000 0.117647
0.794118 0.117647 0.000000 0.088235
0.588235 0.117647 0.147059 0.147059
0.676471 0.000000 0.323529 0.000000
0.529412 0.205882 0.088235 0.176471
0.705882 0.088235 0.088235 0.117647
0.882353 0.000000 0.088235 0.029412
1.000000 0.000000 0.000000 0.000000
0.764706 0.000000 0.000000 0.235294
0.382353 0.147059 0.058824 0.411765
0.117647 0.176471 0.470588 0.235294
0.558824 0.029412 0.294118 0.117647
0.970588 0.000000 0.000000 0.029412
0.941176 0.000000 0.058824 0.000000
MOTIF 4 GGRAAW-DREME-1
letter-probability matrix: alength= 4 w= 6 nsites= 357 E= 2.4e-021
0.000000 0.000000 1.000000 0.000000
0.000000 0.000000 1.000000 0.000000
0.453782 0.000000 0.546218 0.000000
1.000000 0.000000 0.000000 0.000000
1.000000 0.000000 0.000000 0.000000
0.532213 0.000000 0.000000 0.467787
MOTIF 5 TGAGTMA-DREME-2
letter-probability matrix: alength= 4 w= 7 nsites= 82 E= 9.4e-014
0.000000 0.000000 0.000000 1.000000
0.000000 0.000000 1.000000 0.000000
1.000000 0.000000 0.000000 0.000000
0.000000 0.000000 1.000000 0.000000
0.000000 0.000000 0.000000 1.000000
0.243902 0.756098 0.000000 0.000000
1.000000 0.000000 0.000000 0.000000
MOTIF 6 GGAAGY-DREME-3
letter-probability matrix: alength= 4 w= 6 nsites= 160 E= 2.2e-005
0.000000 0.000000 1.000000 0.000000
0.000000 0.000000 1.000000 0.000000
1.000000 0.000000 0.000000 0.000000
1.000000 0.000000 0.000000 0.000000
0.000000 0.000000 1.000000 0.000000
0.000000 0.481250 0.000000 0.518750
MOTIF 7 AAAVTCCC-DREME-4
letter-probability matrix: alength= 4 w= 8 nsites= 46 E= 2.9e-005
1.000000 0.000000 0.000000 0.000000
1.000000 0.000000 0.000000 0.000000
1.000000 0.000000 0.000000 0.000000
0.282609 0.347826 0.369565 0.000000
0.000000 0.000000 0.000000 1.000000
0.000000 1.000000 0.000000 0.000000
0.000000 1.000000 0.000000 0.000000
0.000000 1.000000 0.000000 0.000000

## Sheet: C open 4hr poised - HAEC
MEME version 4
ALPHABET= ACGT
strands: + -
Background letter frequencies (from file `./background'):
A 0.20390 C 0.29610 G 0.29610 T 0.20390
MOTIF 1 GGGRNTTYCCM-MEME-1
letter-probability matrix: alength= 4 w= 11 nsites= 110 E= 7.5e-080
0.072727 0.090909 0.627273 0.209091
0.000000 0.009091 0.963636 0.027273
0.000000 0.000000 0.818182 0.181818
0.400000 0.000000 0.518182 0.081818
0.327273 0.263636 0.218182 0.190909
0.063636 0.000000 0.000000 0.936364
0.000000 0.000000 0.000000 1.000000
0.000000 0.363636 0.000000 0.636364
0.000000 1.000000 0.000000 0.000000
0.000000 0.990909 0.000000 0.009091
0.327273 0.490909 0.100000 0.081818
MOTIF 2 DGGGRGDGGGRDGVGGRRRG-MEME-2
letter-probability matrix: alength= 4 w= 20 nsites= 55 E= 1.2e-028
0.254545 0.018182 0.290909 0.436364
0.109091 0.054545 0.672727 0.163636
0.000000 0.000000 0.927273 0.072727
0.090909 0.000000 0.909091 0.000000
0.436364 0.018182 0.509091 0.036364
0.000000 0.000000 1.000000 0.000000
0.381818 0.036364 0.200000 0.381818
0.254545 0.127273 0.618182 0.000000
0.236364 0.000000 0.763636 0.000000
0.090909 0.000000 0.800000 0.109091
0.381818 0.000000 0.563636 0.054545
0.290909 0.000000 0.454545 0.254545
0.181818 0.036364 0.727273 0.054545
0.381818 0.254545 0.254545 0.109091
0.200000 0.054545 0.618182 0.127273
0.036364 0.036364 0.872727 0.054545
0.472727 0.163636 0.363636 0.000000
0.509091 0.109091 0.309091 0.072727
0.327273 0.127273 0.545455 0.000000
0.218182 0.000000 0.781818 0.000000
MOTIF 3 KGGRAA-DREME-1
letter-probability matrix: alength= 4 w= 6 nsites= 192 E= 5.1e-008
0.000000 0.000000 0.572917 0.427083
0.000000 0.000000 1.000000 0.000000
0.000000 0.000000 1.000000 0.000000
0.447917 0.000000 0.552083 0.000000
1.000000 0.000000 0.000000 0.000000
1.000000 0.000000 0.000000 0.000000

## Sheet: C open 4hr repressed
MEME version 4
ALPHABET= ACGT
strands: + -
Background letter frequencies (from file `./background'):
A 0.24420 C 0.25580 G 0.25580 T 0.24420
MOTIF 1 GGGAAAKYCCC-MEME-1
letter-probability matrix: alength= 4 w= 11 nsites= 165 E= 6.3e-188
0.072727 0.036364 0.624242 0.266667
0.066667 0.000000 0.933333 0.000000
0.024242 0.000000 0.957576 0.018182
0.672727 0.000000 0.321212 0.006061
0.921212 0.006061 0.072727 0.000000
0.969697 0.000000 0.000000 0.030303
0.157576 0.127273 0.345455 0.369697
0.078788 0.381818 0.000000 0.539394
0.066667 0.927273 0.000000 0.006061
0.018182 0.975758 0.006061 0.000000
0.230303 0.654545 0.036364 0.078788
MOTIF 2 GGAAA-DREME-1
letter-probability matrix: alength= 4 w= 5 nsites= 212 E= 1.5e-015
0.000000 0.000000 1.000000 0.000000
0.000000 0.000000 1.000000 0.000000
1.000000 0.000000 0.000000 0.000000
1.000000 0.000000 0.000000 0.000000
1.000000 0.000000 0.000000 0.000000
MOTIF 3 YTYCYTYHYT-MEME-2
letter-probability matrix: alength= 4 w= 10 nsites= 95 E= 1.1e-007
0.010526 0.400000 0.000000 0.589474
0.000000 0.000000 0.000000 1.000000
0.000000 0.484211 0.000000 0.515789
0.221053 0.778947 0.000000 0.000000
0.000000 0.621053 0.000000 0.378947
0.000000 0.000000 0.000000 1.000000
0.000000 0.357895 0.094737 0.547368
0.294737 0.421053 0.000000 0.284211
0.126316 0.526316 0.000000 0.347368
0.000000 0.273684 0.000000 0.726316
MOTIF 4 AMTTCC-DREME-2
letter-probability matrix: alength= 4 w= 6 nsites= 78 E= 1.2e-004
1.000000 0.000000 0.000000 0.000000
0.500000 0.500000 0.000000 0.000000
0.000000 0.000000 0.000000 1.000000
0.000000 0.000000 0.000000 1.000000
0.000000 1.000000 0.000000 0.000000
0.000000 1.000000 0.000000 0.000000

[truncated: 13 more sheets: OA unmarked - HAEC, OA active - HAEC, OA latent - HAEC, OA poised - HAEC, OA repressed - HAEC, Mode C - HAEC, Mode CA - HAEC, Mode P - HAEC, Mode O - HAEC, Mode OA - HAEC, Mode P - MAEC, Mode P - BAEC, Mode P - TeloHAEC]
