# Supplementary material for: Conserved regulatory logic at accessible and inaccessible chromatin during the acute inflammatory response in mammals
Source: Nat Commun. 2021 Jan 25;12:567. doi: 10.1038/s41467-020-20765-1 (PMC7835376; doi:10.1038/s41467-020-20765-1)
Supplement: Supplementary file 8 — Supplementary Data 5 [file 41467_2020_20765_MOESM8_ESM.xlsx]

## Sheet: RT-qPCR expression primers
Name	RefSeq ID	Forward Primer	Reverse Primer
TBP	NM_3194	TCGGAGAGTTCTGGGATTGT	CACGAAGTGCAATGGTCTTT
GAPDH	NM_2046	AGGTGAAGGTCGGAGTCAAC	GAGGTCAATGAAGGGGTCAT
CCL2	NM_2982	GCTCAGCCAGATGCAATCAA	TTCTTTGGGACACTTGCTGC
CCL7	NM_6273	CAGAGGCTGGAGAGCTACAG	GATTACAGCTTCCCGGGGAC
CCL11	NM_2986	TCCAACATGAAGGTCTCCGC	TCTCTAGTCGCTGAAGGGGT
CCL8	NM_5623	TGGAGAGCTACACAAGAATCACC	TGGTCCAGATGCTTCATGGAA
CCL13	NM_5408	CTTGCAGAGGCTGAAGAGCT	GATGACAGCCTTCTGGGGAC
CCL1	NM_2981	ATACCAGCTCCATCTGCTCC	TTCTGTGCCTCTGAACCCAT
ESELE	NM_450	GAACCAAAGACTCGGGCATGT	ATGACCACTGCAGGATGCATT
PLK2	NM_6622	GAGATCTCGCGGATTATCGT	CGGCGTAGACTTTGTTATTTGTC
CCDC130	NM_1320561	GCTCTCTCAACCGATACCACAA	TCGCACCAGATGTTATATGGCA
MRI1	NM_1031727	AGGAGCTGACCGATGTTAATGG	ATCGAAGGCAGGATTCCAAACT
c19orf53	NM_14047	CAAACCCGCAAAGAGTAAGACG	CTTCTTGGGAGCGATAACACGA
ZSWIM4	NM_23072	GGATGACTCTGAACGTAATGACC	CTCCACTGGTGTGAATAAGGAAT
CC2D1A	NM_17721	AAGCAGCAGGGAGATACCACT	TCCAAGACAGCATCAAAGCTC
DCAF15	NM_138353	TGACATCGTCATTCTGGAGGTC	AGGCTGGTGTGATAGGTCTTTG
IL27RA	NM_4843	GAGCCAAAAGTACCGTTCCAAC	AGTTTGTCAGACATGGTGAGCT
SAMD1	NM_138352	GTCGAATATTTTACTGAGGCTGGA	TCAATTTCCTGCTCTTGGAAAG
PRKACA	NM_1304349	TGCCATGAAGATCCTCGACAAA	CGCTTTTCATTCAGGGTGTGTT
ASF1B	NM_18154	CGACCTGGAGTGGAAGATCATT	AAATTCCTCACTCTCAGCCGAG
LPHN1	NM_1008701	ACGCCTTCAAGATCATGTCACA	GTACTTGTAGGTCCCAGGACAG

## Sheet: Genotyping primers
Name	Forward Primer	Reverse Primer	Expected WT Amplicon	Expected Amplicon	Expected Deletion Size
RelA#1 Deletion	TATAGGGGAGGGGCTTGTCT	GGCCTTAGCTGCTTCACAAC	1451 bp	352 bp	1100 bp
RelA#2 Deletion	AACTGCCCCTCCCTCTACTC	GCCTCAGCCTCACAAGTAGC	1024 bp	550 bp	600 bp
RelA#3 Deletion	GAGCCAACAAAGGGTTCTCA	ATTTCAGCCACCTGAAGCAT	1321 bp	651 bp	670 bp
RelA#4 Deletion	TAGCTAAGGACCCAGCATCC	TGCACTAGAACCCAACTCCT	1524 bp	544 bp	980 bp
RelA#6 Deletion	TGAAGGCTGAGTGAAGGGAG	GGGAAATTGAATGCGGTCCA	1050 bp	400 bp	640 bp
RelA#1:4 Deletion	TATAGGGGAGGGGCTTGTCT	TGCACTAGAACCCAACTCCT	NA (too large to detect; 9145 bp)	570 bp	8600 bp
RelA#6 Motif Mutations	GGAGCTTTTCCATTCTTTATCTATGA	CTGCCTCCCACTTCTGCTC	401 bp	401 bp	NA
