# Supplementary material for: Conserved regulatory logic at accessible and inaccessible chromatin during the acute inflammatory response in mammals
Source: Nat Commun. 2021 Jan 25;12:567. doi: 10.1038/s41467-020-20765-1 (PMC7835376; doi:10.1038/s41467-020-20765-1)
Supplement: Supplementary file 10 — Supplementary Data 7 [file 41467_2020_20765_MOESM10_ESM.xlsx]

## Sheet: Sheet1
#Chr	Peak_start	Peak_end	Summit	Conservation(#_of_species_shared)	Tissues_shared	Mode	Top-ranking pre-TNFa	Top-ranking post-TNFa	HGMD_ID	Mutation_type	Mutation_class	SNP_ID	HGMD_gene	HGMD_disease	PMID	Rank_score
chr1	100009825	100010139	100009953	1	1_HAEC_specific	O	0	0	NA	NA	NA	NA	NA	NA	NA	NA
chr1	10002864	10003711	10003304	1	4	O	0	0	CS1512289	2	DM	NULL	NMNAT1	Leber_congenital_amaurosis	26316326	NA
chr1	10002864	10003711	10003304	1	4	O	0	0	CR1512291	3	DM	rs1175912276	NMNAT1	Leber_congenital_amaurosis	26316326	NA
chr1	10002864	10003711	10003304	1	4	O	0	0	CS184869	2	DM	NULL	NMNAT1	Retinitis_pigmentosa	29641573	NA
chr1	100046095	100046264	100046139	1	1_HAEC_specific	O	0	0	NA	NA	NA	NA	NA	NA	NA	NA
chr1	100056461	100056740	100056596	1	1_HAEC_specific	O	0	0	NA	NA	NA	NA	NA	NA	NA	NA
chr1	100059746	100060123	100059988	1	1_HAEC_specific	O	0	0	NA	NA	NA	NA	NA	NA	NA	NA
chr1	100065199	100065591	100065424	1	1_HAEC_specific	O	0	0	NA	NA	NA	NA	NA	NA	NA	NA
chr1	100104459	100104637	100104514	3	1_HAEC_specific	O	0	0	NA	NA	NA	NA	NA	NA	NA	NA
chr1	100110065	100110396	100110191	1	2_nonEC_specific	C	0	0	NA	NA	NA	NA	NA	NA	NA	NA
chr1	100122469	100122667	100122532	1	1_HAEC_specific	O	0	0	NA	NA	NA	NA	NA	NA	NA	NA
chr1	100122859	100123074	100122949	1	1_HAEC_specific	O	0	0	NA	NA	NA	NA	NA	NA	NA	NA
chr1	100148072	100148340	100148207	1	1_HAEC_specific	O	0	0	NA	NA	NA	NA	NA	NA	NA	NA
chr1	100151337	100151484	100151427	1	2_nonEC_specific	O	0	0	NA	NA	NA	NA	NA	NA	NA	NA
chr1	100156768	100157137	100156976	1	2_EC_specific	O	0	0	NA	NA	NA	NA	NA	NA	NA	NA
chr1	100274432	100274982	100274762	1	1_HAEC_specific	O	0	0	NA	NA	NA	NA	NA	NA	NA	NA
chr1	100315473	100316548	100316185	2	2_nonEC_specific	O	0	0	NA	NA	NA	NA	NA	NA	NA	NA
chr1	100422360	100422609	100422494	1	2_nonEC_specific	O	0	0	NA	NA	NA	NA	NA	NA	NA	NA
chr1	100428690	100429114	100428849	1	1_HAEC_specific	O	0	0	NA	NA	NA	NA	NA	NA	NA	NA
chr1	100435923	100436063	100435932	1	1_HAEC_specific	O	0	0	NA	NA	NA	NA	NA	NA	NA	NA
chr1	10050024	10050224	10050121	1	1_HAEC_specific	C	0	0	NA	NA	NA	NA	NA	NA	NA	NA
chr1	100503980	100504192	100504099	1	1_HAEC_specific	O	0	0	NA	NA	NA	NA	NA	NA	NA	NA
chr1	100504320	100504481	100504377	1	1_HAEC_specific	O	0	0	NA	NA	NA	NA	NA	NA	NA	NA
chr1	10051066	10051288	10051122	3	1_HAEC_specific	O	0	0	NA	NA	NA	NA	NA	NA	NA	NA
chr1	100556095	100556345	100556205	1	1_HAEC_specific	CA	0	0	NA	NA	NA	NA	NA	NA	NA	NA
chr1	100702757	100702949	100702854	1	1_HAEC_specific	C	0	0	NA	NA	NA	NA	NA	NA	NA	NA
chr1	100731434	100731629	100731545	2	1_HAEC_specific	O	0	0	NA	NA	NA	NA	NA	NA	NA	NA
chr1	100756005	100756145	100756036	1	1_HAEC_specific	O	0	0	NA	NA	NA	NA	NA	NA	NA	NA
chr1	100758215	100758653	100758365	1	2_EC_specific	O	0	0	NA	NA	NA	NA	NA	NA	NA	NA
chr1	10079808	10079948	10079872	1	1_HAEC_specific	C	0	0	NA	NA	NA	NA	NA	NA	NA	NA
chr1	100817164	100818993	100818439	2	3	O	0	1	NA	NA	NA	NA	NA	NA	NA	NA
chr1	100826293	100826526	100826397	1	1_HAEC_specific	O	0	0	NA	NA	NA	NA	NA	NA	NA	NA
chr1	100866009	100866194	100866097	3	1_HAEC_specific	O	0	0	NA	NA	NA	NA	NA	NA	NA	NA
chr1	100909281	100910017	100909523	1	2_EC_specific	O	0	0	NA	NA	NA	NA	NA	NA	NA	NA
chr1	101005431	101005911	101005738	1	1_HAEC_specific	O	0	0	NA	NA	NA	NA	NA	NA	NA	NA
chr1	101062362	101063215	101062810	1	2_EC_specific	O	0	0	NA	NA	NA	NA	NA	NA	NA	NA
chr1	101076728	101077695	101077169	3	3	OA	0	0	NA	NA	NA	NA	NA	NA	NA	NA
chr1	101087535	101088143	101087786	2	3	O	1	1	NA	NA	NA	NA	NA	NA	NA	NA
chr1	101092027	101092450	101092240	2	2_EC_specific	OA	0	0	NA	NA	NA	NA	NA	NA	NA	NA
chr1	101092707	101092853	101092800	2	2_EC_specific	CA	0	0	NA	NA	NA	NA	NA	NA	NA	NA
chr1	101108418	101108796	101108526	1	1_HAEC_specific	O	0	0	NA	NA	NA	NA	NA	NA	NA	NA
chr1	101109110	101109250	101109204	2	1_HAEC_specific	O	0	0	NA	NA	NA	NA	NA	NA	NA	NA
chr1	101123658	101124138	101124005	2	3	C	0	0	NA	NA	NA	NA	NA	NA	NA	NA
chr1	101149037	101149853	101149241	2	2_EC_specific	OA	0	1	NA	NA	NA	NA	NA	NA	NA	NA
chr1	101165311	101165491	101165392	1	1_HAEC_specific	C	0	0	NA	NA	NA	NA	NA	NA	NA	NA
chr1	101168726	101168906	101168788	1	1_HAEC_specific	C	0	0	NA	NA	NA	NA	NA	NA	NA	NA
chr1	101169239	101169698	101169442	1	1_HAEC_specific	O	0	0	NA	NA	NA	NA	NA	NA	NA	NA
chr1	101173624	101174569	101174183	3	3	O	0	1	NA	NA	NA	NA	NA	NA	NA	NA
chr1	101184916	101185524	101185257	3	3	OA	0	1	NA	NA	NA	NA	NA	NA	NA	NA
chr1	101194651	101194877	101194777	2	1_HAEC_specific	C	0	0	CM139854	1	FP	rs3783611	VCAM1	Increased_adhesion_of_monocytes_to_endothelial_cells	24075742	0.1
chr1	101200383	101200577	101200516	2	1_HAEC_specific	CA	0	0	NA	NA	NA	NA	NA	NA	NA	NA
chr1	101206419	101206559	101206501	1	1_HAEC_specific	C	0	0	NA	NA	NA	NA	NA	NA	NA	NA
chr1	101232455	101232665	101232553	1	1_HAEC_specific	C	0	0	NA	NA	NA	NA	NA	NA	NA	NA
chr1	101232776	101232927	101232839	1	2_EC_specific	OA	0	0	NA	NA	NA	NA	NA	NA	NA	NA
chr1	101235520	101235832	101235628	1	1_HAEC_specific	O	0	0	NA	NA	NA	NA	NA	NA	NA	NA
chr1	101248333	101248582	101248452	1	1_HAEC_specific	C	0	0	NA	NA	NA	NA	NA	NA	NA	NA
chr1	101248668	101248824	101248759	1	1_HAEC_specific	C	0	0	NA	NA	NA	NA	NA	NA	NA	NA
chr1	101265153	101265502	101265325	1	2_EC_specific	O	0	0	NA	NA	NA	NA	NA	NA	NA	NA
chr1	101265583	101265840	101265720	1	1_HAEC_specific	O	0	0	NA	NA	NA	NA	NA	NA	NA	NA
chr1	10127153	10127299	10127234	1	1_HAEC_specific	O	0	0	NA	NA	NA	NA	NA	NA	NA	NA
chr1	101300894	101301257	101301136	1	1_HAEC_specific	C	0	0	NA	NA	NA	NA	NA	NA	NA	NA
chr1	101301592	101302423	101302103	3	2_EC_specific	O	1	1	NA	NA	NA	NA	NA	NA	NA	NA
chr1	101311355	101311523	101311416	1	1_HAEC_specific	C	0	0	NA	NA	NA	NA	NA	NA	NA	NA
chr1	101312977	101313329	101313159	3	3	O	0	1	NA	NA	NA	NA	NA	NA	NA	NA
chr1	101325956	101326258	101326081	1	1_HAEC_specific	O	0	0	NA	NA	NA	NA	NA	NA	NA	NA
chr1	101360152	101362296	101361706	3	3	O	0	0	NA	NA	NA	NA	NA	NA	NA	NA
chr1	101366211	101366399	101366307	1	2_nonEC_specific	C	0	0	NA	NA	NA	NA	NA	NA	NA	NA
chr1	101455425	101455695	101455641	1	1_HAEC_specific	O	0	0	NA	NA	NA	NA	NA	NA	NA	NA
chr1	101461343	101461508	101461421	2	1_HAEC_specific	O	0	0	NA	NA	NA	NA	NA	NA	NA	NA
chr1	1014774	1015158	1014971	1	2_nonEC_specific	O	0	0	NA	NA	NA	NA	NA	NA	NA	NA
chr1	101491761	101492262	101491913	3	2_nonEC_specific	O	0	0	NA	NA	NA	NA	NA	NA	NA	NA
chr1	1015946	1016093	1016001	1	1_HAEC_specific	C	0	0	NA	NA	NA	NA	NA	NA	NA	NA
chr1	101615007	101615202	101615118	2	1_HAEC_specific	O	0	0	NA	NA	NA	NA	NA	NA	NA	NA
chr1	101615911	101616516	101616045	2	2_nonEC_specific	O	0	0	NA	NA	NA	NA	NA	NA	NA	NA
chr1	101627072	101627542	101627306	2	1_HAEC_specific	O	0	0	NA	NA	NA	NA	NA	NA	NA	NA
chr1	101627831	101628123	101627997	2	1_HAEC_specific	O	0	0	NA	NA	NA	NA	NA	NA	NA	NA
chr1	101628647	101629088	101628780	2	2_EC_specific	O	0	0	NA	NA	NA	NA	NA	NA	NA	NA
chr1	101636390	101636543	101636463	1	1_HAEC_specific	O	0	0	NA	NA	NA	NA	NA	NA	NA	NA
chr1	101641575	101641715	101641622	2	1_HAEC_specific	O	0	0	NA	NA	NA	NA	NA	NA	NA	NA
chr1	101647587	101647970	101647719	2	1_HAEC_specific	O	0	0	NA	NA	NA	NA	NA	NA	NA	NA
chr1	101648865	101649040	101649031	1	1_HAEC_specific	CA	0	0	NA	NA	NA	NA	NA	NA	NA	NA
chr1	10168541	10168697	10168571	1	1_HAEC_specific	O	0	0	NA	NA	NA	NA	NA	NA	NA	NA
chr1	101700954	101702702	101702433	2	3	O	0	1	CR104962	3	DFP	rs59317557	S1PR1	Asthma_severe_in_African_Americans_association_with	20624651	NA
chr1	101704409	101704688	101704466	2	1_HAEC_specific	O	0	0	CM1413472	1	DP	rs41287280	S1PR1	Coronary_artery_disease_protection_association_with	25293589	0.1
chr1	101704409	101704688	101704466	2	1_HAEC_specific	O	0	0	CM1413470	1	FP	rs148977042	S1PR1	Impaired_S1P-induced_endocytosis	25293589	0.11
chr1	101705001	101705688	101705094	2	1_HAEC_specific	C	0	0	CM1413471	1	FP	rs146890331	S1PR1	Impaired_S1P-induced_endocytosis	25293589	0.318798
chr1	101707843	101708551	101708102	3	2_EC_specific	O	0	0	NA	NA	NA	NA	NA	NA	NA	NA
chr1	101725164	101725597	101725399	3	2_nonEC_specific	O	0	0	NA	NA	NA	NA	NA	NA	NA	NA
chr1	101730284	101730511	101730394	3	2_EC_specific	CA	0	0	NA	NA	NA	NA	NA	NA	NA	NA
chr1	101747995	101748149	101748098	2	1_HAEC_specific	C	0	0	NA	NA	NA	NA	NA	NA	NA	NA
chr1	101754160	101754360	101754246	2	2_EC_specific	O	0	0	NA	NA	NA	NA	NA	NA	NA	NA
chr1	101757242	101757724	101757435	1	1_HAEC_specific	O	0	0	NA	NA	NA	NA	NA	NA	NA	NA
chr1	101759413	101759604	101759541	1	1_HAEC_specific	C	0	0	NA	NA	NA	NA	NA	NA	NA	NA
chr1	101764159	101764608	101764400	3	2_EC_specific	O	0	0	NA	NA	NA	NA	NA	NA	NA	NA
chr1	101766301	101767394	101766709	1	2_EC_specific	OA	0	1	NA	NA	NA	NA	NA	NA	NA	NA
chr1	101768267	101768947	101768659	1	2_EC_specific	O	0	1	NA	NA	NA	NA	NA	NA	NA	NA
chr1	101775346	101775517	101775421	1	1_HAEC_specific	O	0	0	NA	NA	NA	NA	NA	NA	NA	NA
chr1	101779926	101780094	101780032	1	1_HAEC_specific	C	0	0	NA	NA	NA	NA	NA	NA	NA	NA
chr1	101836805	101837001	101836874	1	1_HAEC_specific	O	0	0	NA	NA	NA	NA	NA	NA	NA	NA
chr1	101875747	101876101	101875963	1	1_HAEC_specific	O	0	0	NA	NA	NA	NA	NA	NA	NA	NA
chr1	101876431	101876617	101876497	1	1_HAEC_specific	C	0	0	NA	NA	NA	NA	NA	NA	NA	NA
chr1	102028344	102028484	102028365	1	1_HAEC_specific	C	0	0	NA	NA	NA	NA	NA	NA	NA	NA
chr1	102204148	102204368	102204246	1	2_nonEC_specific	O	0	0	NA	NA	NA	NA	NA	NA	NA	NA
chr1	10269822	10270419	10270018	2	2_nonEC_specific	O	0	0	NA	NA	NA	NA	NA	NA	NA	NA
chr1	10271301	10271956	10271660	2	2_nonEC_specific	CA	0	0	NA	NA	NA	NA	NA	NA	NA	NA
chr1	10277921	10278412	10278213	1	3	OA	0	1	NA	NA	NA	NA	NA	NA	NA	NA
chr1	10290902	10291132	10291016	1	2_EC_specific	OA	0	0	NA	NA	NA	NA	NA	NA	NA	NA
chr1	10318008	10318202	10318131	1	1_HAEC_specific	C	0	0	NA	NA	NA	NA	NA	NA	NA	NA
chr1	10399800	10400053	10399907	1	1_HAEC_specific	O	0	0	CS1710366	2	DM	NULL	KIF1B	Phaeochromocytoma	27986441	0.671381
chr1	104068472	104069031	104068901	3	2_nonEC_specific	O	0	0	NA	NA	NA	NA	NA	NA	NA	NA
chr1	10438563	10438881	10438749	1	1_HAEC_specific	O	0	0	NA	NA	NA	NA	NA	NA	NA	NA
chr1	10458806	10459429	10459126	2	2_nonEC_specific	O	0	0	NA	NA	NA	NA	NA	NA	NA	NA
chr1	10463768	10464249	10464077	1	2_EC_specific	OA	0	0	NA	NA	NA	NA	NA	NA	NA	NA
chr1	10475513	10475725	10475626	1	1_HAEC_specific	O	0	0	NA	NA	NA	NA	NA	NA	NA	NA
chr1	10489989	10491092	10490570	3	3	O	0	0	NA	NA	NA	NA	NA	NA	NA	NA
chr1	10491301	10491846	10491730	2	1_HAEC_specific	C	0	0	NA	NA	NA	NA	NA	NA	NA	NA
chr1	1051188	1051393	1051263	1	1_HAEC_specific	O	0	0	NA	NA	NA	NA	NA	NA	NA	NA
chr1	1051679	1051865	1051768	1	2_nonEC_specific	O	0	0	NA	NA	NA	NA	NA	NA	NA	NA
chr1	10517978	10518363	10518170	1	2_nonEC_specific	C	0	0	NA	NA	NA	NA	NA	NA	NA	NA
chr1	1052110	1052289	1052159	1	1_HAEC_specific	C	0	0	NA	NA	NA	NA	NA	NA	NA	NA
chr1	10532275	10532627	10532485	3	1_HAEC_specific	O	0	0	NA	NA	NA	NA	NA	NA	NA	NA
chr1	10534868	10535607	10535370	2	2_nonEC_specific	O	0	0	NA	NA	NA	NA	NA	NA	NA	NA
chr1	10570369	10571299	10571132	1	1_HAEC_specific	O	0	0	NA	NA	NA	NA	NA	NA	NA	NA
chr1	1057642	1057849	1057739	1	1_HAEC_specific	O	0	0	NA	NA	NA	NA	NA	NA	NA	NA
chr1	10588449	10588913	10588554	3	1_HAEC_specific	O	0	0	NA	NA	NA	NA	NA	NA	NA	NA
chr1	10589824	10590184	10589986	2	2_nonEC_specific	C	0	0	NA	NA	NA	NA	NA	NA	NA	NA
chr1	10621369	10621563	10621459	1	1_HAEC_specific	CA	0	0	NA	NA	NA	NA	NA	NA	NA	NA
chr1	10656094	10656365	10656266	1	1_HAEC_specific	C	0	0	NA	NA	NA	NA	NA	NA	NA	NA
chr1	10659491	10659633	10659558	1	2_nonEC_specific	C	0	0	NA	NA	NA	NA	NA	NA	NA	NA
chr1	10687766	10687924	10687845	1	1_HAEC_specific	C	0	0	NA	NA	NA	NA	NA	NA	NA	NA
chr1	10728374	10728514	10728425	3	1_HAEC_specific	C	0	0	NA	NA	NA	NA	NA	NA	NA	NA
chr1	10753638	10753820	10753723	1	1_HAEC_specific	C	0	0	NA	NA	NA	NA	NA	NA	NA	NA
chr1	107561880	107562177	107561952	1	1_HAEC_specific	O	0	0	NA	NA	NA	NA	NA	NA	NA	NA
chr1	107599104	107599303	107599178	2	1_HAEC_specific	O	0	0	NA	NA	NA	NA	NA	NA	NA	NA
chr1	107599630	107599823	107599717	2	1_HAEC_specific	O	0	0	NA	NA	NA	NA	NA	NA	NA	NA
chr1	107600071	107600601	107600299	3	1_HAEC_specific	O	0	0	NA	NA	NA	NA	NA	NA	NA	NA
chr1	107683574	107683782	107683661	1	1_HAEC_specific	C	0	0	NA	NA	NA	NA	NA	NA	NA	NA
chr1	108309826	108310090	108309922	1	1_HAEC_specific	O	0	0	NA	NA	NA	NA	NA	NA	NA	NA
chr1	108311650	108312024	108311823	1	2_EC_specific	OA	0	0	NA	NA	NA	NA	NA	NA	NA	NA
chr1	108404753	108405001	108404882	2	1_HAEC_specific	O	0	0	NA	NA	NA	NA	NA	NA	NA	NA
chr1	108479250	108479504	108479325	1	1_HAEC_specific	O	0	0	NA	NA	NA	NA	NA	NA	NA	NA
chr1	108479876	108480118	108479980	1	1_HAEC_specific	O	0	0	NA	NA	NA	NA	NA	NA	NA	NA
chr1	108495639	108496070	108495784	2	2_EC_specific	O	0	0	NA	NA	NA	NA	NA	NA	NA	NA
chr1	108543392	108543821	108543620	2	3	O	0	1	NA	NA	NA	NA	NA	NA	NA	NA
chr1	10856194	10856419	10856290	1	1_HAEC_specific	O	0	0	NA	NA	NA	NA	NA	NA	NA	NA
chr1	10856511	10856793	10856688	2	2_nonEC_specific	O	0	0	NA	NA	NA	NA	NA	NA	NA	NA
chr1	108593650	108593901	108593754	3	1_HAEC_specific	O	0	0	NA	NA	NA	NA	NA	NA	NA	NA
chr1	10863556	10863749	10863632	1	1_HAEC_specific	C	0	0	NA	NA	NA	NA	NA	NA	NA	NA
chr1	108741406	108741665	108741486	1	2_nonEC_specific	C	0	0	NA	NA	NA	NA	NA	NA	NA	NA
chr1	108741851	108742408	108742040	1	2_nonEC_specific	O	0	0	NA	NA	NA	NA	NA	NA	NA	NA
chr1	108742476	108742885	108742640	1	1_HAEC_specific	O	0	0	NA	NA	NA	NA	NA	NA	NA	NA
chr1	10885044	10885325	10885199	1	1_HAEC_specific	OA	0	0	NA	NA	NA	NA	NA	NA	NA	NA
chr1	109102461	109102625	109102490	2	1_HAEC_specific	O	0	0	NA	NA	NA	NA	NA	NA	NA	NA
chr1	109128778	109129044	109128912	1	2_EC_specific	O	0	0	NA	NA	NA	NA	NA	NA	NA	NA
chr1	109133553	109133912	109133692	2	2_nonEC_specific	O	0	0	NA	NA	NA	NA	NA	NA	NA	NA
chr1	109152807	109152968	109152879	1	2_nonEC_specific	OA	0	0	NA	NA	NA	NA	NA	NA	NA	NA
chr1	109234487	109235464	109234707	3	2_nonEC_specific	O	0	0	NA	NA	NA	NA	NA	NA	NA	NA
chr1	109262607	109262800	109262717	1	1_HAEC_specific	O	0	0	NA	NA	NA	NA	NA	NA	NA	NA
chr1	1092872	1093278	1092998	1	1_HAEC_specific	O	0	0	NA	NA	NA	NA	NA	NA	NA	NA
chr1	109288989	109289937	109289219	3	4	O	1	1	NA	NA	NA	NA	NA	NA	NA	NA
chr1	109309757	109310060	109309929	1	1_HAEC_specific	O	0	0	NA	NA	NA	NA	NA	NA	NA	NA
chr1	109343472	109344017	109343930	1	1_HAEC_specific	O	0	0	NA	NA	NA	NA	NA	NA	NA	NA
chr1	1093502	1094189	1093895	1	1_HAEC_specific	O	0	0	NA	NA	NA	NA	NA	NA	NA	NA
chr1	109359043	109359600	109359160	1	2_nonEC_specific	O	0	0	NA	NA	NA	NA	NA	NA	NA	NA
chr1	109373168	109373490	109373321	1	1_HAEC_specific	O	0	0	NA	NA	NA	NA	NA	NA	NA	NA
chr1	109373801	109374136	109374002	2	2_nonEC_specific	O	0	0	NA	NA	NA	NA	NA	NA	NA	NA
chr1	109419354	109419766	109419640	2	1_HAEC_specific	O	0	0	NA	NA	NA	NA	NA	NA	NA	NA
chr1	109618438	109618908	109618696	3	3	O	0	0	NA	NA	NA	NA	NA	NA	NA	NA
chr1	109619371	109619595	109619499	1	2_nonEC_specific	C	0	0	NA	NA	NA	NA	NA	NA	NA	NA
chr1	109633166	109633504	109633492	3	1_HAEC_specific	O	0	0	NA	NA	NA	NA	NA	NA	NA	NA
chr1	109634316	109634758	109634561	1	1_HAEC_specific	C	0	0	NA	NA	NA	NA	NA	NA	NA	NA
chr1	109642577	109643021	109642899	2	2_nonEC_specific	O	0	0	NA	NA	NA	NA	NA	NA	NA	NA
chr1	109655378	109655539	109655454	2	1_HAEC_specific	O	0	0	NA	NA	NA	NA	NA	NA	NA	NA
chr1	109739809	109740526	109740142	1	2_EC_specific	O	0	1	NA	NA	NA	NA	NA	NA	NA	NA
chr1	109740649	109741407	109741064	1	2_nonEC_specific	O	0	0	NA	NA	NA	NA	NA	NA	NA	NA
chr1	109885290	109885436	109885353	1	1_HAEC_specific	C	0	0	NA	NA	NA	NA	NA	NA	NA	NA
chr1	109968631	109969082	109968904	1	1_HAEC_specific	O	0	0	NA	NA	NA	NA	NA	NA	NA	NA
chr1	109981606	109981746	109981664	1	1_HAEC_specific	OA	0	0	NA	NA	NA	NA	NA	NA	NA	NA
chr1	110025572	110025931	110025639	1	1_HAEC_specific	C	0	0	NA	NA	NA	NA	NA	NA	NA	NA
chr1	110026113	110026308	110026292	1	1_HAEC_specific	O	0	0	NA	NA	NA	NA	NA	NA	NA	NA
chr1	110026684	110026846	110026753	2	2_nonEC_specific	O	0	0	NA	NA	NA	NA	NA	NA	NA	NA
chr1	110041002	110041433	110041182	2	1_HAEC_specific	OA	0	0	NA	NA	NA	NA	NA	NA	NA	NA
chr1	110052780	110053301	110053078	1	2_nonEC_specific	C	0	0	NA	NA	NA	NA	NA	NA	NA	NA
chr1	110089498	110089679	110089583	1	1_HAEC_specific	C	0	0	NA	NA	NA	NA	NA	NA	NA	NA
chr1	110089796	110090015	110089884	1	1_HAEC_specific	C	0	0	NA	NA	NA	NA	NA	NA	NA	NA
chr1	110091112	110091291	110091216	3	1_HAEC_specific	O	0	0	NA	NA	NA	NA	NA	NA	NA	NA
chr1	110138263	110138403	110138297	1	2_nonEC_specific	OA	0	0	NA	NA	NA	NA	NA	NA	NA	NA
chr1	110155925	110156250	110156130	1	1_HAEC_specific	O	0	0	NA	NA	NA	NA	NA	NA	NA	NA
chr1	110158486	110158993	110158696	2	1_HAEC_specific	C	0	0	NA	NA	NA	NA	NA	NA	NA	NA
chr1	110159081	110159252	110159198	1	1_HAEC_specific	C	0	0	NA	NA	NA	NA	NA	NA	NA	NA
chr1	110159915	110160380	110160170	3	1_HAEC_specific	O	0	0	NA	NA	NA	NA	NA	NA	NA	NA
chr1	110162062	110162425	110162294	3	1_HAEC_specific	O	0	0	NA	NA	NA	NA	NA	NA	NA	NA
chr1	110162797	110163410	110163220	3	1_HAEC_specific	O	0	0	NA	NA	NA	NA	NA	NA	NA	NA
chr1	110163536	110163912	110163637	3	1_HAEC_specific	O	0	0	NA	NA	NA	NA	NA	NA	NA	NA
chr1	110185971	110186162	110186093	1	2_nonEC_specific	O	0	0	NA	NA	NA	NA	NA	NA	NA	NA
chr1	110193343	110193542	110193414	1	1_HAEC_specific	C	0	0	NA	NA	NA	NA	NA	NA	NA	NA
chr1	110198187	110198405	110198289	1	1_HAEC_specific	O	0	0	NA	NA	NA	NA	NA	NA	NA	NA
chr1	110305481	110306193	110305774	1	1_HAEC_specific	O	0	0	NA	NA	NA	NA	NA	NA	NA	NA
chr1	110319662	110319859	110319743	2	1_HAEC_specific	O	0	0	NA	NA	NA	NA	NA	NA	NA	NA
chr1	110326040	110326525	110326333	2	1_HAEC_specific	O	0	0	NA	NA	NA	NA	NA	NA	NA	NA
chr1	110333364	110333719	110333567	1	1_HAEC_specific	O	0	0	NA	NA	NA	NA	NA	NA	NA	NA
chr1	110334752	110335968	110335365	1	3	O	0	1	NA	NA	NA	NA	NA	NA	NA	NA
chr1	110336099	110336754	110336490	1	1_HAEC_specific	CA	0	0	NA	NA	NA	NA	NA	NA	NA	NA
chr1	110348130	110348415	110348287	1	1_HAEC_specific	O	0	0	NA	NA	NA	NA	NA	NA	NA	NA
chr1	110361062	110361202	110361136	1	1_HAEC_specific	C	0	0	NA	NA	NA	NA	NA	NA	NA	NA
chr1	110363919	110364402	110364086	1	1_HAEC_specific	O	0	0	NA	NA	NA	NA	NA	NA	NA	NA
chr1	110364720	110365294	110365082	1	2_nonEC_specific	C	0	0	NA	NA	NA	NA	NA	NA	NA	NA
chr1	110366521	110367078	110366965	1	2_nonEC_specific	C	0	0	NA	NA	NA	NA	NA	NA	NA	NA
chr1	110369299	110369767	110369629	1	1_HAEC_specific	OA	0	0	NA	NA	NA	NA	NA	NA	NA	NA
chr1	110376813	110377034	110376914	1	1_HAEC_specific	C	0	0	NA	NA	NA	NA	NA	NA	NA	NA
chr1	110395011	110395292	110395146	1	1_HAEC_specific	O	0	0	NA	NA	NA	NA	NA	NA	NA	NA
chr1	11039541	11039888	11039677	1	1_HAEC_specific	O	0	0	NA	NA	NA	NA	NA	NA	NA	NA
chr1	110417023	110417189	110417092	1	1_HAEC_specific	C	0	0	NA	NA	NA	NA	NA	NA	NA	NA
chr1	110419924	110420511	110420221	3	3	O	0	1	NA	NA	NA	NA	NA	NA	NA	NA
chr1	110427106	110427390	110427301	2	2_nonEC_specific	C	0	0	NA	NA	NA	NA	NA	NA	NA	NA
chr1	110434462	110435932	110435324	3	3	O	1	1	NA	NA	NA	NA	NA	NA	NA	NA
chr1	110438121	110439103	110438613	3	2_EC_specific	O	0	1	NA	NA	NA	NA	NA	NA	NA	NA
chr1	110441485	110442135	110441691	1	1_HAEC_specific	O	0	0	NA	NA	NA	NA	NA	NA	NA	NA
chr1	110452643	110453609	110453109	3	4	O	0	1	NA	NA	NA	NA	NA	NA	NA	NA
chr1	110453824	110454160	110453982	2	1_HAEC_specific	C	0	0	NA	NA	NA	NA	NA	NA	NA	NA
chr1	110454714	110455116	110454831	2	1_HAEC_specific	C	0	0	NA	NA	NA	NA	NA	NA	NA	NA
chr1	110459769	110459932	110459856	1	1_HAEC_specific	C	0	0	NA	NA	NA	NA	NA	NA	NA	NA
chr1	110460279	110461140	110460507	1	2_EC_specific	CA	0	0	NA	NA	NA	NA	NA	NA	NA	NA
chr1	110470405	110471616	110470761	3	3	OA	1	1	NA	NA	NA	NA	NA	NA	NA	NA
chr1	110473705	110474099	110473961	3	1_HAEC_specific	O	0	0	NA	NA	NA	NA	NA	NA	NA	NA
chr1	110476580	110477364	110477045	3	3	O	0	1	NA	NA	NA	NA	NA	NA	NA	NA
chr1	110490195	110491189	110490908	1	1_HAEC_specific	OA	0	0	NA	NA	NA	NA	NA	NA	NA	NA
chr1	110518501	110518770	110518615	1	1_HAEC_specific	C	0	0	NA	NA	NA	NA	NA	NA	NA	NA
chr1	110521831	110522799	110522482	1	3	O	0	1	NA	NA	NA	NA	NA	NA	NA	NA
chr1	110527126	110527555	110527342	2	2_nonEC_specific	O	0	0	NA	NA	NA	NA	NA	NA	NA	NA
chr1	110527697	110527988	110527906	1	1_HAEC_specific	O	0	0	NA	NA	NA	NA	NA	NA	NA	NA
chr1	110546457	110546943	110546709	1	2_nonEC_specific	O	0	0	NA	NA	NA	NA	NA	NA	NA	NA
chr1	110577055	110577302	110577188	2	2_nonEC_specific	O	0	0	NA	NA	NA	NA	NA	NA	NA	NA
chr1	110593332	110593874	110593481	2	2_nonEC_specific	O	0	0	NA	NA	NA	NA	NA	NA	NA	NA
chr1	110644119	110644317	110644240	1	1_HAEC_specific	C	0	0	NA	NA	NA	NA	NA	NA	NA	NA
chr1	110652504	110652887	110652779	1	1_HAEC_specific	C	0	0	NA	NA	NA	NA	NA	NA	NA	NA
chr1	110706361	110706575	110706484	1	1_HAEC_specific	C	0	0	NA	NA	NA	NA	NA	NA	NA	NA
chr1	110754785	110755171	110754966	1	1_HAEC_specific	C	0	0	NA	NA	NA	NA	NA	NA	NA	NA
chr1	110760366	110760593	110760495	1	1_HAEC_specific	C	0	0	NA	NA	NA	NA	NA	NA	NA	NA
chr1	110778105	110778638	110778215	1	1_HAEC_specific	O	0	0	NA	NA	NA	NA	NA	NA	NA	NA
chr1	110779018	110779200	110779112	1	1_HAEC_specific	O	0	0	NA	NA	NA	NA	NA	NA	NA	NA
chr1	110805065	110805229	110805141	1	1_HAEC_specific	C	0	0	NA	NA	NA	NA	NA	NA	NA	NA
chr1	110805380	110805651	110805499	1	1_HAEC_specific	C	0	0	NA	NA	NA	NA	NA	NA	NA	NA
chr1	110807112	110807374	110807247	1	1_HAEC_specific	O	0	0	NA	NA	NA	NA	NA	NA	NA	NA
chr1	110851834	110852068	110851933	1	1_HAEC_specific	C	0	0	NA	NA	NA	NA	NA	NA	NA	NA
chr1	110880805	110881286	110881178	2	1_HAEC_specific	O	0	0	NA	NA	NA	NA	NA	NA	NA	NA
chr1	110881496	110881667	110881580	1	1_HAEC_specific	O	0	0	NA	NA	NA	NA	NA	NA	NA	NA
chr1	110950221	110950518	110950381	2	2_EC_specific	O	0	0	NA	NA	NA	NA	NA	NA	NA	NA
chr1	111019739	111019969	111019858	1	1_HAEC_specific	O	0	0	NA	NA	NA	NA	NA	NA	NA	NA
chr1	111030404	111030604	111030498	1	1_HAEC_specific	C	0	0	NA	NA	NA	NA	NA	NA	NA	NA
chr1	111050763	111051196	111051108	1	1_HAEC_specific	OA	0	0	NA	NA	NA	NA	NA	NA	NA	NA
chr1	111149260	111149466	111149363	1	1_HAEC_specific	O	0	0	NA	NA	NA	NA	NA	NA	NA	NA
chr1	111177336	111177692	111177516	1	3	OA	0	0	NA	NA	NA	NA	NA	NA	NA	NA
chr1	111182677	111182957	111182807	1	2_EC_specific	OA	0	0	NA	NA	NA	NA	NA	NA	NA	NA
chr1	111317138	111317278	111317213	1	1_HAEC_specific	CA	0	0	NA	NA	NA	NA	NA	NA	NA	NA
chr1	111506182	111506632	111506465	3	1_HAEC_specific	O	0	0	NA	NA	NA	NA	NA	NA	NA	NA
chr1	111681991	111682708	111682511	3	2_nonEC_specific	O	0	0	NA	NA	NA	NA	NA	NA	NA	NA
chr1	111683193	111683396	111683258	3	1_HAEC_specific	O	0	0	NA	NA	NA	NA	NA	NA	NA	NA
chr1	111732772	111733091	111732886	1	2_EC_specific	C	0	0	NA	NA	NA	NA	NA	NA	NA	NA
chr1	111734908	111735112	111735037	2	1_HAEC_specific	C	0	0	NA	NA	NA	NA	NA	NA	NA	NA
chr1	111735209	111736300	111735553	3	4	OA	0	1	NA	NA	NA	NA	NA	NA	NA	NA
chr1	111737674	111738156	111737834	1	1_HAEC_specific	OA	0	0	NA	NA	NA	NA	NA	NA	NA	NA
chr1	111748347	111748515	111748410	1	2_nonEC_specific	C	0	0	NA	NA	NA	NA	NA	NA	NA	NA
chr1	111771113	111771381	111771242	1	1_HAEC_specific	O	0	0	NA	NA	NA	NA	NA	NA	NA	NA
chr1	111785734	111786174	111785939	1	2_nonEC_specific	O	0	0	NA	NA	NA	NA	NA	NA	NA	NA
chr1	1118717	1118888	1118795	1	1_HAEC_specific	OA	0	0	NA	NA	NA	NA	NA	NA	NA	NA
chr1	111909376	111909644	111909565	1	1_HAEC_specific	C	0	0	NA	NA	NA	NA	NA	NA	NA	NA
chr1	111911841	111912854	111912690	1	1_HAEC_specific	O	0	0	NA	NA	NA	NA	NA	NA	NA	NA
chr1	111948823	111949382	111949076	1	3	O	0	1	NA	NA	NA	NA	NA	NA	NA	NA
chr1	111991494	111991813	111991602	2	1_HAEC_specific	O	0	0	NA	NA	NA	NA	NA	NA	NA	NA
chr1	111991925	111992393	111992262	2	2_nonEC_specific	O	0	0	NA	NA	NA	NA	NA	NA	NA	NA
chr1	112049955	112050886	112050075	2	1_HAEC_specific	O	0	0	NA	NA	NA	NA	NA	NA	NA	NA
chr1	112056308	112056634	112056487	2	1_HAEC_specific	OA	0	0	NA	NA	NA	NA	NA	NA	NA	NA
chr1	112058017	112058214	112058117	1	1_HAEC_specific	O	0	0	NA	NA	NA	NA	NA	NA	NA	NA
chr1	112058339	112059334	112058520	2	1_HAEC_specific	O	0	0	NA	NA	NA	NA	NA	NA	NA	NA
chr1	112135165	112135809	112135389	3	1_HAEC_specific	O	0	0	NA	NA	NA	NA	NA	NA	NA	NA
chr1	112158926	112159277	112159144	1	2_nonEC_specific	C	0	0	NA	NA	NA	NA	NA	NA	NA	NA
chr1	112162119	112162345	112162240	1	1_HAEC_specific	O	0	0	NA	NA	NA	NA	NA	NA	NA	NA
chr1	112262543	112262781	112262665	1	1_HAEC_specific	O	0	0	NA	NA	NA	NA	NA	NA	NA	NA
chr1	112275932	112276925	112276648	2	1_HAEC_specific	O	0	0	NA	NA	NA	NA	NA	NA	NA	NA
chr1	112279643	112279854	112279727	1	1_HAEC_specific	C	0	0	NA	NA	NA	NA	NA	NA	NA	NA
chr1	112280846	112281377	112281147	1	2_nonEC_specific	O	0	0	NA	NA	NA	NA	NA	NA	NA	NA
chr1	112281739	112281985	112281867	3	1_HAEC_specific	O	0	0	NA	NA	NA	NA	NA	NA	NA	NA
chr1	112282144	112282505	112282256	2	1_HAEC_specific	O	0	0	NA	NA	NA	NA	NA	NA	NA	NA
chr1	11228969	11229686	11229489	1	2_nonEC_specific	OA	0	0	NA	NA	NA	NA	NA	NA	NA	NA
chr1	112298001	112298622	112298373	2	3	O	0	0	NA	NA	NA	NA	NA	NA	NA	NA
chr1	112534088	112534346	112534208	1	2_nonEC_specific	OA	0	0	NA	NA	NA	NA	NA	NA	NA	NA
chr1	11268167	11268307	11268277	1	1_HAEC_specific	OA	0	0	NA	NA	NA	NA	NA	NA	NA	NA
chr1	112794395	112794658	112794551	1	1_HAEC_specific	O	0	0	NA	NA	NA	NA	NA	NA	NA	NA
chr1	112794765	112795126	112794891	1	1_HAEC_specific	O	0	0	NA	NA	NA	NA	NA	NA	NA	NA
chr1	112840240	112840607	112840374	1	2_EC_specific	OA	0	0	NA	NA	NA	NA	NA	NA	NA	NA
chr1	112841001	112841493	112841327	2	1_HAEC_specific	O	0	0	NA	NA	NA	NA	NA	NA	NA	NA
chr1	112864635	112864941	112864780	1	1_HAEC_specific	O	0	0	NA	NA	NA	NA	NA	NA	NA	NA
chr1	112930680	112931592	112931261	1	2_EC_specific	O	0	0	NA	NA	NA	NA	NA	NA	NA	NA
chr1	112932453	112932692	112932583	1	1_HAEC_specific	C	0	0	NA	NA	NA	NA	NA	NA	NA	NA
chr1	112932966	112933203	112933065	1	1_HAEC_specific	C	0	0	NA	NA	NA	NA	NA	NA	NA	NA
chr1	112936306	112937495	112936958	3	2_EC_specific	O	1	1	NA	NA	NA	NA	NA	NA	NA	NA
chr1	112938501	112938715	112938593	3	1_HAEC_specific	O	0	0	NA	NA	NA	NA	NA	NA	NA	NA
chr1	112938824	112939526	112939105	3	2_nonEC_specific	O	0	0	NA	NA	NA	NA	NA	NA	NA	NA
chr1	112941711	112941894	112941796	1	1_HAEC_specific	C	0	0	NA	NA	NA	NA	NA	NA	NA	NA
chr1	112942060	112942659	112942253	2	1_HAEC_specific	C	0	0	NA	NA	NA	NA	NA	NA	NA	NA
chr1	112947066	112947210	112947122	1	1_HAEC_specific	O	0	0	NA	NA	NA	NA	NA	NA	NA	NA
chr1	112973632	112974003	112973897	3	1_HAEC_specific	O	0	0	NA	NA	NA	NA	NA	NA	NA	NA
chr1	112980914	112981215	112981048	1	1_HAEC_specific	O	0	0	NA	NA	NA	NA	NA	NA	NA	NA
chr1	112982275	112982569	112982414	3	1_HAEC_specific	O	0	0	NA	NA	NA	NA	NA	NA	NA	NA
chr1	112986989	112987151	112987069	1	1_HAEC_specific	O	0	0	NA	NA	NA	NA	NA	NA	NA	NA
chr1	113008647	113009076	113008941	2	1_HAEC_specific	O	0	0	NA	NA	NA	NA	NA	NA	NA	NA
chr1	113044321	113044919	113044581	3	2_nonEC_specific	O	0	0	NA	NA	NA	NA	NA	NA	NA	NA
chr1	113058482	113058625	113058550	1	1_HAEC_specific	OA	0	0	NA	NA	NA	NA	NA	NA	NA	NA
chr1	113086698	113086943	113086835	1	1_HAEC_specific	O	0	0	NA	NA	NA	NA	NA	NA	NA	NA
chr1	113122630	113122852	113122715	1	2_nonEC_specific	C	0	0	NA	NA	NA	NA	NA	NA	NA	NA
chr1	113161678	113161880	113161742	3	1_HAEC_specific	O	0	0	NA	NA	NA	NA	NA	NA	NA	NA
chr1	113162208	113162821	113162632	3	1_HAEC_specific	O	0	0	CM177746	1	DM?	rs200758434	CAPZA1	Frontotemporal_dementia_/_amyotrophic_lateral_sclerosis	28551275	0.2
chr1	113176234	113176374	113176342	2	2_nonEC_specific	C	0	0	NA	NA	NA	NA	NA	NA	NA	NA
chr1	113176611	113176889	113176750	1	2_nonEC_specific	C	0	0	NA	NA	NA	NA	NA	NA	NA	NA
chr1	113216977	113217612	113217327	3	1_HAEC_specific	O	0	0	NA	NA	NA	NA	NA	NA	NA	NA
chr1	113218047	113218198	113218092	1	1_HAEC_specific	O	0	0	NA	NA	NA	NA	NA	NA	NA	NA
chr1	11322766	11323034	11322884	1	1_HAEC_specific	O	0	0	CR152545	3	DFP	rs17027478	MTOR	Recurrent_spontaneous_abortion_association_with	25848831	NA
chr1	113242319	113242732	113242593	2	1_HAEC_specific	C	0	0	CI142730	6	DM?	NULL	MOV10	Schizophrenia	24463507	NA
chr1	113243030	113244011	113243465	3	1_HAEC_specific	O	0	1	NA	NA	NA	NA	NA	NA	NA	NA
chr1	113247347	113248233	113247636	2	1_HAEC_specific	O	0	0	NA	NA	NA	NA	NA	NA	NA	NA
chr1	113248302	113248832	113248675	2	2_nonEC_specific	C	0	0	NA	NA	NA	NA	NA	NA	NA	NA
chr1	113249540	113249683	113249603	2	1_HAEC_specific	O	0	0	NA	NA	NA	NA	NA	NA	NA	NA
chr1	113249854	113250517	113249970	2	2_nonEC_specific	O	0	0	NA	NA	NA	NA	NA	NA	NA	NA
chr1	113278393	113278853	113278602	1	2_EC_specific	O	0	0	NA	NA	NA	NA	NA	NA	NA	NA
chr1	113352028	113352232	113352041	1	1_HAEC_specific	O	0	0	NA	NA	NA	NA	NA	NA	NA	NA
chr1	113361673	113362246	113361836	1	2_EC_specific	O	0	0	NA	NA	NA	NA	NA	NA	NA	NA
chr1	113364097	113364563	113364312	1	1_HAEC_specific	O	0	0	NA	NA	NA	NA	NA	NA	NA	NA
chr1	113391972	113393247	113392880	1	3	O	0	1	NA	NA	NA	NA	NA	NA	NA	NA
chr1	113408744	113409221	113408954	1	1_HAEC_specific	O	0	0	NA	NA	NA	NA	NA	NA	NA	NA
chr1	113410829	113411107	113410993	1	1_HAEC_specific	C	0	0	NA	NA	NA	NA	NA	NA	NA	NA
chr1	11342237	11342555	11342414	2	2_nonEC_specific	O	0	0	NA	NA	NA	NA	NA	NA	NA	NA
chr1	113444063	113444319	113444171	1	1_HAEC_specific	C	0	0	NA	NA	NA	NA	NA	NA	NA	NA
chr1	113448526	113448737	113448633	1	1_HAEC_specific	O	0	0	NA	NA	NA	NA	NA	NA	NA	NA
chr1	113478258	113478398	113478305	1	1_HAEC_specific	O	0	0	NA	NA	NA	NA	NA	NA	NA	NA
chr1	113497897	113499852	113499408	2	3	O	0	1	CR078367	3	DM	rs387906403	SLC16A1	Exercise-induced_hyperinsulinism	17701893	NA
chr1	113541403	113541749	113541609	1	2_nonEC_specific	O	0	0	NA	NA	NA	NA	NA	NA	NA	NA
chr1	113582837	113583060	113582928	1	1_HAEC_specific	CA	0	0	NA	NA	NA	NA	NA	NA	NA	NA
chr1	113584722	113585690	113585005	2	2_nonEC_specific	O	0	0	NA	NA	NA	NA	NA	NA	NA	NA
chr1	113601815	113602012	113601849	1	1_HAEC_specific	O	0	0	NA	NA	NA	NA	NA	NA	NA	NA
chr1	1136107	1136604	1136481	1	1_HAEC_specific	C	0	0	NA	NA	NA	NA	NA	NA	NA	NA
chr1	113616095	113616243	113616171	2	1_HAEC_specific	O	0	0	NA	NA	NA	NA	NA	NA	NA	NA
chr1	1136734	1137268	1136957	2	4	OA	0	1	NA	NA	NA	NA	NA	NA	NA	NA
chr1	113768754	113769116	113768946	1	2_nonEC_specific	OA	0	0	NA	NA	NA	NA	NA	NA	NA	NA
chr1	113932693	113932912	113932781	3	2_nonEC_specific	O	0	0	NA	NA	NA	NA	NA	NA	NA	NA
chr1	113933106	113933417	113933204	2	2_nonEC_specific	O	0	0	NA	NA	NA	NA	NA	NA	NA	NA
chr1	113934054	113934239	113934160	3	1_HAEC_specific	C	0	0	NA	NA	NA	NA	NA	NA	NA	NA
chr1	113996218	113996426	113996307	1	2_nonEC_specific	C	0	0	NA	NA	NA	NA	NA	NA	NA	NA
chr1	113997977	113998228	113998092	1	2_nonEC_specific	C	0	0	NA	NA	NA	NA	NA	NA	NA	NA
chr1	113999601	113999969	113999712	2	1_HAEC_specific	O	0	0	NA	NA	NA	NA	NA	NA	NA	NA
chr1	114201663	114201867	114201788	1	1_HAEC_specific	O	0	0	NA	NA	NA	NA	NA	NA	NA	NA
chr1	114226452	114226621	114226546	1	1_HAEC_specific	O	0	0	NA	NA	NA	NA	NA	NA	NA	NA
chr1	1142344	1142603	1142473	1	1_HAEC_specific	C	0	0	NA	NA	NA	NA	NA	NA	NA	NA
chr1	114302106	114302425	114302241	3	1_HAEC_specific	O	0	0	NA	NA	NA	NA	NA	NA	NA	NA
chr1	114355024	114355257	114355131	3	2_nonEC_specific	O	0	0	NA	NA	NA	NA	NA	NA	NA	NA
chr1	114403612	114403867	114403763	2	1_HAEC_specific	O	0	0	NA	NA	NA	NA	NA	NA	NA	NA
chr1	114438779	114438989	114438862	1	1_HAEC_specific	OA	0	0	CM1314879	1	DP	rs1217401	AP4B1	Cerebral_palsy/hypoxic-ischemic_encephalopathy_association_with	24065543	0.11
chr1	114447322	114448079	114447456	3	2_nonEC_specific	O	0	0	NA	NA	NA	NA	NA	NA	NA	NA
chr1	114449404	114449645	114449542	1	1_HAEC_specific	C	0	0	NA	NA	NA	NA	NA	NA	NA	NA
chr1	114471676	114471872	114471742	1	1_HAEC_specific	O	0	0	NA	NA	NA	NA	NA	NA	NA	NA
chr1	114472052	114472209	114472104	3	2_nonEC_specific	O	0	0	NA	NA	NA	NA	NA	NA	NA	NA
chr1	114472513	114473689	114473436	3	2_nonEC_specific	O	0	0	NA	NA	NA	NA	NA	NA	NA	NA
chr1	114479857	114480118	114479984	1	1_HAEC_specific	O	0	0	NA	NA	NA	NA	NA	NA	NA	NA
chr1	114519250	114519466	114519354	1	1_HAEC_specific	O	0	0	NA	NA	NA	NA	NA	NA	NA	NA
chr1	114589086	114589252	114589183	1	1_HAEC_specific	C	0	0	NA	NA	NA	NA	NA	NA	NA	NA
chr1	1148213	1148727	1148464	1	1_HAEC_specific	O	0	0	NA	NA	NA	NA	NA	NA	NA	NA
chr1	1149546	1151220	1150683	1	4	OA	0	1	NA	NA	NA	NA	NA	NA	NA	NA
chr1	115000830	115001003	115000868	1	1_HAEC_specific	O	0	0	NA	NA	NA	NA	NA	NA	NA	NA
chr1	115001110	115001281	115001198	1	1_HAEC_specific	O	0	0	NA	NA	NA	NA	NA	NA	NA	NA
chr1	115052238	115052552	115052494	1	1_HAEC_specific	C	0	0	NA	NA	NA	NA	NA	NA	NA	NA
chr1	115052998	115053302	115053210	1	1_HAEC_specific	O	0	0	NA	NA	NA	NA	NA	NA	NA	NA
chr1	115053891	115054888	115054516	1	2_nonEC_specific	O	0	0	NA	NA	NA	NA	NA	NA	NA	NA
chr1	11519178	11519324	11519267	1	1_HAEC_specific	O	0	0	NA	NA	NA	NA	NA	NA	NA	NA
chr1	115212768	115213066	115212975	2	2_nonEC_specific	O	0	0	NA	NA	NA	NA	NA	NA	NA	NA
chr1	115258623	115259674	115259085	3	4	O	0	1	CM128754	1	DM	rs397514553	NRAS	Noonan_syndrome	22855653	0.645137
chr1	115258623	115259674	115259085	3	4	O	0	1	CM112982	1	DM	rs869025573	NRAS	Noonan_syndrome	21263000	0.8025
chr1	115258623	115259674	115259085	3	4	O	0	1	CM071907	1	DM	rs121434596	NRAS	Myelomonocytic_leukaemia_juvenile	19775298	0.35
chr1	115258623	115259674	115259085	3	4	O	0	1	CM177296	1	DM	rs121913237	NRAS	Noonan_syndrome	28594414	0.525167
chr1	115258623	115259674	115259085	3	4	O	0	1	CM177299	1	DM	rs121913237	NRAS	Foetal_nuchal_oedema_and_hydrops_fetalis	28594414	0.581365
chr1	115258623	115259674	115259085	3	4	O	0	1	CM177295	1	DM	rs121913250	NRAS	Costello_syndrome	28594414	0.581365
chr1	115258623	115259674	115259085	3	4	O	0	1	CM136798	1	DM?	rs121913250	NRAS	Acute_lymphoblastic_leukaemia	23334668	0.165
chr1	115300559	115300810	115300590	3	1_HAEC_specific	O	0	0	NA	NA	NA	NA	NA	NA	NA	NA
chr1	1153211	1153738	1153478	1	1_HAEC_specific	C	0	0	NA	NA	NA	NA	NA	NA	NA	NA
chr1	115337819	115338394	115338246	1	2_nonEC_specific	OA	0	0	NA	NA	NA	NA	NA	NA	NA	NA
chr1	11539247	11539432	11539347	1	1_HAEC_specific	C	0	0	NA	NA	NA	NA	NA	NA	NA	NA
chr1	115605322	115605585	115605451	3	1_HAEC_specific	O	0	0	NA	NA	NA	NA	NA	NA	NA	NA
chr1	115671729	115671998	115671866	1	2_nonEC_specific	C	0	0	NA	NA	NA	NA	NA	NA	NA	NA
chr1	115709475	115709630	115709565	1	1_HAEC_specific	O	0	0	NA	NA	NA	NA	NA	NA	NA	NA
chr1	115969040	115969303	115969153	2	1_HAEC_specific	O	0	0	NA	NA	NA	NA	NA	NA	NA	NA
chr1	116012794	116012998	116012962	1	1_HAEC_specific	C	0	0	NA	NA	NA	NA	NA	NA	NA	NA
chr1	116088429	116089167	116088981	2	3	O	0	1	NA	NA	NA	NA	NA	NA	NA	NA
chr1	116191650	116191890	116191762	1	1_HAEC_specific	OA	0	0	NA	NA	NA	NA	NA	NA	NA	NA
chr1	116197462	116197751	116197596	2	1_HAEC_specific	O	0	0	NA	NA	NA	NA	NA	NA	NA	NA
chr1	11623941	11624150	11624021	1	2_nonEC_specific	C	0	0	NA	NA	NA	NA	NA	NA	NA	NA
chr1	11633317	11633457	11633361	1	1_HAEC_specific	C	0	0	NA	NA	NA	NA	NA	NA	NA	NA
chr1	116353803	116354560	116354081	1	1_HAEC_specific	O	0	0	NA	NA	NA	NA	NA	NA	NA	NA
chr1	1166041	1166327	1166223	1	2_EC_specific	C	0	0	NA	NA	NA	NA	NA	NA	NA	NA
chr1	116694644	116695257	116694862	2	2_nonEC_specific	O	0	0	NA	NA	NA	NA	NA	NA	NA	NA
chr1	116710449	116710701	116710563	2	1_HAEC_specific	O	0	0	NA	NA	NA	NA	NA	NA	NA	NA
chr1	1167347	1167544	1167439	1	1_HAEC_specific	O	0	0	NA	NA	NA	NA	NA	NA	NA	NA
chr1	116876748	116876980	116876860	1	1_HAEC_specific	OA	0	0	NA	NA	NA	NA	NA	NA	NA	NA
chr1	116898705	116899220	116898864	1	1_HAEC_specific	O	0	0	NA	NA	NA	NA	NA	NA	NA	NA
chr1	116899288	116899651	116899454	1	2_EC_specific	O	0	0	NA	NA	NA	NA	NA	NA	NA	NA
chr1	116915385	116915561	116915483	1	1_HAEC_specific	O	0	0	NA	NA	NA	NA	NA	NA	NA	NA
chr1	116916430	116916753	116916628	1	1_HAEC_specific	CA	0	0	NA	NA	NA	NA	NA	NA	NA	NA
chr1	116919061	116919313	116919137	1	1_HAEC_specific	O	0	0	NA	NA	NA	NA	NA	NA	NA	NA
chr1	116920504	116920817	116920682	2	1_HAEC_specific	O	0	0	NA	NA	NA	NA	NA	NA	NA	NA
chr1	116921050	116921229	116921134	1	1_HAEC_specific	C	0	0	NA	NA	NA	NA	NA	NA	NA	NA
chr1	116923350	116923947	116923804	2	2_EC_specific	O	0	0	NA	NA	NA	NA	NA	NA	NA	NA
chr1	116961060	116961302	116961194	1	1_HAEC_specific	O	0	0	NA	NA	NA	NA	NA	NA	NA	NA
chr1	116982336	116982615	116982495	1	1_HAEC_specific	O	0	0	NA	NA	NA	NA	NA	NA	NA	NA
chr1	116992241	116992388	116992325	1	1_HAEC_specific	OA	0	0	NA	NA	NA	NA	NA	NA	NA	NA
chr1	117027318	117028090	117027611	2	1_HAEC_specific	O	0	0	NA	NA	NA	NA	NA	NA	NA	NA
chr1	117031995	117032270	117032147	3	1_HAEC_specific	O	0	0	NA	NA	NA	NA	NA	NA	NA	NA
chr1	117051461	117052489	117052175	1	2_nonEC_specific	O	0	0	NA	NA	NA	NA	NA	NA	NA	NA
chr1	117099325	117099510	117099406	1	2_nonEC_specific	O	0	0	NA	NA	NA	NA	NA	NA	NA	NA
chr1	117112933	117114732	117114346	1	2_nonEC_specific	O	0	0	NA	NA	NA	NA	NA	NA	NA	NA
chr1	117115308	117115516	117115410	1	1_HAEC_specific	C	0	0	NA	NA	NA	NA	NA	NA	NA	NA
chr1	117116381	117116820	117116520	1	4	C	0	0	NA	NA	NA	NA	NA	NA	NA	NA
chr1	117117408	117117548	117117447	1	1_HAEC_specific	O	0	0	NA	NA	NA	NA	NA	NA	NA	NA
chr1	117130538	117130761	117130664	1	1_HAEC_specific	OA	0	0	NA	NA	NA	NA	NA	NA	NA	NA
chr1	117209718	117209903	117209772	1	1_HAEC_specific	C	0	0	NA	NA	NA	NA	NA	NA	NA	NA
chr1	11724876	11725029	11724896	1	1_HAEC_specific	C	0	0	NA	NA	NA	NA	NA	NA	NA	NA
chr1	11727408	11728056	11727732	2	3	OA	0	1	NA	NA	NA	NA	NA	NA	NA	NA
chr1	117396334	117396561	117396437	1	1_HAEC_specific	O	0	0	NA	NA	NA	NA	NA	NA	NA	NA
chr1	11740881	11741047	11740917	2	1_HAEC_specific	O	0	0	NA	NA	NA	NA	NA	NA	NA	NA
chr1	11741368	11741646	11741548	2	1_HAEC_specific	O	0	0	NA	NA	NA	NA	NA	NA	NA	NA
chr1	117419814	117419997	117419929	1	2_nonEC_specific	C	0	0	NA	NA	NA	NA	NA	NA	NA	NA
chr1	117454779	117454958	117454853	1	2_nonEC_specific	C	0	0	NA	NA	NA	NA	NA	NA	NA	NA
chr1	11753153	11753587	11753291	1	2_EC_specific	O	0	0	NA	NA	NA	NA	NA	NA	NA	NA
chr1	117533056	117533493	117533227	1	3	O	0	0	NA	NA	NA	NA	NA	NA	NA	NA
chr1	117569033	117569306	117569249	1	1_HAEC_specific	O	0	0	NA	NA	NA	NA	NA	NA	NA	NA
chr1	117602913	117603509	117603312	3	2_nonEC_specific	O	0	0	NA	NA	NA	NA	NA	NA	NA	NA
chr1	117604645	117604845	117604750	1	2_nonEC_specific	C	0	0	NA	NA	NA	NA	NA	NA	NA	NA
chr1	117620105	117620323	117620193	1	2_EC_specific	O	0	0	NA	NA	NA	NA	NA	NA	NA	NA
chr1	117635563	117635963	117635770	1	3	O	0	0	NA	NA	NA	NA	NA	NA	NA	NA
chr1	117664451	117664642	117664579	2	2_nonEC_specific	O	0	0	NA	NA	NA	NA	NA	NA	NA	NA
chr1	11790267	11790849	11790603	1	1_HAEC_specific	OA	0	0	NA	NA	NA	NA	NA	NA	NA	NA
chr1	117909865	117910125	117910018	2	2_nonEC_specific	O	0	0	NA	NA	NA	NA	NA	NA	NA	NA
chr1	11795951	11797370	11796606	2	2_nonEC_specific	O	0	1	NA	NA	NA	NA	NA	NA	NA	NA
chr1	118010100	118010296	118010148	1	1_HAEC_specific	O	0	0	NA	NA	NA	NA	NA	NA	NA	NA
chr1	118116127	118116335	118116221	1	1_HAEC_specific	C	0	0	NA	NA	NA	NA	NA	NA	NA	NA
chr1	118148144	118148424	118148296	1	1_HAEC_specific	O	0	0	NA	NA	NA	NA	NA	NA	NA	NA
chr1	118229539	118229833	118229670	1	1_HAEC_specific	O	0	0	NA	NA	NA	NA	NA	NA	NA	NA
chr1	118301560	118301727	118301638	2	1_HAEC_specific	O	0	0	NA	NA	NA	NA	NA	NA	NA	NA
chr1	118302870	118303232	118303069	1	2_nonEC_specific	OA	0	0	NA	NA	NA	NA	NA	NA	NA	NA
chr1	118364303	118364726	118364525	1	2_EC_specific	O	1	0	NA	NA	NA	NA	NA	NA	NA	NA
chr1	118369127	118369692	118369259	1	1_HAEC_specific	O	0	0	NA	NA	NA	NA	NA	NA	NA	NA
chr1	118440211	118440558	118440391	1	3	OA	0	1	NA	NA	NA	NA	NA	NA	NA	NA
chr1	118471791	118472674	118471907	2	1_HAEC_specific	O	0	0	NA	NA	NA	NA	NA	NA	NA	NA
chr1	118507103	118507419	118507220	1	2_nonEC_specific	C	0	0	NA	NA	NA	NA	NA	NA	NA	NA
chr1	11850940	11851210	11851093	1	1_HAEC_specific	O	0	0	CD106687	5	DM	NULL	MTHFR	Homocystinuria	20236116	NA
chr1	11850940	11851210	11851093	1	1_HAEC_specific	O	0	0	CM000530	1	DM	rs983672500	MTHFR	Methylenetetrahydrofolate_reductase_deficiency	10679944	0.99
chr1	11850940	11851210	11851093	1	1_HAEC_specific	O	0	0	CS155622	2	DM	rs777661576	MTHFR	Methylenetetrahydrofolate_reductase_deficiency	25736335	NA
chr1	1185462	1185845	1185709	1	2_nonEC_specific	O	0	0	NA	NA	NA	NA	NA	NA	NA	NA
chr1	11857622	11858273	11858012	1	1_HAEC_specific	O	0	0	NA	NA	NA	NA	NA	NA	NA	NA
chr1	11862514	11862867	11862776	2	1_HAEC_specific	C	0	0	NA	NA	NA	NA	NA	NA	NA	NA
chr1	11865523	11866429	11866052	2	3	O	0	0	CR158682	3	DFP	rs13306560	MTHFR	Essential_hypertension_association_with	26022245	NA
chr1	11902279	11902507	11902352	1	1_HAEC_specific	O	0	0	NA	NA	NA	NA	NA	NA	NA	NA
chr1	119544474	119544828	119544692	1	2_nonEC_specific	C	0	0	NA	NA	NA	NA	NA	NA	NA	NA
chr1	1196244	1196830	1196423	1	1_HAEC_specific	O	0	0	NA	NA	NA	NA	NA	NA	NA	NA
chr1	119682971	119683487	119683112	3	2_nonEC_specific	O	0	0	CM179445	1	DM	rs139548132	WARS2	Intellectual_disability	28236339	0.14
chr1	11968339	11968633	11968451	1	2_EC_specific	O	0	0	NA	NA	NA	NA	NA	NA	NA	NA
chr1	11969706	11970015	11969845	1	2_EC_specific	O	0	0	NA	NA	NA	NA	NA	NA	NA	NA
chr1	119822169	119822321	119822243	1	1_HAEC_specific	O	0	0	NA	NA	NA	NA	NA	NA	NA	NA
chr1	11991111	11991506	11991280	1	1_HAEC_specific	O	0	0	NA	NA	NA	NA	NA	NA	NA	NA
chr1	119917088	119917470	119917344	1	3	OA	0	0	NA	NA	NA	NA	NA	NA	NA	NA
chr1	11994558	11994707	11994619	1	1_HAEC_specific	O	0	0	NA	NA	NA	NA	NA	NA	NA	NA
chr1	11994858	11995030	11994946	1	1_HAEC_specific	O	0	0	NA	NA	NA	NA	NA	NA	NA	NA
chr1	1200642	1200924	1200745	1	2_nonEC_specific	C	0	0	NA	NA	NA	NA	NA	NA	NA	NA
chr1	120116613	120116813	120116676	1	1_HAEC_specific	C	0	0	NA	NA	NA	NA	NA	NA	NA	NA
chr1	120169817	120170106	120169949	1	2_nonEC_specific	OA	0	0	NA	NA	NA	NA	NA	NA	NA	NA
chr1	120174063	120174648	120174360	3	2_EC_specific	O	0	0	NA	NA	NA	NA	NA	NA	NA	NA
chr1	120175132	120175420	120175226	1	1_HAEC_specific	C	0	0	NA	NA	NA	NA	NA	NA	NA	NA
chr1	120175493	120175872	120175720	1	1_HAEC_specific	OA	0	0	NA	NA	NA	NA	NA	NA	NA	NA
chr1	120186324	120186464	120186405	1	1_HAEC_specific	C	0	0	NA	NA	NA	NA	NA	NA	NA	NA
chr1	120188474	120189059	120188650	2	3	O	0	0	NA	NA	NA	NA	NA	NA	NA	NA
chr1	120189460	120190633	120189839	2	2_EC_specific	O	0	1	NA	NA	NA	NA	NA	NA	NA	NA
chr1	120190844	120191269	120190976	2	2_nonEC_specific	O	0	0	NA	NA	NA	NA	NA	NA	NA	NA
chr1	12020845	12021095	12020981	1	1_HAEC_specific	OA	0	0	NA	NA	NA	NA	NA	NA	NA	NA
chr1	120218000	120218144	120218095	1	1_HAEC_specific	O	0	0	NA	NA	NA	NA	NA	NA	NA	NA
chr1	120270584	120270969	120270791	1	1_HAEC_specific	O	0	0	NA	NA	NA	NA	NA	NA	NA	NA
chr1	120389188	120389348	120389276	1	1_HAEC_specific	C	0	0	NA	NA	NA	NA	NA	NA	NA	NA
chr1	120402329	120402505	120402432	1	1_HAEC_specific	O	0	0	NA	NA	NA	NA	NA	NA	NA	NA
chr1	12040486	12040737	12040603	1	1_HAEC_specific	O	0	0	NA	NA	NA	NA	NA	NA	NA	NA
chr1	120468294	120468662	120468534	1	2_nonEC_specific	C	0	0	NA	NA	NA	NA	NA	NA	NA	NA
chr1	120529771	120530074	120529874	1	2_nonEC_specific	OA	0	0	NA	NA	NA	NA	NA	NA	NA	NA
chr1	120537521	120538056	120537856	2	2_nonEC_specific	O	0	0	NA	NA	NA	NA	NA	NA	NA	NA
chr1	120595046	120595186	120595138	1	1_HAEC_specific	O	0	0	NA	NA	NA	NA	NA	NA	NA	NA
chr1	120604342	120604535	120604436	1	1_HAEC_specific	O	0	0	NA	NA	NA	NA	NA	NA	NA	NA
chr1	120611135	120612937	120612367	1	4	O	0	0	NA	NA	NA	NA	NA	NA	NA	NA
chr1	1206202	1206691	1206366	1	2_nonEC_specific	C	0	0	NA	NA	NA	NA	NA	NA	NA	NA
chr1	120684591	120684751	120684682	1	1_HAEC_specific	CA	0	0	NA	NA	NA	NA	NA	NA	NA	NA
chr1	120687251	120687415	120687338	1	1_HAEC_specific	O	0	0	NA	NA	NA	NA	NA	NA	NA	NA
chr1	12073583	12073843	12073682	1	2_nonEC_specific	OA	0	0	NA	NA	NA	NA	NA	NA	NA	NA
chr1	120758883	120759079	120759020	1	1_HAEC_specific	C	0	0	NA	NA	NA	NA	NA	NA	NA	NA
chr1	120760594	120761204	120760973	1	3	O	1	1	NA	NA	NA	NA	NA	NA	NA	NA
chr1	1207639	1207888	1207799	1	1_HAEC_specific	C	0	0	NA	NA	NA	NA	NA	NA	NA	NA
chr1	120777848	120778117	120777937	1	1_HAEC_specific	C	0	0	NA	NA	NA	NA	NA	NA	NA	NA
chr1	120778301	120778683	120778476	1	1_HAEC_specific	O	0	0	NA	NA	NA	NA	NA	NA	NA	NA
chr1	120779006	120779373	120779127	2	2_EC_specific	O	0	0	NA	NA	NA	NA	NA	NA	NA	NA
chr1	120791063	120791537	120791365	2	3	C	0	0	NA	NA	NA	NA	NA	NA	NA	NA
chr1	12079503	12079880	12079638	2	2_nonEC_specific	O	0	0	NA	NA	NA	NA	NA	NA	NA	NA
chr1	120795069	120795579	120795316	2	1_HAEC_specific	O	0	0	NA	NA	NA	NA	NA	NA	NA	NA
chr1	120808409	120808754	120808610	2	1_HAEC_specific	O	0	0	NA	NA	NA	NA	NA	NA	NA	NA
chr1	120821231	120821638	120821389	2	1_HAEC_specific	O	0	0	NA	NA	NA	NA	NA	NA	NA	NA
chr1	120834131	120834883	120834284	2	2_nonEC_specific	C	0	0	NA	NA	NA	NA	NA	NA	NA	NA
chr1	120836161	120837454	120836966	1	2_nonEC_specific	C	0	0	NA	NA	NA	NA	NA	NA	NA	NA
chr1	120837941	120838131	120838045	1	2_nonEC_specific	O	0	0	NA	NA	NA	NA	NA	NA	NA	NA
chr1	120838986	120839517	120839216	1	2_nonEC_specific	O	0	0	NA	NA	NA	NA	NA	NA	NA	NA
chr1	120851721	120851911	120851788	1	1_HAEC_specific	O	0	0	NA	NA	NA	NA	NA	NA	NA	NA
chr1	120930441	120930681	120930622	1	2_nonEC_specific	O	0	0	NA	NA	NA	NA	NA	NA	NA	NA
chr1	121090113	121090304	121090209	1	2_nonEC_specific	OA	0	0	NA	NA	NA	NA	NA	NA	NA	NA
chr1	121097953	121098597	121098098	3	1_HAEC_specific	O	0	0	NA	NA	NA	NA	NA	NA	NA	NA
chr1	121098922	121099123	121099014	1	1_HAEC_specific	C	0	0	NA	NA	NA	NA	NA	NA	NA	NA
chr1	121103384	121103542	121103478	2	2_nonEC_specific	O	0	0	NA	NA	NA	NA	NA	NA	NA	NA
chr1	121103940	121104779	121104584	3	2_EC_specific	O	0	0	NA	NA	NA	NA	NA	NA	NA	NA
chr1	121116697	121117213	121117066	1	2_EC_specific	O	0	0	NA	NA	NA	NA	NA	NA	NA	NA
chr1	121121527	121121681	121121636	1	1_HAEC_specific	C	0	0	NA	NA	NA	NA	NA	NA	NA	NA
chr1	121126040	121126430	121126174	1	1_HAEC_specific	C	0	0	NA	NA	NA	NA	NA	NA	NA	NA
chr1	121126986	121128937	121128635	2	2_nonEC_specific	O	0	0	NA	NA	NA	NA	NA	NA	NA	NA
chr1	12117545	12117807	12117611	1	1_HAEC_specific	C	0	0	NA	NA	NA	NA	NA	NA	NA	NA
chr1	121315763	121315949	121315856	1	1_HAEC_specific	O	0	0	NA	NA	NA	NA	NA	NA	NA	NA
chr1	121329654	121329859	121329760	1	1_HAEC_specific	O	0	0	NA	NA	NA	NA	NA	NA	NA	NA
chr1	1217570	1217817	1217661	1	1_HAEC_specific	O	0	0	NA	NA	NA	NA	NA	NA	NA	NA
chr1	12185658	12186008	12185754	1	1_HAEC_specific	O	0	0	NA	NA	NA	NA	NA	NA	NA	NA
chr1	1219114	1219319	1219173	1	1_HAEC_specific	C	0	0	NA	NA	NA	NA	NA	NA	NA	NA
chr1	12192975	12193359	12193215	2	2_nonEC_specific	O	0	0	NA	NA	NA	NA	NA	NA	NA	NA
chr1	12195703	12196127	12195938	1	2_nonEC_specific	C	0	0	NA	NA	NA	NA	NA	NA	NA	NA
chr1	12203741	12204213	12203961	1	3	O	0	0	NA	NA	NA	NA	NA	NA	NA	NA
chr1	12207011	12207744	12207340	1	1_HAEC_specific	O	0	0	NA	NA	NA	NA	NA	NA	NA	NA
chr1	12208134	12208629	12208372	1	1_HAEC_specific	C	0	0	NA	NA	NA	NA	NA	NA	NA	NA
chr1	12217256	12217801	12217520	1	2_EC_specific	C	0	0	NA	NA	NA	NA	NA	NA	NA	NA
chr1	12221521	12221721	12221618	1	1_HAEC_specific	C	0	0	NA	NA	NA	NA	NA	NA	NA	NA
chr1	12221882	12222481	12222079	1	2_EC_specific	O	0	1	NA	NA	NA	NA	NA	NA	NA	NA
chr1	12225478	12225849	12225603	1	1_HAEC_specific	C	0	0	NA	NA	NA	NA	NA	NA	NA	NA
chr1	12227286	12227461	12227325	1	1_HAEC_specific	O	0	0	NA	NA	NA	NA	NA	NA	NA	NA
chr1	12228460	12229070	12228751	1	1_HAEC_specific	CA	0	0	NA	NA	NA	NA	NA	NA	NA	NA
chr1	12238301	12238451	12238358	1	1_HAEC_specific	O	0	0	NA	NA	NA	NA	NA	NA	NA	NA
chr1	12239087	12239476	12239246	1	1_HAEC_specific	O	0	0	NA	NA	NA	NA	NA	NA	NA	NA
chr1	12243936	12244853	12244386	1	3	O	1	1	NA	NA	NA	NA	NA	NA	NA	NA
chr1	12245747	12246326	12246184	1	2_nonEC_specific	C	0	0	NA	NA	NA	NA	NA	NA	NA	NA
chr1	12268855	12269108	12268973	2	1_HAEC_specific	O	0	0	NA	NA	NA	NA	NA	NA	NA	NA
chr1	12280961	12281237	12281116	1	2_nonEC_specific	C	0	0	NA	NA	NA	NA	NA	NA	NA	NA
chr1	1239905	1240338	1240220	1	2_nonEC_specific	C	0	0	NA	NA	NA	NA	NA	NA	NA	NA
chr1	12432948	12433106	12433024	1	1_HAEC_specific	C	0	0	NA	NA	NA	NA	NA	NA	NA	NA
chr1	1243469	1243764	1243533	1	2_nonEC_specific	O	0	0	NA	NA	NA	NA	NA	NA	NA	NA
chr1	12436524	12436791	12436618	1	1_HAEC_specific	OA	0	0	NA	NA	NA	NA	NA	NA	NA	NA
chr1	12445110	12445408	12445285	2	1_HAEC_specific	C	0	0	NA	NA	NA	NA	NA	NA	NA	NA
chr1	12451351	12451643	12451442	1	1_HAEC_specific	C	0	0	NA	NA	NA	NA	NA	NA	NA	NA
chr1	12457924	12458770	12458304	1	1_HAEC_specific	O	0	0	NA	NA	NA	NA	NA	NA	NA	NA
chr1	12465439	12466166	12465758	2	2_nonEC_specific	O	0	1	NA	NA	NA	NA	NA	NA	NA	NA
chr1	12467356	12467661	12467526	2	1_HAEC_specific	O	0	0	NA	NA	NA	NA	NA	NA	NA	NA
chr1	12475054	12475285	12475147	1	1_HAEC_specific	C	0	0	NA	NA	NA	NA	NA	NA	NA	NA
chr1	12484190	12484450	12484318	1	1_HAEC_specific	O	0	0	NA	NA	NA	NA	NA	NA	NA	NA
chr1	12493531	12495154	12494916	2	2_EC_specific	O	0	1	NA	NA	NA	NA	NA	NA	NA	NA
chr1	12495708	12496076	12495891	2	1_HAEC_specific	O	0	0	NA	NA	NA	NA	NA	NA	NA	NA
chr1	12514799	12514956	12514934	1	1_HAEC_specific	O	0	0	NA	NA	NA	NA	NA	NA	NA	NA
chr1	12521021	12521630	12521431	2	1_HAEC_specific	O	0	0	NA	NA	NA	NA	NA	NA	NA	NA
chr1	12537983	12538705	12538285	2	1_HAEC_specific	O	0	0	NA	NA	NA	NA	NA	NA	NA	NA
chr1	12540775	12541484	12540928	1	2_EC_specific	O	0	0	NA	NA	NA	NA	NA	NA	NA	NA
chr1	12561792	12562057	12561946	1	2_EC_specific	O	0	0	NA	NA	NA	NA	NA	NA	NA	NA
chr1	12570455	12570673	12570569	1	2_EC_specific	OA	0	0	NA	NA	NA	NA	NA	NA	NA	NA
chr1	12599910	12600683	12600397	2	2_nonEC_specific	O	0	0	NA	NA	NA	NA	NA	NA	NA	NA
chr1	12601190	12602018	12601328	1	2_nonEC_specific	C	0	0	NA	NA	NA	NA	NA	NA	NA	NA
chr1	12603877	12604178	12604083	1	1_HAEC_specific	C	0	0	NA	NA	NA	NA	NA	NA	NA	NA
chr1	12604440	12605684	12605146	2	2_EC_specific	OA	1	1	NA	NA	NA	NA	NA	NA	NA	NA
chr1	1260543	1260771	1260647	2	1_HAEC_specific	C	0	0	NA	NA	NA	NA	NA	NA	NA	NA
chr1	12609415	12610340	12610109	1	3	O	0	1	NA	NA	NA	NA	NA	NA	NA	NA
chr1	12610416	12610819	12610610	1	1_HAEC_specific	C	0	0	NA	NA	NA	NA	NA	NA	NA	NA
chr1	12632651	12632852	12632732	1	1_HAEC_specific	C	0	0	NA	NA	NA	NA	NA	NA	NA	NA
chr1	12655849	12656274	12656057	2	1_HAEC_specific	O	0	0	NA	NA	NA	NA	NA	NA	NA	NA
chr1	12656534	12656890	12656763	2	1_HAEC_specific	O	0	0	NA	NA	NA	NA	NA	NA	NA	NA
chr1	12659097	12659434	12659261	2	1_HAEC_specific	C	0	0	NA	NA	NA	NA	NA	NA	NA	NA
chr1	12662003	12662657	12662472	2	1_HAEC_specific	CA	0	0	NA	NA	NA	NA	NA	NA	NA	NA
chr1	12663180	12663374	12663252	1	1_HAEC_specific	C	0	0	NA	NA	NA	NA	NA	NA	NA	NA
chr1	12664223	12664790	12664551	2	2_EC_specific	O	0	0	NA	NA	NA	NA	NA	NA	NA	NA
chr1	12677548	12679425	12679206	3	2_nonEC_specific	O	0	0	NA	NA	NA	NA	NA	NA	NA	NA
chr1	12679586	12679778	12679664	2	1_HAEC_specific	C	0	0	NA	NA	NA	NA	NA	NA	NA	NA
chr1	12694534	12695637	12694906	1	3	O	0	1	NA	NA	NA	NA	NA	NA	NA	NA
chr1	12696192	12697142	12696658	2	3	O	0	1	NA	NA	NA	NA	NA	NA	NA	NA
chr1	1310682	1311258	1310821	1	2_nonEC_specific	O	0	0	NA	NA	NA	NA	NA	NA	NA	NA
chr1	1334807	1335192	1335007	1	1_HAEC_specific	O	0	0	NA	NA	NA	NA	NA	NA	NA	NA
chr1	1335623	1335785	1335741	1	1_HAEC_specific	C	0	0	NA	NA	NA	NA	NA	NA	NA	NA
chr1	1335927	1336147	1336031	1	1_HAEC_specific	C	0	0	NA	NA	NA	NA	NA	NA	NA	NA
chr1	1337550	1337872	1337631	1	1_HAEC_specific	C	0	0	NA	NA	NA	NA	NA	NA	NA	NA
chr1	1342499	1342792	1342704	1	1_HAEC_specific	O	0	0	NA	NA	NA	NA	NA	NA	NA	NA
chr1	13431	13774	13506	1	1_HAEC_specific	O	0	0	NA	NA	NA	NA	NA	NA	NA	NA
chr1	1357823	1358270	1357960	1	1_HAEC_specific	C	0	0	NA	NA	NA	NA	NA	NA	NA	NA
chr1	1358352	1358629	1358458	1	1_HAEC_specific	C	0	0	NA	NA	NA	NA	NA	NA	NA	NA
chr1	1365100	1365301	1365208	1	1_HAEC_specific	C	0	0	NA	NA	NA	NA	NA	NA	NA	NA
chr1	1365450	1366226	1365803	3	3	O	1	1	NA	NA	NA	NA	NA	NA	NA	NA
chr1	1369183	1369576	1369405	1	1_HAEC_specific	OA	0	0	NA	NA	NA	NA	NA	NA	NA	NA
chr1	1369727	1369870	1369844	1	1_HAEC_specific	C	0	0	NA	NA	NA	NA	NA	NA	NA	NA
chr1	1376283	1376653	1376405	1	1_HAEC_specific	O	0	0	NA	NA	NA	NA	NA	NA	NA	NA
chr1	14108590	14109142	14108792	1	2_nonEC_specific	O	0	0	NA	NA	NA	NA	NA	NA	NA	NA
chr1	143490159	143490386	143490252	1	1_HAEC_specific	OA	0	0	NA	NA	NA	NA	NA	NA	NA	NA
chr1	143656973	143657217	143657032	1	2_nonEC_specific	O	0	0	NA	NA	NA	NA	NA	NA	NA	NA
chr1	143673117	143673479	143673225	1	2_nonEC_specific	O	0	0	NA	NA	NA	NA	NA	NA	NA	NA
chr1	143687033	143687559	143687390	1	2_nonEC_specific	O	0	0	NA	NA	NA	NA	NA	NA	NA	NA
chr1	143708874	143709082	143708984	1	1_HAEC_specific	O	0	0	NA	NA	NA	NA	NA	NA	NA	NA
chr1	143743110	143744169	143743521	1	4	O	1	1	NA	NA	NA	NA	NA	NA	NA	NA
chr1	143744239	143744627	143744539	1	2_nonEC_specific	O	0	0	NA	NA	NA	NA	NA	NA	NA	NA
chr1	143893311	143893465	143893429	1	2_nonEC_specific	O	0	0	NA	NA	NA	NA	NA	NA	NA	NA
chr1	143900181	143900389	143900263	1	1_HAEC_specific	O	0	0	NA	NA	NA	NA	NA	NA	NA	NA
chr1	143912630	143913104	143912822	1	2_nonEC_specific	O	0	0	NA	NA	NA	NA	NA	NA	NA	NA
chr1	143913944	143914398	143914103	1	2_nonEC_specific	O	0	0	NA	NA	NA	NA	NA	NA	NA	NA
chr1	143914621	143915366	143915121	1	2_nonEC_specific	CA	0	0	NA	NA	NA	NA	NA	NA	NA	NA
chr1	143915460	143915887	143915580	1	2_nonEC_specific	C	0	0	NA	NA	NA	NA	NA	NA	NA	NA
chr1	143917204	143917418	143917324	1	2_nonEC_specific	C	0	0	NA	NA	NA	NA	NA	NA	NA	NA
chr1	143917610	143917999	143917835	1	2_nonEC_specific	C	0	0	NA	NA	NA	NA	NA	NA	NA	NA
chr1	143925	144079	144012	1	2_nonEC_specific	C	0	0	NA	NA	NA	NA	NA	NA	NA	NA
chr1	143930405	143930970	143930673	1	1_HAEC_specific	O	0	0	NA	NA	NA	NA	NA	NA	NA	NA
chr1	143943306	143943659	143943507	1	1_HAEC_specific	O	0	0	NA	NA	NA	NA	NA	NA	NA	NA
chr1	143956392	143957086	143956840	1	1_HAEC_specific	O	0	0	NA	NA	NA	NA	NA	NA	NA	NA
chr1	143960342	143960950	143960710	1	3	C	0	0	NA	NA	NA	NA	NA	NA	NA	NA
chr1	143972754	143973106	143972955	1	1_HAEC_specific	O	0	0	NA	NA	NA	NA	NA	NA	NA	NA
chr1	143973382	143973721	143973623	1	1_HAEC_specific	O	0	0	NA	NA	NA	NA	NA	NA	NA	NA
chr1	143974101	143974261	143974178	1	2_EC_specific	C	0	0	NA	NA	NA	NA	NA	NA	NA	NA
chr1	143982950	143983133	143983078	1	2_nonEC_specific	C	0	0	NA	NA	NA	NA	NA	NA	NA	NA
chr1	143990855	143991482	143991178	2	3	O	0	0	NA	NA	NA	NA	NA	NA	NA	NA
chr1	143992840	143993043	143992905	1	1_HAEC_specific	O	0	0	NA	NA	NA	NA	NA	NA	NA	NA
chr1	144005174	144005406	144005307	1	2_nonEC_specific	C	0	0	NA	NA	NA	NA	NA	NA	NA	NA
chr1	144010119	144010429	144010206	2	1_HAEC_specific	O	0	0	NA	NA	NA	NA	NA	NA	NA	NA
chr1	144030916	144031300	144031151	1	2_EC_specific	O	0	0	NA	NA	NA	NA	NA	NA	NA	NA
chr1	144031583	144031933	144031694	1	2_nonEC_specific	C	0	0	NA	NA	NA	NA	NA	NA	NA	NA
chr1	1440505	1441085	1440912	1	2_nonEC_specific	O	0	0	NA	NA	NA	NA	NA	NA	NA	NA
chr1	144060322	144060737	144060530	1	1_HAEC_specific	O	0	0	NA	NA	NA	NA	NA	NA	NA	NA
chr1	144062227	144062479	144062346	1	1_HAEC_specific	C	0	0	NA	NA	NA	NA	NA	NA	NA	NA
chr1	144067182	144067329	144067238	2	1_HAEC_specific	O	0	0	NA	NA	NA	NA	NA	NA	NA	NA
chr1	144068586	144068858	144068770	1	1_HAEC_specific	C	0	0	NA	NA	NA	NA	NA	NA	NA	NA
chr1	144077237	144077492	144077372	1	2_nonEC_specific	O	0	0	NA	NA	NA	NA	NA	NA	NA	NA
chr1	144085164	144085628	144085302	1	1_HAEC_specific	O	0	0	NA	NA	NA	NA	NA	NA	NA	NA
chr1	144086118	144086258	144086150	1	1_HAEC_specific	O	0	0	NA	NA	NA	NA	NA	NA	NA	NA
chr1	144090612	144090991	144090633	1	2_nonEC_specific	O	0	0	NA	NA	NA	NA	NA	NA	NA	NA
chr1	144091119	144092021	144091762	1	2_EC_specific	O	0	0	NA	NA	NA	NA	NA	NA	NA	NA
chr1	144276373	144276673	144276521	1	1_HAEC_specific	O	0	0	NA	NA	NA	NA	NA	NA	NA	NA
chr1	144280804	144281071	144280939	1	1_HAEC_specific	O	0	0	NA	NA	NA	NA	NA	NA	NA	NA
chr1	144311128	144311558	144311269	1	3	O	0	0	NA	NA	NA	NA	NA	NA	NA	NA
chr1	144339359	144340570	144339885	1	4	OA	0	0	NA	NA	NA	NA	NA	NA	NA	NA
chr1	144340718	144341076	144340954	1	2_nonEC_specific	O	0	0	NA	NA	NA	NA	NA	NA	NA	NA
chr1	144393982	144394193	144394076	1	1_HAEC_specific	O	0	0	NA	NA	NA	NA	NA	NA	NA	NA
chr1	144456599	144456872	144456733	1	1_HAEC_specific	O	0	0	NA	NA	NA	NA	NA	NA	NA	NA
chr1	144461036	144461286	144461152	1	1_HAEC_specific	O	0	0	NA	NA	NA	NA	NA	NA	NA	NA
chr1	144491347	144491955	144491500	1	2_nonEC_specific	O	0	0	NA	NA	NA	NA	NA	NA	NA	NA
chr1	144519731	144520829	144520098	1	4	O	0	0	NA	NA	NA	NA	NA	NA	NA	NA
chr1	144533822	144534284	144534135	1	2_EC_specific	O	0	0	NA	NA	NA	NA	NA	NA	NA	NA
chr1	144567783	144567985	144567891	1	1_HAEC_specific	O	0	0	NA	NA	NA	NA	NA	NA	NA	NA
chr1	144577874	144578061	144577954	1	1_HAEC_specific	O	0	0	NA	NA	NA	NA	NA	NA	NA	NA
chr1	144584116	144584259	144584172	1	1_HAEC_specific	O	0	0	NA	NA	NA	NA	NA	NA	NA	NA
chr1	144593252	144593908	144593468	1	2_nonEC_specific	O	0	0	NA	NA	NA	NA	NA	NA	NA	NA
chr1	144679500	144679886	144679679	1	2_EC_specific	O	0	0	NA	NA	NA	NA	NA	NA	NA	NA
chr1	1447083	1447315	1447303	1	2_nonEC_specific	O	0	0	NA	NA	NA	NA	NA	NA	NA	NA
chr1	144891589	144892019	144891712	1	3	O	0	0	NA	NA	NA	NA	NA	NA	NA	NA
chr1	144907940	144909067	144908410	1	3	O	0	1	NA	NA	NA	NA	NA	NA	NA	NA
chr1	144923567	144923787	144923698	1	2_EC_specific	O	0	0	CD1513848	5	DM?	rs369106087	PDE4DIP	Lung_squamous_cancer	26622902	NA
chr1	144931778	144932050	144931984	2	2_nonEC_specific	O	0	0	NA	NA	NA	NA	NA	NA	NA	NA
chr1	144932284	144932593	144932394	2	2_nonEC_specific	O	0	0	NA	NA	NA	NA	NA	NA	NA	NA
chr1	144936784	144936971	144936877	2	2_nonEC_specific	C	0	0	NA	NA	NA	NA	NA	NA	NA	NA
chr1	144954802	144955008	144954908	1	1_HAEC_specific	C	0	0	NA	NA	NA	NA	NA	NA	NA	NA
chr1	145009435	145009715	145009604	1	2_nonEC_specific	O	0	0	NA	NA	NA	NA	NA	NA	NA	NA
chr1	145039283	145039615	145039503	1	1_HAEC_specific	O	0	0	NA	NA	NA	NA	NA	NA	NA	NA
chr1	145039839	145039999	145039856	1	1_HAEC_specific	O	0	0	NA	NA	NA	NA	NA	NA	NA	NA
chr1	145090335	145090614	145090477	1	2_EC_specific	O	0	0	NA	NA	NA	NA	NA	NA	NA	NA
chr1	145092138	145092825	145092696	1	2_EC_specific	O	0	0	NA	NA	NA	NA	NA	NA	NA	NA
chr1	145096240	145096543	145096359	1	2_nonEC_specific	O	0	0	NA	NA	NA	NA	NA	NA	NA	NA
chr1	145128031	145128229	145128105	1	2_nonEC_specific	O	0	0	NA	NA	NA	NA	NA	NA	NA	NA
chr1	145130765	145130938	145130859	1	1_HAEC_specific	CA	0	0	NA	NA	NA	NA	NA	NA	NA	NA
chr1	145139308	145139526	145139467	1	1_HAEC_specific	O	0	0	NA	NA	NA	NA	NA	NA	NA	NA
chr1	145153079	145153251	145153160	1	2_nonEC_specific	C	0	0	NA	NA	NA	NA	NA	NA	NA	NA
chr1	145159498	145159748	145159619	1	3	C	0	0	NA	NA	NA	NA	NA	NA	NA	NA
chr1	145208598	145210297	145209016	1	4	O	1	1	NA	NA	NA	NA	NA	NA	NA	NA
chr1	145216885	145217162	145217017	1	1_HAEC_specific	O	0	0	NA	NA	NA	NA	NA	NA	NA	NA
chr1	145226177	145226400	145226303	1	1_HAEC_specific	O	0	0	NA	NA	NA	NA	NA	NA	NA	NA
chr1	145283194	145283953	145283466	1	3	O	0	0	NA	NA	NA	NA	NA	NA	NA	NA
chr1	145291128	145291445	145291250	1	1_HAEC_specific	C	0	0	NA	NA	NA	NA	NA	NA	NA	NA
chr1	145382600	145383124	145382817	1	2_EC_specific	O	0	0	NA	NA	NA	NA	NA	NA	NA	NA
chr1	145385941	145386158	145386046	1	2_nonEC_specific	C	0	0	NA	NA	NA	NA	NA	NA	NA	NA
chr1	145395130	145395409	145395252	1	1_HAEC_specific	C	0	0	NA	NA	NA	NA	NA	NA	NA	NA
chr1	145396568	145396962	145396697	1	2_nonEC_specific	O	0	0	NA	NA	NA	NA	NA	NA	NA	NA
chr1	145397721	145397986	145397880	1	1_HAEC_specific	O	0	0	NA	NA	NA	NA	NA	NA	NA	NA
chr1	145438078	145438488	145438360	1	2_nonEC_specific	O	0	0	NA	NA	NA	NA	NA	NA	NA	NA
chr1	145452450	145453168	145452929	2	1_HAEC_specific	C	0	1	NA	NA	NA	NA	NA	NA	NA	NA
chr1	145454486	145455714	145455535	3	2_nonEC_specific	O	0	0	NA	NA	NA	NA	NA	NA	NA	NA
chr1	145465263	145465423	145465347	1	1_HAEC_specific	C	0	0	NA	NA	NA	NA	NA	NA	NA	NA
chr1	145472895	145473035	145472936	1	1_HAEC_specific	C	0	0	NA	NA	NA	NA	NA	NA	NA	NA
chr1	145477013	145477236	145477145	2	1_HAEC_specific	O	0	0	NA	NA	NA	NA	NA	NA	NA	NA
chr1	145477312	145477705	145477556	3	3	O	0	0	NA	NA	NA	NA	NA	NA	NA	NA
chr1	145516405	145517064	145516826	1	2_nonEC_specific	O	0	0	NA	NA	NA	NA	NA	NA	NA	NA
chr1	145524819	145525218	145525016	2	1_HAEC_specific	O	0	0	NA	NA	NA	NA	NA	NA	NA	NA
chr1	145526346	145526693	145526434	1	1_HAEC_specific	C	0	0	NA	NA	NA	NA	NA	NA	NA	NA
chr1	145527369	145527533	145527433	2	1_HAEC_specific	O	0	0	NA	NA	NA	NA	NA	NA	NA	NA
chr1	145542099	145543040	145542751	2	2_EC_specific	O	0	0	NA	NA	NA	NA	NA	NA	NA	NA
chr1	145543700	145543859	145543768	1	1_HAEC_specific	C	0	0	NA	NA	NA	NA	NA	NA	NA	NA
chr1	145550029	145550420	145550287	1	1_HAEC_specific	O	0	0	NA	NA	NA	NA	NA	NA	NA	NA
chr1	145575063	145575626	145575143	2	1_HAEC_specific	O	0	0	NA	NA	NA	NA	NA	NA	NA	NA
chr1	145575781	145575966	145575910	2	2_nonEC_specific	O	0	0	NA	NA	NA	NA	NA	NA	NA	NA
chr1	145576394	145576583	145576528	2	1_HAEC_specific	C	0	0	NA	NA	NA	NA	NA	NA	NA	NA
chr1	145589431	145589810	145589559	2	1_HAEC_specific	O	0	0	NA	NA	NA	NA	NA	NA	NA	NA
chr1	145610740	145611095	145611023	3	2_nonEC_specific	O	0	0	NA	NA	NA	NA	NA	NA	NA	NA
chr1	145611766	145612181	145611943	2	1_HAEC_specific	OA	0	0	NA	NA	NA	NA	NA	NA	NA	NA
chr1	145652309	145652586	145652472	1	1_HAEC_specific	O	0	0	NA	NA	NA	NA	NA	NA	NA	NA
chr1	145697979	145698319	145698147	1	2_EC_specific	O	0	0	NA	NA	NA	NA	NA	NA	NA	NA
chr1	145778478	145778775	145778687	1	1_HAEC_specific	C	0	0	NA	NA	NA	NA	NA	NA	NA	NA
chr1	145909459	145909721	145909598	1	1_HAEC_specific	C	0	0	NA	NA	NA	NA	NA	NA	NA	NA
chr1	145947068	145947377	145947173	1	1_HAEC_specific	OA	0	0	NA	NA	NA	NA	NA	NA	NA	NA
chr1	145969187	145969571	145969359	1	3	O	0	0	NA	NA	NA	NA	NA	NA	NA	NA
chr1	146008691	146009048	146008883	1	1_HAEC_specific	O	0	0	NA	NA	NA	NA	NA	NA	NA	NA
chr1	146009423	146009629	146009530	1	1_HAEC_specific	O	0	0	NA	NA	NA	NA	NA	NA	NA	NA
chr1	146081878	146082033	146081913	1	1_HAEC_specific	O	0	0	NA	NA	NA	NA	NA	NA	NA	NA
chr1	146082188	146082812	146082569	1	2_nonEC_specific	O	0	0	NA	NA	NA	NA	NA	NA	NA	NA
chr1	146373436	146374217	146373695	1	2_nonEC_specific	O	0	0	NA	NA	NA	NA	NA	NA	NA	NA
chr1	146374460	146374686	146374562	1	1_HAEC_specific	O	0	0	NA	NA	NA	NA	NA	NA	NA	NA
chr1	146518128	146518344	146518220	1	3	C	0	0	NA	NA	NA	NA	NA	NA	NA	NA
chr1	146518582	146518878	146518774	1	1_HAEC_specific	CA	0	0	NA	NA	NA	NA	NA	NA	NA	NA
chr1	146556147	146556315	146556261	1	2_EC_specific	O	0	0	NA	NA	NA	NA	NA	NA	NA	NA
chr1	146643357	146644911	146643901	3	3	O	0	0	NA	NA	NA	NA	NA	NA	NA	NA
chr1	146714615	146714802	146714708	2	1_HAEC_specific	O	0	0	NA	NA	NA	NA	NA	NA	NA	NA
chr1	146764744	146764904	146764797	1	1_HAEC_specific	C	0	0	NA	NA	NA	NA	NA	NA	NA	NA
chr1	146968378	146968720	146968541	1	1_HAEC_specific	O	0	0	NA	NA	NA	NA	NA	NA	NA	NA
chr1	147010916	147011281	147011070	1	2_nonEC_specific	O	0	0	NA	NA	NA	NA	NA	NA	NA	NA
chr1	147012773	147014010	147013843	2	2_nonEC_specific	O	0	0	NA	NA	NA	NA	NA	NA	NA	NA
chr1	147014176	147014625	147014509	1	1_HAEC_specific	C	0	0	NA	NA	NA	NA	NA	NA	NA	NA
chr1	147071176	147071502	147071249	2	2_nonEC_specific	O	0	0	NA	NA	NA	NA	NA	NA	NA	NA
chr1	147089948	147090129	147090058	1	1_HAEC_specific	C	0	0	NA	NA	NA	NA	NA	NA	NA	NA
chr1	147112572	147113264	147112771	1	3	O	1	1	NA	NA	NA	NA	NA	NA	NA	NA
chr1	147113853	147114022	147113977	1	1_HAEC_specific	OA	0	0	NA	NA	NA	NA	NA	NA	NA	NA
chr1	147141825	147141990	147141915	2	2_nonEC_specific	O	0	0	NA	NA	NA	NA	NA	NA	NA	NA
chr1	147142089	147142448	147142324	2	1_HAEC_specific	O	0	0	NA	NA	NA	NA	NA	NA	NA	NA
chr1	147229004	147229467	147229304	3	1_HAEC_specific	C	0	0	NA	NA	NA	NA	NA	NA	NA	NA
chr1	147234600	147235095	147234735	2	1_HAEC_specific	O	0	0	NA	NA	NA	NA	NA	NA	NA	NA
chr1	147241842	147242442	147242242	1	2_nonEC_specific	C	0	0	NA	NA	NA	NA	NA	NA	NA	NA
chr1	147242945	147243190	147243061	2	1_HAEC_specific	O	0	0	NA	NA	NA	NA	NA	NA	NA	NA
chr1	147243324	147243574	147243476	1	1_HAEC_specific	O	0	0	NA	NA	NA	NA	NA	NA	NA	NA
chr1	147253081	147253634	147253382	3	2_EC_specific	O	1	1	NA	NA	NA	NA	NA	NA	NA	NA
chr1	147259952	147260092	147259985	1	1_HAEC_specific	C	0	0	NA	NA	NA	NA	NA	NA	NA	NA
chr1	147266589	147267095	147266878	1	2_EC_specific	O	0	1	NA	NA	NA	NA	NA	NA	NA	NA
chr1	147273066	147273258	147273175	1	1_HAEC_specific	O	0	0	NA	NA	NA	NA	NA	NA	NA	NA
chr1	147294026	147294272	147294134	1	2_nonEC_specific	O	0	0	NA	NA	NA	NA	NA	NA	NA	NA
chr1	147323407	147323594	147323471	1	1_HAEC_specific	O	0	0	NA	NA	NA	NA	NA	NA	NA	NA
chr1	147349678	147349967	147349755	1	1_HAEC_specific	O	0	0	NA	NA	NA	NA	NA	NA	NA	NA
chr1	147350106	147350620	147350387	3	1_HAEC_specific	O	0	0	NA	NA	NA	NA	NA	NA	NA	NA
chr1	147362548	147362688	147362677	3	1_HAEC_specific	O	0	0	NA	NA	NA	NA	NA	NA	NA	NA
chr1	147451194	147451423	147451329	1	1_HAEC_specific	C	0	0	NA	NA	NA	NA	NA	NA	NA	NA
chr1	147488779	147489050	147488885	1	1_HAEC_specific	OA	0	0	NA	NA	NA	NA	NA	NA	NA	NA
chr1	147510875	147511317	147511090	1	3	O	0	0	NA	NA	NA	NA	NA	NA	NA	NA
chr1	147550592	147550856	147550729	1	1_HAEC_specific	C	0	0	NA	NA	NA	NA	NA	NA	NA	NA
chr1	1476137	1476961	1476401	1	1_HAEC_specific	C	0	0	NA	NA	NA	NA	NA	NA	NA	NA
chr1	147623727	147623867	147623786	1	1_HAEC_specific	O	0	0	NA	NA	NA	NA	NA	NA	NA	NA
chr1	147623978	147624684	147624454	1	2_nonEC_specific	O	0	0	NA	NA	NA	NA	NA	NA	NA	NA
chr1	147735592	147735732	147735645	1	1_HAEC_specific	O	0	0	NA	NA	NA	NA	NA	NA	NA	NA
chr1	147774199	147774339	147774291	1	1_HAEC_specific	C	0	0	NA	NA	NA	NA	NA	NA	NA	NA
chr1	147806713	147806888	147806802	1	2_EC_specific	O	0	0	NA	NA	NA	NA	NA	NA	NA	NA
chr1	147807132	147807291	147807190	1	1_HAEC_specific	O	0	0	NA	NA	NA	NA	NA	NA	NA	NA
chr1	147860690	147860999	147860812	1	2_nonEC_specific	O	0	0	NA	NA	NA	NA	NA	NA	NA	NA
chr1	147874526	147875033	147874893	1	2_nonEC_specific	O	0	0	NA	NA	NA	NA	NA	NA	NA	NA
chr1	147896412	147896552	147896525	1	1_HAEC_specific	O	0	0	NA	NA	NA	NA	NA	NA	NA	NA
chr1	147930631	147931813	147931092	1	4	O	0	0	NA	NA	NA	NA	NA	NA	NA	NA
chr1	147931944	147932165	147932074	1	2_nonEC_specific	C	0	0	NA	NA	NA	NA	NA	NA	NA	NA
chr1	147985131	147985286	147985177	1	1_HAEC_specific	O	0	0	NA	NA	NA	NA	NA	NA	NA	NA
chr1	147993682	147994760	147994230	1	3	O	0	0	NA	NA	NA	NA	NA	NA	NA	NA
chr1	148000180	148000566	148000446	1	2_nonEC_specific	O	0	0	NA	NA	NA	NA	NA	NA	NA	NA
chr1	148000691	148000968	148000735	1	1_HAEC_specific	O	0	0	NA	NA	NA	NA	NA	NA	NA	NA
chr1	148176195	148176530	148176300	1	2_nonEC_specific	O	0	0	NA	NA	NA	NA	NA	NA	NA	NA
chr1	148231797	148232011	148231906	1	1_HAEC_specific	O	0	0	NA	NA	NA	NA	NA	NA	NA	NA
chr1	148241011	148241248	148241140	1	2_nonEC_specific	O	0	0	NA	NA	NA	NA	NA	NA	NA	NA
chr1	148241382	148241954	148241530	1	3	O	0	0	NA	NA	NA	NA	NA	NA	NA	NA
chr1	148247565	148248331	148247982	1	2_nonEC_specific	O	0	0	NA	NA	NA	NA	NA	NA	NA	NA
chr1	148537234	148537466	148537357	1	1_HAEC_specific	O	0	0	NA	NA	NA	NA	NA	NA	NA	NA
chr1	148543453	148543705	148543532	1	1_HAEC_specific	OA	0	0	NA	NA	NA	NA	NA	NA	NA	NA
chr1	148555514	148556035	148555868	1	2_nonEC_specific	O	0	0	NA	NA	NA	NA	NA	NA	NA	NA
chr1	148556168	148556339	148556235	1	2_nonEC_specific	O	0	0	NA	NA	NA	NA	NA	NA	NA	NA
chr1	148556585	148556898	148556800	1	1_HAEC_specific	O	0	0	NA	NA	NA	NA	NA	NA	NA	NA
chr1	148598373	148598858	148598610	1	2_nonEC_specific	O	0	0	NA	NA	NA	NA	NA	NA	NA	NA
chr1	148604514	148605206	148604917	1	3	O	0	0	NA	NA	NA	NA	NA	NA	NA	NA
chr1	148605286	148605447	148605292	1	2_nonEC_specific	O	0	0	NA	NA	NA	NA	NA	NA	NA	NA
chr1	148614518	148614711	148614615	1	1_HAEC_specific	O	0	0	NA	NA	NA	NA	NA	NA	NA	NA
chr1	1487218	1487381	1487291	1	1_HAEC_specific	C	0	0	NA	NA	NA	NA	NA	NA	NA	NA
chr1	148760400	148761276	148760617	1	2_nonEC_specific	O	0	0	NA	NA	NA	NA	NA	NA	NA	NA
chr1	148766642	148767404	148767041	1	3	O	0	0	NA	NA	NA	NA	NA	NA	NA	NA
chr1	148767517	148767664	148767541	1	1_HAEC_specific	O	0	0	NA	NA	NA	NA	NA	NA	NA	NA
chr1	148776602	148776754	148776672	1	1_HAEC_specific	O	0	0	NA	NA	NA	NA	NA	NA	NA	NA
chr1	148931037	148931359	148931265	1	1_HAEC_specific	O	0	0	NA	NA	NA	NA	NA	NA	NA	NA
chr1	148943425	148943732	148943554	1	1_HAEC_specific	O	0	0	NA	NA	NA	NA	NA	NA	NA	NA
chr1	149155354	149155531	149155464	1	1_HAEC_specific	C	0	0	NA	NA	NA	NA	NA	NA	NA	NA
chr1	149215423	149215626	149215542	1	1_HAEC_specific	O	0	0	NA	NA	NA	NA	NA	NA	NA	NA
chr1	149223762	149224379	149224145	1	3	O	1	1	NA	NA	NA	NA	NA	NA	NA	NA
chr1	149224482	149224676	149224495	1	2_nonEC_specific	O	0	0	NA	NA	NA	NA	NA	NA	NA	NA
chr1	149250697	149250966	149250824	1	1_HAEC_specific	O	0	0	NA	NA	NA	NA	NA	NA	NA	NA
chr1	149255026	149255362	149255209	1	1_HAEC_specific	O	0	0	NA	NA	NA	NA	NA	NA	NA	NA
chr1	149259198	149259341	149259264	1	1_HAEC_specific	C	0	0	NA	NA	NA	NA	NA	NA	NA	NA
chr1	149294583	149294796	149294677	1	2_nonEC_specific	O	0	0	NA	NA	NA	NA	NA	NA	NA	NA
chr1	149336592	149336801	149336670	1	1_HAEC_specific	O	0	0	NA	NA	NA	NA	NA	NA	NA	NA
chr1	149374607	149374777	149374709	1	2_nonEC_specific	CA	0	0	NA	NA	NA	NA	NA	NA	NA	NA
chr1	149446709	149446883	149446799	1	2_nonEC_specific	CA	0	0	NA	NA	NA	NA	NA	NA	NA	NA
chr1	149453598	149453790	149453684	1	1_HAEC_specific	CA	0	0	NA	NA	NA	NA	NA	NA	NA	NA
chr1	149513679	149514321	149514175	1	3	O	0	0	NA	NA	NA	NA	NA	NA	NA	NA
chr1	149514403	149514696	149514590	1	1_HAEC_specific	O	0	0	NA	NA	NA	NA	NA	NA	NA	NA
chr1	149523007	149523230	149523113	1	1_HAEC_specific	O	0	0	NA	NA	NA	NA	NA	NA	NA	NA
chr1	149576384	149576537	149576490	1	1_HAEC_specific	C	0	0	NA	NA	NA	NA	NA	NA	NA	NA
chr1	149576668	149577762	149577383	1	4	O	0	0	NA	NA	NA	NA	NA	NA	NA	NA
chr1	149605822	149606205	149606010	1	3	O	0	1	NA	NA	NA	NA	NA	NA	NA	NA
chr1	149636259	149636444	149636374	1	1_HAEC_specific	O	0	0	NA	NA	NA	NA	NA	NA	NA	NA
chr1	149640742	149640999	149640881	1	1_HAEC_specific	O	0	0	NA	NA	NA	NA	NA	NA	NA	NA
chr1	149680067	149680282	149680174	1	2_nonEC_specific	O	0	0	NA	NA	NA	NA	NA	NA	NA	NA
chr1	149722039	149722372	149722351	1	1_HAEC_specific	O	0	0	NA	NA	NA	NA	NA	NA	NA	NA
chr1	149759511	149759791	149759542	1	2_nonEC_specific	CA	0	0	NA	NA	NA	NA	NA	NA	NA	NA
chr1	149800594	149800895	149800770	1	2_nonEC_specific	C	0	0	NA	NA	NA	NA	NA	NA	NA	NA
chr1	149803566	149803911	149803824	1	1_HAEC_specific	O	0	0	NA	NA	NA	NA	NA	NA	NA	NA
chr1	149811531	149811974	149811911	1	1_HAEC_specific	C	0	0	NA	NA	NA	NA	NA	NA	NA	NA
chr1	149812699	149813430	149812997	1	3	O	0	0	NA	NA	NA	NA	NA	NA	NA	NA
chr1	149813887	149814082	149813983	1	1_HAEC_specific	O	0	0	NA	NA	NA	NA	NA	NA	NA	NA
chr1	149814229	149815515	149815145	1	2_nonEC_specific	O	0	0	NA	NA	NA	NA	NA	NA	NA	NA
chr1	149821869	149822106	149822008	1	1_HAEC_specific	O	0	0	NA	NA	NA	NA	NA	NA	NA	NA
chr1	149823350	149824210	149823941	1	3	O	0	0	NA	NA	NA	NA	NA	NA	NA	NA
chr1	149825010	149825180	149825126	2	1_HAEC_specific	C	0	0	NA	NA	NA	NA	NA	NA	NA	NA
chr1	149832986	149833242	149833125	1	1_HAEC_specific	O	0	0	NA	NA	NA	NA	NA	NA	NA	NA
chr1	149835998	149836361	149836186	1	2_nonEC_specific	C	0	0	NA	NA	NA	NA	NA	NA	NA	NA
chr1	149859718	149860138	149859882	2	2_nonEC_specific	O	0	0	NA	NA	NA	NA	NA	NA	NA	NA
chr1	149903285	149903650	149903527	1	1_HAEC_specific	OA	0	0	NA	NA	NA	NA	NA	NA	NA	NA
chr1	149911055	149911472	149911184	3	2_nonEC_specific	O	0	0	NA	NA	NA	NA	NA	NA	NA	NA
chr1	149913135	149913295	149913214	1	1_HAEC_specific	C	0	0	NA	NA	NA	NA	NA	NA	NA	NA
chr1	149982699	149982966	149982841	2	2_nonEC_specific	O	0	0	NA	NA	NA	NA	NA	NA	NA	NA
chr1	150039703	150039844	150039781	2	1_HAEC_specific	O	0	0	NA	NA	NA	NA	NA	NA	NA	NA
chr1	150113696	150114089	150113813	1	1_HAEC_specific	C	0	0	NA	NA	NA	NA	NA	NA	NA	NA
chr1	150114196	150114640	150114460	3	1_HAEC_specific	O	0	0	NA	NA	NA	NA	NA	NA	NA	NA
chr1	150121924	150122078	150122009	2	1_HAEC_specific	O	0	0	NA	NA	NA	NA	NA	NA	NA	NA
chr1	150122189	150122389	150122281	2	1_HAEC_specific	O	0	0	NA	NA	NA	NA	NA	NA	NA	NA
chr1	150122763	150123352	150123067	3	1_HAEC_specific	C	0	0	NA	NA	NA	NA	NA	NA	NA	NA
chr1	150125023	150125229	150125150	3	2_EC_specific	O	0	0	NA	NA	NA	NA	NA	NA	NA	NA
chr1	150131211	150131681	150131447	2	1_HAEC_specific	O	0	0	NA	NA	NA	NA	NA	NA	NA	NA
chr1	150132741	150132966	150132861	1	2_nonEC_specific	C	0	0	NA	NA	NA	NA	NA	NA	NA	NA
chr1	150141292	150141782	150141513	1	2_nonEC_specific	O	0	0	NA	NA	NA	NA	NA	NA	NA	NA
chr1	150206471	150207573	150207043	2	4	O	1	1	NA	NA	NA	NA	NA	NA	NA	NA
chr1	150207662	150207854	150207756	2	1_HAEC_specific	C	0	0	NA	NA	NA	NA	NA	NA	NA	NA
chr1	150208225	150208529	150208430	2	2_nonEC_specific	O	0	0	NA	NA	NA	NA	NA	NA	NA	NA
chr1	150241092	150241789	150241449	2	1_HAEC_specific	O	0	0	NA	NA	NA	NA	NA	NA	NA	NA
chr1	150244968	150245191	150245088	1	2_nonEC_specific	C	0	0	NA	NA	NA	NA	NA	NA	NA	NA
chr1	150266023	150266302	150266208	2	1_HAEC_specific	O	0	0	NA	NA	NA	NA	NA	NA	NA	NA
chr1	150293683	150294395	150294080	1	2_nonEC_specific	O	0	0	NA	NA	NA	NA	NA	NA	NA	NA
chr1	150335922	150336520	150336277	3	2_nonEC_specific	O	0	0	NA	NA	NA	NA	NA	NA	NA	NA
chr1	150336988	150338182	150337449	2	4	O	0	1	NA	NA	NA	NA	NA	NA	NA	NA
chr1	150338568	150338708	150338633	1	1_HAEC_specific	C	0	0	NA	NA	NA	NA	NA	NA	NA	NA
chr1	150459612	150459766	150459679	2	1_HAEC_specific	O	0	0	NA	NA	NA	NA	NA	NA	NA	NA
chr1	150488240	150488460	150488332	2	1_HAEC_specific	O	0	0	NA	NA	NA	NA	NA	NA	NA	NA
chr1	150518113	150518381	150518341	2	1_HAEC_specific	C	0	0	NA	NA	NA	NA	NA	NA	NA	NA
chr1	150524889	150525044	150524953	1	1_HAEC_specific	O	0	0	NA	NA	NA	NA	NA	NA	NA	NA
chr1	150528658	150529305	150529105	1	3	C	0	0	NA	NA	NA	NA	NA	NA	NA	NA
chr1	150531126	150531730	150531434	1	1_HAEC_specific	O	0	0	CM146307	1	DM	rs781691587	ADAMTSL4	Ectopia_lentis_isolated_form	24802351	0.65
chr1	150533613	150534377	150533890	3	2_nonEC_specific	O	0	0	NA	NA	NA	NA	NA	NA	NA	NA
chr1	150534477	150534813	150534671	3	2_nonEC_specific	O	0	0	NA	NA	NA	NA	NA	NA	NA	NA
chr1	150535037	150535671	150535512	1	2_nonEC_specific	C	0	0	NA	NA	NA	NA	NA	NA	NA	NA
chr1	150535863	150536211	150536073	2	2_nonEC_specific	C	0	0	NA	NA	NA	NA	NA	NA	NA	NA
chr1	150537240	150537404	150537331	1	1_HAEC_specific	C	0	0	NA	NA	NA	NA	NA	NA	NA	NA
chr1	150540168	150540423	150540283	2	1_HAEC_specific	O	0	0	NA	NA	NA	NA	NA	NA	NA	NA
chr1	150540719	150541059	150540920	3	2_nonEC_specific	O	0	0	NA	NA	NA	NA	NA	NA	NA	NA
chr1	150541209	150541407	150541287	1	1_HAEC_specific	O	0	0	NA	NA	NA	NA	NA	NA	NA	NA
chr1	150542161	150542307	150542221	1	1_HAEC_specific	C	0	0	NA	NA	NA	NA	NA	NA	NA	NA
chr1	150550843	150551636	150551104	3	1_HAEC_specific	O	0	0	CM1721280	1	DM?	NULL	MCL1	Developmental_disorder	28135719	0.35
chr1	150550843	150551636	150551104	3	1_HAEC_specific	O	0	0	CM174030	1	DP	rs11580946	MCL1	Increased_adult_height_association_with	28146470	0.11
chr1	150551840	150552183	150552030	3	4	O	0	0	NA	NA	NA	NA	NA	NA	NA	NA
chr1	150552347	150552496	150552409	3	1_HAEC_specific	O	0	0	NA	NA	NA	NA	NA	NA	NA	NA
chr1	150577222	150577478	150577343	1	1_HAEC_specific	O	0	0	NA	NA	NA	NA	NA	NA	NA	NA
chr1	150583990	150584466	150584229	3	3	O	0	1	NA	NA	NA	NA	NA	NA	NA	NA
chr1	150585895	150586347	150586205	3	2_nonEC_specific	O	0	0	NA	NA	NA	NA	NA	NA	NA	NA
chr1	150595110	150595297	150595201	1	1_HAEC_specific	O	0	0	NA	NA	NA	NA	NA	NA	NA	NA
chr1	150602125	150602483	150602359	1	1_HAEC_specific	O	0	0	NA	NA	NA	NA	NA	NA	NA	NA
chr1	150661257	150661609	150661329	1	1_HAEC_specific	OA	0	0	NA	NA	NA	NA	NA	NA	NA	NA
chr1	150664921	150665485	150665339	1	1_HAEC_specific	O	0	0	NA	NA	NA	NA	NA	NA	NA	NA
chr1	150736465	150736692	150736564	1	1_HAEC_specific	C	0	0	NA	NA	NA	NA	NA	NA	NA	NA
chr1	150737051	150737736	150737475	2	3	O	0	1	NA	NA	NA	NA	NA	NA	NA	NA
chr1	150777148	150777544	150777269	1	2_nonEC_specific	O	0	0	NA	NA	NA	NA	NA	NA	NA	NA
chr1	150779274	150780215	150779828	2	3	C	0	0	CM144768	1	DM	rs778368118	CTSK	Pycnodysostosis	24767306	0.48
chr1	150849292	150849548	150849431	1	2_nonEC_specific	O	0	0	NA	NA	NA	NA	NA	NA	NA	NA
chr1	150863484	150863627	150863554	1	1_HAEC_specific	C	0	0	NA	NA	NA	NA	NA	NA	NA	NA
chr1	150895115	150895358	150895200	1	2_nonEC_specific	C	0	0	NA	NA	NA	NA	NA	NA	NA	NA
chr1	150898699	150898986	150898877	2	1_HAEC_specific	O	0	0	NA	NA	NA	NA	NA	NA	NA	NA
chr1	150946569	150946763	150946685	2	1_HAEC_specific	O	0	0	NA	NA	NA	NA	NA	NA	NA	NA
chr1	150949689	150950090	150949959	2	1_HAEC_specific	CA	0	0	NA	NA	NA	NA	NA	NA	NA	NA
chr1	150971579	150972108	150971865	2	1_HAEC_specific	O	0	0	NA	NA	NA	NA	NA	NA	NA	NA
chr1	151020392	151020971	151020721	1	2_nonEC_specific	O	0	0	NA	NA	NA	NA	NA	NA	NA	NA
chr1	151030025	151030960	151030514	3	2_nonEC_specific	O	0	1	NA	NA	NA	NA	NA	NA	NA	NA
chr1	151031846	151032254	151032139	3	1_HAEC_specific	O	0	0	NA	NA	NA	NA	NA	NA	NA	NA
chr1	151042755	151043721	151042993	2	1_HAEC_specific	O	0	0	NA	NA	NA	NA	NA	NA	NA	NA
chr1	151044016	151044407	151044224	2	2_nonEC_specific	C	0	0	NA	NA	NA	NA	NA	NA	NA	NA
chr1	151079355	151079716	151079576	1	1_HAEC_specific	O	0	0	NA	NA	NA	NA	NA	NA	NA	NA
chr1	151106057	151106430	151106194	1	2_nonEC_specific	C	0	0	NA	NA	NA	NA	NA	NA	NA	NA
chr1	151118853	151119149	151118988	1	1_HAEC_specific	O	0	0	NA	NA	NA	NA	NA	NA	NA	NA
chr1	151129578	151129718	151129664	1	1_HAEC_specific	C	0	0	NA	NA	NA	NA	NA	NA	NA	NA
chr1	151137731	151137990	151137800	2	1_HAEC_specific	CA	0	0	NA	NA	NA	NA	NA	NA	NA	NA
chr1	151138460	151138635	151138524	3	1_HAEC_specific	O	0	0	NA	NA	NA	NA	NA	NA	NA	NA
chr1	151147657	151148141	151147751	1	2_nonEC_specific	C	0	0	NA	NA	NA	NA	NA	NA	NA	NA
chr1	151162158	151162802	151162627	3	2_nonEC_specific	O	0	0	NA	NA	NA	NA	NA	NA	NA	NA
chr1	151167749	151168041	151167925	2	1_HAEC_specific	C	0	0	NA	NA	NA	NA	NA	NA	NA	NA
chr1	151168900	151169216	151169122	1	1_HAEC_specific	O	0	0	NA	NA	NA	NA	NA	NA	NA	NA
chr1	151170797	151171004	151170879	3	1_HAEC_specific	O	0	0	NA	NA	NA	NA	NA	NA	NA	NA
chr1	151172380	151172637	151172562	2	2_nonEC_specific	C	0	0	NA	NA	NA	NA	NA	NA	NA	NA
chr1	151226609	151227607	151226964	2	2_nonEC_specific	O	0	0	NA	NA	NA	NA	NA	NA	NA	NA
chr1	151246455	151246817	151246603	1	2_nonEC_specific	C	0	0	NA	NA	NA	NA	NA	NA	NA	NA
chr1	151249776	151250018	151249915	1	1_HAEC_specific	C	0	0	NA	NA	NA	NA	NA	NA	NA	NA
chr1	151253935	151254323	151254046	2	1_HAEC_specific	O	0	0	NA	NA	NA	NA	NA	NA	NA	NA
chr1	151254782	151255251	151255009	3	2_nonEC_specific	O	0	0	NA	NA	NA	NA	NA	NA	NA	NA
chr1	151264655	151264811	151264747	1	2_nonEC_specific	C	0	0	NA	NA	NA	NA	NA	NA	NA	NA
chr1	151273443	151273761	151273641	2	1_HAEC_specific	O	0	0	NA	NA	NA	NA	NA	NA	NA	NA
chr1	151282432	151282689	151282560	1	2_nonEC_specific	C	0	0	NA	NA	NA	NA	NA	NA	NA	NA
chr1	151284075	151284514	151284207	1	2_nonEC_specific	O	0	0	NA	NA	NA	NA	NA	NA	NA	NA
chr1	151284965	151285150	151285095	1	2_nonEC_specific	C	0	0	NA	NA	NA	NA	NA	NA	NA	NA
chr1	151286596	151286966	151286826	1	2_nonEC_specific	O	0	0	NA	NA	NA	NA	NA	NA	NA	NA
chr1	151299018	151299916	151299557	1	2_nonEC_specific	O	0	0	NA	NA	NA	NA	NA	NA	NA	NA
chr1	151319241	151320125	151319967	1	3	O	0	0	NA	NA	NA	NA	NA	NA	NA	NA
chr1	151344233	151344783	151344371	1	2_nonEC_specific	C	0	0	NA	NA	NA	NA	NA	NA	NA	NA
chr1	151344949	151345161	151345030	1	1_HAEC_specific	O	0	0	NA	NA	NA	NA	NA	NA	NA	NA
chr1	151430677	151430980	151430847	1	2_EC_specific	O	0	0	NA	NA	NA	NA	NA	NA	NA	NA
chr1	151431888	151432163	151431987	1	2_EC_specific	O	0	0	NA	NA	NA	NA	NA	NA	NA	NA
chr1	151467117	151467630	151467349	1	2_nonEC_specific	O	0	0	NA	NA	NA	NA	NA	NA	NA	NA
chr1	151476744	151477030	151476872	1	1_HAEC_specific	O	0	0	NA	NA	NA	NA	NA	NA	NA	NA
chr1	151569056	151569216	151569143	1	1_HAEC_specific	OA	0	0	NA	NA	NA	NA	NA	NA	NA	NA
chr1	151580933	151581088	151581024	1	2_nonEC_specific	O	0	0	NA	NA	NA	NA	NA	NA	NA	NA
chr1	151585359	151585522	151585475	1	1_HAEC_specific	C	0	0	NA	NA	NA	NA	NA	NA	NA	NA
chr1	151608044	151608235	151608147	2	1_HAEC_specific	C	0	0	NA	NA	NA	NA	NA	NA	NA	NA
chr1	151612027	151612214	151612104	1	2_nonEC_specific	OA	0	0	NA	NA	NA	NA	NA	NA	NA	NA
chr1	151653341	151653566	151653447	1	1_HAEC_specific	O	0	0	NA	NA	NA	NA	NA	NA	NA	NA
chr1	151707577	151707717	151707670	1	1_HAEC_specific	O	0	0	NA	NA	NA	NA	NA	NA	NA	NA
chr1	151733630	151733770	151733654	1	1_HAEC_specific	C	0	0	NA	NA	NA	NA	NA	NA	NA	NA
chr1	151735540	151735685	151735614	1	1_HAEC_specific	O	0	0	NA	NA	NA	NA	NA	NA	NA	NA
chr1	151735941	151736170	151736018	2	1_HAEC_specific	O	0	0	NA	NA	NA	NA	NA	NA	NA	NA
chr1	151812035	151812785	151812373	1	1_HAEC_specific	OA	0	0	NA	NA	NA	NA	NA	NA	NA	NA
chr1	151818707	151819073	151818873	1	1_HAEC_specific	O	0	0	NA	NA	NA	NA	NA	NA	NA	NA
chr1	151820662	151821362	151820890	1	1_HAEC_specific	O	0	0	NA	NA	NA	NA	NA	NA	NA	NA
chr1	151840364	151840962	151840708	1	1_HAEC_specific	O	0	0	NA	NA	NA	NA	NA	NA	NA	NA
chr1	151859478	151859850	151859606	1	1_HAEC_specific	O	0	0	NA	NA	NA	NA	NA	NA	NA	NA
chr1	151882120	151882451	151882313	2	2_nonEC_specific	O	0	0	NA	NA	NA	NA	NA	NA	NA	NA
chr1	151918271	151918561	151918392	3	1_HAEC_specific	O	0	0	NA	NA	NA	NA	NA	NA	NA	NA
chr1	151933366	151933561	151933480	2	1_HAEC_specific	C	0	0	NA	NA	NA	NA	NA	NA	NA	NA
chr1	151935833	151936454	151935997	2	1_HAEC_specific	O	0	0	NA	NA	NA	NA	NA	NA	NA	NA
chr1	151960924	151961308	151961091	1	1_HAEC_specific	O	0	0	NA	NA	NA	NA	NA	NA	NA	NA
chr1	151962081	151962334	151962149	1	2_nonEC_specific	O	0	0	NA	NA	NA	NA	NA	NA	NA	NA
chr1	151964808	151965368	151965085	1	1_HAEC_specific	O	0	0	NA	NA	NA	NA	NA	NA	NA	NA
chr1	151965633	151966668	151966173	1	1_HAEC_specific	O	0	0	NA	NA	NA	NA	NA	NA	NA	NA
chr1	151967401	151967951	151967611	1	3	OA	0	0	NA	NA	NA	NA	NA	NA	NA	NA
chr1	151968678	151968825	151968761	1	1_HAEC_specific	C	0	0	NA	NA	NA	NA	NA	NA	NA	NA
chr1	151988938	151989132	151989062	1	1_HAEC_specific	C	0	0	NA	NA	NA	NA	NA	NA	NA	NA
chr1	152008998	152009153	152009114	1	2_nonEC_specific	O	0	0	NA	NA	NA	NA	NA	NA	NA	NA
chr1	152009387	152010198	152009790	1	2_nonEC_specific	O	0	0	NA	NA	NA	NA	NA	NA	NA	NA
chr1	152019873	152020925	152020233	2	2_nonEC_specific	O	0	0	NA	NA	NA	NA	NA	NA	NA	NA
chr1	152080162	152081603	152081294	2	1_HAEC_specific	OA	0	0	CM1415943	1	DM?	NULL	TCHH	Autism_spectrum_disorder	25363768	0.37
chr1	152083323	152083492	152083406	1	1_HAEC_specific	O	0	0	NA	NA	NA	NA	NA	NA	NA	NA
chr1	152084863	152085158	152085089	1	2_nonEC_specific	C	0	0	NA	NA	NA	NA	NA	NA	NA	NA
chr1	152161303	152161749	152161542	1	1_HAEC_specific	O	0	0	NA	NA	NA	NA	NA	NA	NA	NA
chr1	15247330	15247916	15247738	1	3	OA	0	0	NA	NA	NA	NA	NA	NA	NA	NA
chr1	15248719	15249105	15248931	1	1_HAEC_specific	C	0	0	NA	NA	NA	NA	NA	NA	NA	NA
chr1	152489662	152489991	152489900	2	1_HAEC_specific	O	0	0	NA	NA	NA	NA	NA	NA	NA	NA
chr1	152490087	152490227	152490178	1	1_HAEC_specific	O	0	0	NA	NA	NA	NA	NA	NA	NA	NA
chr1	153316214	153316583	153316351	1	1_HAEC_specific	C	0	0	NA	NA	NA	NA	NA	NA	NA	NA
chr1	153318756	153318907	153318861	1	1_HAEC_specific	C	0	0	NA	NA	NA	NA	NA	NA	NA	NA
chr1	153336655	153336870	153336729	1	1_HAEC_specific	C	0	0	NA	NA	NA	NA	NA	NA	NA	NA
chr1	15334309	15334736	15334545	1	1_HAEC_specific	O	0	0	NA	NA	NA	NA	NA	NA	NA	NA
chr1	15335252	15335606	15335419	1	1_HAEC_specific	O	0	0	NA	NA	NA	NA	NA	NA	NA	NA
chr1	15347801	15348176	15347903	2	1_HAEC_specific	O	0	0	NA	NA	NA	NA	NA	NA	NA	NA
chr1	153483497	153483697	153483593	1	1_HAEC_specific	O	0	0	NA	NA	NA	NA	NA	NA	NA	NA
chr1	153504611	153504939	153504758	1	1_HAEC_specific	C	0	0	NA	NA	NA	NA	NA	NA	NA	NA
chr1	153505783	153507050	153506621	1	2_EC_specific	O	0	1	NA	NA	NA	NA	NA	NA	NA	NA
chr1	153507495	153507658	153507612	1	1_HAEC_specific	C	0	0	NA	NA	NA	NA	NA	NA	NA	NA
chr1	153507725	153509103	153508364	1	2_nonEC_specific	O	0	1	NA	NA	NA	NA	NA	NA	NA	NA
chr1	153517619	153517808	153517702	1	1_HAEC_specific	O	0	0	NA	NA	NA	NA	NA	NA	NA	NA
chr1	153521386	153522366	153521896	1	3	O	0	1	NA	NA	NA	NA	NA	NA	NA	NA
chr1	153526371	153526757	153526549	1	1_HAEC_specific	O	0	0	NA	NA	NA	NA	NA	NA	NA	NA
chr1	153538069	153538749	153538324	1	1_HAEC_specific	O	0	0	NA	NA	NA	NA	NA	NA	NA	NA
chr1	153538866	153539475	153539212	2	2_EC_specific	O	0	1	NA	NA	NA	NA	NA	NA	NA	NA
chr1	153540779	153541351	153541098	2	2_EC_specific	O	0	0	NA	NA	NA	NA	NA	NA	NA	NA
chr1	153581268	153582021	153581569	3	2_EC_specific	O	0	0	NA	NA	NA	NA	NA	NA	NA	NA
chr1	153582260	153582448	153582358	1	1_HAEC_specific	C	0	0	NA	NA	NA	NA	NA	NA	NA	NA
chr1	153582846	153583192	153582978	1	1_HAEC_specific	C	0	0	NA	NA	NA	NA	NA	NA	NA	NA
chr1	153605880	153606470	153606167	1	2_nonEC_specific	O	0	0	NA	NA	NA	NA	NA	NA	NA	NA
chr1	153606764	153606981	153606850	1	2_EC_specific	O	0	0	NA	NA	NA	NA	NA	NA	NA	NA
chr1	153625322	153625480	153625406	1	1_HAEC_specific	O	0	0	NA	NA	NA	NA	NA	NA	NA	NA
chr1	153631044	153631218	153631089	1	2_nonEC_specific	O	0	0	NA	NA	NA	NA	NA	NA	NA	NA
chr1	153643686	153644089	153643734	2	1_HAEC_specific	O	0	0	NA	NA	NA	NA	NA	NA	NA	NA
chr1	153650528	153650874	153650772	3	1_HAEC_specific	C	0	0	NA	NA	NA	NA	NA	NA	NA	NA
chr1	153652107	153652532	153652366	1	1_HAEC_specific	O	0	0	NA	NA	NA	NA	NA	NA	NA	NA
chr1	153653264	153653483	153653367	1	1_HAEC_specific	C	0	0	NA	NA	NA	NA	NA	NA	NA	NA
chr1	153669750	153671225	153670887	1	3	O	0	1	NA	NA	NA	NA	NA	NA	NA	NA
chr1	153700561	153701198	153700668	1	2_nonEC_specific	O	0	0	NA	NA	NA	NA	NA	NA	NA	NA
chr1	153723890	153724077	153723958	1	1_HAEC_specific	C	0	0	NA	NA	NA	NA	NA	NA	NA	NA
chr1	153724697	153724858	153724751	1	1_HAEC_specific	O	0	0	NA	NA	NA	NA	NA	NA	NA	NA
chr1	153725129	153725452	153725223	1	1_HAEC_specific	O	0	0	NA	NA	NA	NA	NA	NA	NA	NA
chr1	153730720	153730878	153730827	1	1_HAEC_specific	C	0	0	NA	NA	NA	NA	NA	NA	NA	NA
chr1	15373152	15373526	15373313	1	1_HAEC_specific	O	0	0	NA	NA	NA	NA	NA	NA	NA	NA
chr1	153735398	153736645	153736230	1	3	O	0	1	NA	NA	NA	NA	NA	NA	NA	NA
chr1	153745637	153746420	153746097	1	3	O	0	0	NA	NA	NA	NA	NA	NA	NA	NA
chr1	153748041	153748309	153748271	1	1_HAEC_specific	O	0	0	NA	NA	NA	NA	NA	NA	NA	NA
chr1	153752572	153752906	153752735	1	1_HAEC_specific	C	0	0	NA	NA	NA	NA	NA	NA	NA	NA
chr1	153755892	153756262	153756069	1	1_HAEC_specific	O	0	0	NA	NA	NA	NA	NA	NA	NA	NA
chr1	153762233	153763406	153762845	1	3	O	0	1	NA	NA	NA	NA	NA	NA	NA	NA
chr1	153846034	153846187	153846082	1	1_HAEC_specific	C	0	0	NA	NA	NA	NA	NA	NA	NA	NA
chr1	153853309	153853762	153853570	1	2_nonEC_specific	O	0	0	NA	NA	NA	NA	NA	NA	NA	NA
chr1	153895513	153896291	153895866	3	3	O	0	0	NA	NA	NA	NA	NA	NA	NA	NA
chr1	153901389	153901607	153901488	1	1_HAEC_specific	O	0	0	NA	NA	NA	NA	NA	NA	NA	NA
chr1	153918269	153918740	153918423	2	1_HAEC_specific	O	0	0	NA	NA	NA	NA	NA	NA	NA	NA
chr1	153919143	153919377	153919337	1	1_HAEC_specific	O	0	0	NA	NA	NA	NA	NA	NA	NA	NA
chr1	153930102	153930648	153930315	2	2_nonEC_specific	C	0	0	NA	NA	NA	NA	NA	NA	NA	NA
chr1	153931039	153931359	153931231	2	2_nonEC_specific	O	0	0	NA	NA	NA	NA	NA	NA	NA	NA
chr1	153935206	153936550	153936014	2	3	O	0	0	NA	NA	NA	NA	NA	NA	NA	NA
chr1	153939574	153940117	153939753	1	2_nonEC_specific	O	0	0	NA	NA	NA	NA	NA	NA	NA	NA
chr1	153940244	153940527	153940399	1	1_HAEC_specific	O	0	0	NA	NA	NA	NA	NA	NA	NA	NA
chr1	153957766	153958211	153957999	1	3	OA	0	1	NA	NA	NA	NA	NA	NA	NA	NA
chr1	153958664	153958836	153958761	1	2_nonEC_specific	O	0	0	NA	NA	NA	NA	NA	NA	NA	NA
chr1	153963193	153963406	153963273	1	2_nonEC_specific	O	0	0	NA	NA	NA	NA	NA	NA	NA	NA
chr1	154127856	154128056	154127924	1	1_HAEC_specific	O	0	0	NA	NA	NA	NA	NA	NA	NA	NA
chr1	154154808	154155174	154154943	3	1_HAEC_specific	O	0	0	NA	NA	NA	NA	NA	NA	NA	NA
chr1	154164617	154164967	154164738	1	1_HAEC_specific	O	0	0	NA	NA	NA	NA	NA	NA	NA	NA
chr1	15417049	15417279	15417172	1	1_HAEC_specific	O	0	0	NA	NA	NA	NA	NA	NA	NA	NA
chr1	154192829	154193511	154193368	2	2_nonEC_specific	O	0	0	NA	NA	NA	NA	NA	NA	NA	NA
chr1	154194758	154195097	154194899	2	1_HAEC_specific	C	0	0	NA	NA	NA	NA	NA	NA	NA	NA
chr1	154245072	154245386	154245258	1	1_HAEC_specific	O	0	0	NA	NA	NA	NA	NA	NA	NA	NA
chr1	154293337	154293736	154293572	1	1_HAEC_specific	O	0	0	NA	NA	NA	NA	NA	NA	NA	NA
chr1	154297201	154297978	154297868	1	1_HAEC_specific	O	0	0	NA	NA	NA	NA	NA	NA	NA	NA
chr1	154300100	154300573	154300395	1	1_HAEC_specific	C	0	0	NA	NA	NA	NA	NA	NA	NA	NA
chr1	154302488	154302629	154302514	1	1_HAEC_specific	C	0	0	NA	NA	NA	NA	NA	NA	NA	NA
chr1	154319686	154319858	154319745	1	1_HAEC_specific	CA	0	0	NA	NA	NA	NA	NA	NA	NA	NA
chr1	154320542	154320803	154320668	1	2_nonEC_specific	C	0	0	NA	NA	NA	NA	NA	NA	NA	NA
chr1	154325441	154326291	154325781	1	1_HAEC_specific	O	0	0	NA	NA	NA	NA	NA	NA	NA	NA
chr1	154373080	154373357	154373150	1	1_HAEC_specific	CA	0	0	NA	NA	NA	NA	NA	NA	NA	NA
chr1	154377646	154377974	154377860	2	1_HAEC_specific	O	0	0	CR078674	3	DP	rs4845617	IL6R	Increased_femoral_neck_bone_mineral_density_association_with	17984249	NA
chr1	154378123	154378272	154378162	1	1_HAEC_specific	O	0	0	NA	NA	NA	NA	NA	NA	NA	NA
chr1	154378499	154378849	154378620	1	1_HAEC_specific	O	0	0	NA	NA	NA	NA	NA	NA	NA	NA
chr1	154391574	154392434	154392182	1	1_HAEC_specific	O	0	0	NA	NA	NA	NA	NA	NA	NA	NA
chr1	154392612	154392968	154392855	1	1_HAEC_specific	O	0	0	NA	NA	NA	NA	NA	NA	NA	NA
chr1	154396152	154396660	154396242	1	1_HAEC_specific	O	0	0	NA	NA	NA	NA	NA	NA	NA	NA
chr1	154404094	154404565	154404316	1	1_HAEC_specific	O	0	0	NA	NA	NA	NA	NA	NA	NA	NA
chr1	154414480	154414710	154414619	1	1_HAEC_specific	OA	0	0	NA	NA	NA	NA	NA	NA	NA	NA
chr1	154435728	154436123	154436026	1	1_HAEC_specific	O	0	0	NA	NA	NA	NA	NA	NA	NA	NA
chr1	154436275	154436441	154436387	1	1_HAEC_specific	C	0	0	NA	NA	NA	NA	NA	NA	NA	NA
chr1	154456743	154457207	154457092	1	1_HAEC_specific	O	0	0	NA	NA	NA	NA	NA	NA	NA	NA
chr1	154457610	154458086	154457804	1	1_HAEC_specific	O	0	1	NA	NA	NA	NA	NA	NA	NA	NA
chr1	154458343	154458705	154458564	1	2_nonEC_specific	C	0	0	NA	NA	NA	NA	NA	NA	NA	NA
chr1	154462892	154463166	154463029	1	1_HAEC_specific	C	0	0	NA	NA	NA	NA	NA	NA	NA	NA
chr1	154465696	154466058	154465868	1	1_HAEC_specific	OA	0	0	NA	NA	NA	NA	NA	NA	NA	NA
chr1	154468033	154468232	154468125	1	1_HAEC_specific	C	0	0	NA	NA	NA	NA	NA	NA	NA	NA
chr1	154468978	154469136	154469014	1	1_HAEC_specific	C	0	0	NA	NA	NA	NA	NA	NA	NA	NA
chr1	154469445	154469788	154469585	1	2_EC_specific	O	0	0	NA	NA	NA	NA	NA	NA	NA	NA
chr1	154470087	154470503	154470382	1	1_HAEC_specific	C	0	0	NA	NA	NA	NA	NA	NA	NA	NA
chr1	154473076	154473409	154473252	1	1_HAEC_specific	CA	0	0	NA	NA	NA	NA	NA	NA	NA	NA
chr1	154474024	154474532	154474361	2	1_HAEC_specific	O	0	0	NA	NA	NA	NA	NA	NA	NA	NA
chr1	154474632	154475325	154474829	2	1_HAEC_specific	O	0	0	NA	NA	NA	NA	NA	NA	NA	NA
chr1	154492776	154493345	154492960	2	2_EC_specific	O	0	1	NA	NA	NA	NA	NA	NA	NA	NA
chr1	154494155	154494473	154494362	1	1_HAEC_specific	C	0	0	NA	NA	NA	NA	NA	NA	NA	NA
chr1	154497464	154497672	154497559	2	1_HAEC_specific	C	0	0	NA	NA	NA	NA	NA	NA	NA	NA
chr1	154515392	154515532	154515439	1	1_HAEC_specific	C	0	0	NA	NA	NA	NA	NA	NA	NA	NA
chr1	154531182	154531695	154531344	3	3	O	0	0	NA	NA	NA	NA	NA	NA	NA	NA
chr1	154556401	154557351	154556942	2	1_HAEC_specific	O	0	0	CM162387	1	DM	NULL	ADAR	Dyschromatosis_symmetrica_hereditaria	26892242	0.29
chr1	154556401	154557351	154556942	2	1_HAEC_specific	O	0	0	CM083479	1	DM	NULL	ADAR	Dyschromatosis_symmetrica_hereditaria	18627385	0.79
chr1	154571190	154571818	154571621	1	1_HAEC_specific	O	0	0	NA	NA	NA	NA	NA	NA	NA	NA
chr1	154580204	154580975	154580626	3	4	O	0	1	CM182620	1	DM	NULL	ADAR	Aicardi-Goutières_syndrome_6	29221912	0.1
chr1	154589491	154589730	154589592	1	1_HAEC_specific	O	0	0	NA	NA	NA	NA	NA	NA	NA	NA
chr1	154599701	154600136	154599812	2	1_HAEC_specific	O	0	0	NA	NA	NA	NA	NA	NA	NA	NA
chr1	15464378	15464592	15464491	2	1_HAEC_specific	C	0	0	NA	NA	NA	NA	NA	NA	NA	NA
chr1	154649154	154649344	154649250	1	1_HAEC_specific	C	0	0	NA	NA	NA	NA	NA	NA	NA	NA
chr1	15468459	15468778	15468632	1	2_nonEC_specific	O	0	0	NA	NA	NA	NA	NA	NA	NA	NA
chr1	154699088	154699230	154699154	1	1_HAEC_specific	C	0	0	NA	NA	NA	NA	NA	NA	NA	NA
chr1	154699351	154699523	154699449	1	1_HAEC_specific	C	0	0	NA	NA	NA	NA	NA	NA	NA	NA
chr1	154701557	154701921	154701686	1	1_HAEC_specific	CA	0	0	NA	NA	NA	NA	NA	NA	NA	NA
chr1	154740142	154740353	154740223	1	1_HAEC_specific	C	0	0	NA	NA	NA	NA	NA	NA	NA	NA
chr1	154745048	154745377	154745237	1	2_EC_specific	C	0	0	NA	NA	NA	NA	NA	NA	NA	NA
chr1	154757399	154758043	154757551	1	1_HAEC_specific	O	0	0	NA	NA	NA	NA	NA	NA	NA	NA
chr1	154764247	154764618	154764427	1	1_HAEC_specific	C	0	0	NA	NA	NA	NA	NA	NA	NA	NA
chr1	154782393	154783367	154782644	1	1_HAEC_specific	O	0	0	NA	NA	NA	NA	NA	NA	NA	NA
chr1	15478569	15479594	15478968	1	2_nonEC_specific	O	0	0	NA	NA	NA	NA	NA	NA	NA	NA
chr1	15479892	15480032	15479928	1	1_HAEC_specific	O	0	0	NA	NA	NA	NA	NA	NA	NA	NA
chr1	154805742	154806000	154805867	2	1_HAEC_specific	C	0	0	NA	NA	NA	NA	NA	NA	NA	NA
chr1	15480718	15481012	15480800	1	1_HAEC_specific	O	0	0	NA	NA	NA	NA	NA	NA	NA	NA
chr1	154839212	154840131	154839803	3	3	C	0	0	NA	NA	NA	NA	NA	NA	NA	NA
chr1	154840285	154840664	154840419	2	1_HAEC_specific	C	0	0	NA	NA	NA	NA	NA	NA	NA	NA
chr1	154841052	154841231	154841123	1	1_HAEC_specific	C	0	0	NA	NA	NA	NA	NA	NA	NA	NA
chr1	154849959	154850253	154850117	1	1_HAEC_specific	OA	0	0	NA	NA	NA	NA	NA	NA	NA	NA
chr1	154857363	154857620	154857487	2	1_HAEC_specific	O	0	0	NA	NA	NA	NA	NA	NA	NA	NA
chr1	154909099	154909347	154909122	2	1_HAEC_specific	O	0	0	CM1514477	1	DM	rs1335307935	PMVK	Porokeratosis	26202976	0.3
chr1	154909858	154910205	154910076	2	1_HAEC_specific	O	0	0	NA	NA	NA	NA	NA	NA	NA	NA
chr1	154916155	154916350	154916256	2	2_nonEC_specific	C	0	0	NA	NA	NA	NA	NA	NA	NA	NA
chr1	154933918	154934209	154934103	2	1_HAEC_specific	O	0	0	NA	NA	NA	NA	NA	NA	NA	NA
chr1	15493989	15494211	15494093	1	1_HAEC_specific	C	0	0	NA	NA	NA	NA	NA	NA	NA	NA
chr1	154939938	154940239	154940022	1	1_HAEC_specific	C	0	0	NA	NA	NA	NA	NA	NA	NA	NA
chr1	154942409	154942664	154942544	1	1_HAEC_specific	C	0	0	NA	NA	NA	NA	NA	NA	NA	NA
chr1	154943045	154944149	154943644	1	1_HAEC_specific	O	0	0	NA	NA	NA	NA	NA	NA	NA	NA
chr1	154944270	154944461	154944393	1	1_HAEC_specific	C	0	0	NA	NA	NA	NA	NA	NA	NA	NA
chr1	154944837	154946814	154945248	2	1_HAEC_specific	O	0	0	NA	NA	NA	NA	NA	NA	NA	NA
chr1	15495045	15495768	15495278	2	2_EC_specific	O	0	0	NA	NA	NA	NA	NA	NA	NA	NA
chr1	1549509	1550183	1549719	1	2_nonEC_specific	C	0	0	NA	NA	NA	NA	NA	NA	NA	NA
chr1	154955400	154955620	154955528	1	1_HAEC_specific	O	0	0	NA	NA	NA	NA	NA	NA	NA	NA
chr1	154972163	154972492	154972238	1	1_HAEC_specific	C	0	0	NA	NA	NA	NA	NA	NA	NA	NA
chr1	154972691	154974138	154973273	2	3	O	0	0	NA	NA	NA	NA	NA	NA	NA	NA
chr1	154974253	154974537	154974434	2	1_HAEC_specific	O	0	0	NA	NA	NA	NA	NA	NA	NA	NA
chr1	154975445	154975600	154975502	1	1_HAEC_specific	C	0	0	NA	NA	NA	NA	NA	NA	NA	NA
chr1	154976652	154976843	154976782	1	1_HAEC_specific	C	0	0	NA	NA	NA	NA	NA	NA	NA	NA
chr1	154989572	154990238	154989828	1	2_nonEC_specific	O	0	0	NA	NA	NA	NA	NA	NA	NA	NA
chr1	155017177	155017591	155017341	2	1_HAEC_specific	O	0	0	NA	NA	NA	NA	NA	NA	NA	NA
chr1	155017842	155018069	155017945	1	1_HAEC_specific	C	0	0	NA	NA	NA	NA	NA	NA	NA	NA
chr1	155022375	155022720	155022582	1	1_HAEC_specific	C	0	0	NA	NA	NA	NA	NA	NA	NA	NA
chr1	155022799	155023231	155022986	1	1_HAEC_specific	O	0	0	NA	NA	NA	NA	NA	NA	NA	NA
chr1	155024426	155024987	155024643	3	1_HAEC_specific	O	0	0	NA	NA	NA	NA	NA	NA	NA	NA
chr1	155025300	155026060	155025729	3	1_HAEC_specific	OA	0	1	NA	NA	NA	NA	NA	NA	NA	NA
chr1	15504020	15504634	15504487	1	2_EC_specific	O	0	0	NA	NA	NA	NA	NA	NA	NA	NA
chr1	15505350	15506048	15505847	1	2_EC_specific	O	0	0	NA	NA	NA	NA	NA	NA	NA	NA
chr1	155057447	155057618	155057554	2	1_HAEC_specific	O	0	0	NA	NA	NA	NA	NA	NA	NA	NA
chr1	155058105	155058451	155058124	1	2_nonEC_specific	C	0	0	NA	NA	NA	NA	NA	NA	NA	NA
chr1	155063992	155064256	155064118	1	1_HAEC_specific	O	0	0	NA	NA	NA	NA	NA	NA	NA	NA
chr1	155067041	155067233	155067115	2	1_HAEC_specific	C	0	0	NA	NA	NA	NA	NA	NA	NA	NA
chr1	1550707	1551018	1550829	2	2_nonEC_specific	O	0	0	CM1812235	1	DM?			Phenotype_modification_in_Cowden_disease	NO
chr1	155078059	155078397	155078282	1	2_nonEC_specific	O	0	0	NA	NA	NA	NA	NA	NA	NA	NA
chr1	155096310	155097661	155097254	3	3	O	0	1	NA	NA	NA	NA	NA	NA	NA	NA
chr1	155099031	155099476	155099281	2	1_HAEC_specific	C	0	0	NA	NA	NA	NA	NA	NA	NA	NA
chr1	155099651	155099996	155099858	1	2_EC_specific	C	0	0	NA	NA	NA	NA	NA	NA	NA	NA
chr1	155100400	155101318	155101092	2	3	O	0	0	NA	NA	NA	NA	NA	NA	NA	NA
chr1	155101399	155102014	155101749	2	2_EC_specific	C	0	0	NA	NA	NA	NA	NA	NA	NA	NA
chr1	155102153	155102377	155102225	1	2_EC_specific	C	0	0	NA	NA	NA	NA	NA	NA	NA	NA
chr1	155102778	155102953	155102849	1	1_HAEC_specific	C	0	0	NA	NA	NA	NA	NA	NA	NA	NA
chr1	155107493	155108987	155108704	2	2_EC_specific	O	0	1	NA	NA	NA	NA	NA	NA	NA	NA
chr1	155138832	155139194	155139078	3	1_HAEC_specific	O	0	0	NA	NA	NA	NA	NA	NA	NA	NA
chr1	155139289	155139740	155139457	3	1_HAEC_specific	O	0	0	NA	NA	NA	NA	NA	NA	NA	NA
chr1	155145330	155145815	155145540	3	1_HAEC_specific	O	0	0	NA	NA	NA	NA	NA	NA	NA	NA
chr1	155146553	155146903	155146787	1	1_HAEC_specific	C	0	0	NA	NA	NA	NA	NA	NA	NA	NA
chr1	15515208	15515410	15515346	1	1_HAEC_specific	OA	0	0	NA	NA	NA	NA	NA	NA	NA	NA
chr1	155163084	155163850	155163241	2	1_HAEC_specific	O	0	0	NA	NA	NA	NA	NA	NA	NA	NA
chr1	155164265	155164985	155164667	2	1_HAEC_specific	O	0	0	NA	NA	NA	NA	NA	NA	NA	NA
chr1	155165069	155165717	155165351	2	2_nonEC_specific	C	0	0	CD1718356	5	DM?	rs567801958	THBS3	Hypoplastic_left_heart_syndrome	28530678	NA
chr1	155178374	155179105	155178898	3	2_nonEC_specific	O	0	0	CM1111601	1	DP	rs760077	MTX1	Parkinson_disease_GBA-associated_modifier_of	21837367	0.23
chr1	155181601	155181877	155181666	1	1_HAEC_specific	O	0	0	NA	NA	NA	NA	NA	NA	NA	NA
chr1	155202158	155202465	155202316	2	1_HAEC_specific	CA	0	0	NA	NA	NA	NA	NA	NA	NA	NA
chr1	155214545	155214784	155214655	2	2_EC_specific	O	0	0	NA	NA	NA	NA	NA	NA	NA	NA
chr1	155225201	155225707	155225433	2	2_nonEC_specific	O	0	0	NA	NA	NA	NA	NA	NA	NA	NA
chr1	155231254	155232676	155231527	2	3	O	0	0	NA	NA	NA	NA	NA	NA	NA	NA
chr1	155243331	155243524	155243387	1	1_HAEC_specific	O	0	0	NA	NA	NA	NA	NA	NA	NA	NA
chr1	155247466	155248153	155247815	1	1_HAEC_specific	C	0	0	NA	NA	NA	NA	NA	NA	NA	NA
chr1	15527158	15527445	15527306	1	2_EC_specific	O	0	0	NA	NA	NA	NA	NA	NA	NA	NA
chr1	155277473	155277625	155277494	1	1_HAEC_specific	C	0	0	NA	NA	NA	NA	NA	NA	NA	NA
chr1	155278269	155278650	155278423	1	2_nonEC_specific	O	0	0	NA	NA	NA	NA	NA	NA	NA	NA
chr1	155279328	155279644	155279384	1	1_HAEC_specific	CA	0	0	NA	NA	NA	NA	NA	NA	NA	NA
chr1	155292514	155292733	155292626	1	2_nonEC_specific	O	0	0	NA	NA	NA	NA	NA	NA	NA	NA
chr1	155292823	155293246	155293106	2	2_nonEC_specific	O	0	0	NA	NA	NA	NA	NA	NA	NA	NA
chr1	155293636	155294239	155294045	3	2_nonEC_specific	O	0	0	NA	NA	NA	NA	NA	NA	NA	NA
chr1	155404636	155405029	155404894	1	2_nonEC_specific	C	0	0	NA	NA	NA	NA	NA	NA	NA	NA
chr1	155436071	155436426	155436266	2	4	C	0	0	NA	NA	NA	NA	NA	NA	NA	NA
chr1	155436938	155437108	155437016	2	1_HAEC_specific	C	0	0	NA	NA	NA	NA	NA	NA	NA	NA
chr1	15544884	15545342	15545179	1	1_HAEC_specific	O	0	0	NA	NA	NA	NA	NA	NA	NA	NA
chr1	155505854	155506137	155505998	1	1_HAEC_specific	O	0	0	NA	NA	NA	NA	NA	NA	NA	NA
chr1	155531152	155533462	155531771	2	3	O	0	0	NA	NA	NA	NA	NA	NA	NA	NA
chr1	155533864	155534049	155533931	1	1_HAEC_specific	C	0	0	NA	NA	NA	NA	NA	NA	NA	NA
chr1	155618195	155618901	155618561	1	3	O	0	1	NA	NA	NA	NA	NA	NA	NA	NA
chr1	155657415	155658322	155657680	1	2_nonEC_specific	O	0	1	NA	NA	NA	NA	NA	NA	NA	NA
chr1	155658526	155659208	155659006	1	2_nonEC_specific	O	0	0	NA	NA	NA	NA	NA	NA	NA	NA
chr1	155667432	155667637	155667503	1	1_HAEC_specific	C	0	0	NA	NA	NA	NA	NA	NA	NA	NA
chr1	155671500	155671819	155671628	1	1_HAEC_specific	C	0	0	NA	NA	NA	NA	NA	NA	NA	NA
chr1	155715246	155715396	155715296	2	1_HAEC_specific	O	0	0	NA	NA	NA	NA	NA	NA	NA	NA
chr1	155733109	155733802	155733428	1	3	O	1	1	NA	NA	NA	NA	NA	NA	NA	NA
chr1	155829541	155830575	155830331	1	1_HAEC_specific	O	0	0	NA	NA	NA	NA	NA	NA	NA	NA
chr1	155843797	155844019	155843958	1	1_HAEC_specific	C	0	0	NA	NA	NA	NA	NA	NA	NA	NA
chr1	15584637	15584816	15584736	1	1_HAEC_specific	C	0	0	NA	NA	NA	NA	NA	NA	NA	NA
chr1	15585916	15586262	15586125	1	1_HAEC_specific	C	0	0	NA	NA	NA	NA	NA	NA	NA	NA
chr1	155859443	155860001	155859579	1	3	C	0	0	NA	NA	NA	NA	NA	NA	NA	NA
chr1	155863397	155863668	155863535	1	1_HAEC_specific	O	0	0	NA	NA	NA	NA	NA	NA	NA	NA
chr1	15586932	15587503	15587294	1	1_HAEC_specific	O	0	0	NA	NA	NA	NA	NA	NA	NA	NA
chr1	15587670	15588390	15588205	1	1_HAEC_specific	O	0	0	NA	NA	NA	NA	NA	NA	NA	NA
chr1	155880427	155880826	155880532	2	1_HAEC_specific	O	0	0	CM136412	1	DM	rs869025189	RIT1	Noonan_syndrome	23791108	0.8
chr1	155880427	155880826	155880532	2	1_HAEC_specific	O	0	0	CM1616574	1	DM	NULL	RIT1	Noonan_syndrome	27101134	0.3
chr1	155880427	155880826	155880532	2	1_HAEC_specific	O	0	0	CM1615676	1	DM	NULL	RIT1	Noonan_syndrome	27101134	0.86
chr1	155880427	155880826	155880532	2	1_HAEC_specific	O	0	0	CM1511558	1	DM	NULL	RIT1	Noonan_syndrome	26518681	0.64
chr1	155880427	155880826	155880532	2	1_HAEC_specific	O	0	0	CM177119	1	DM?	rs869312687	RIT1	Mild_asymmetric_left_ventricular_hypertrophy_with_pulmonic_stenosis_and_palate-linea_alba	28554332	0.39
chr1	155903367	155903704	155903518	2	1_HAEC_specific	O	0	0	NA	NA	NA	NA	NA	NA	NA	NA
chr1	155903774	155904261	155904034	2	2_nonEC_specific	O	0	0	NA	NA	NA	NA	NA	NA	NA	NA
chr1	155909734	155909977	155909840	1	1_HAEC_specific	C	0	0	NA	NA	NA	NA	NA	NA	NA	NA
chr1	155910453	155910899	155910652	2	1_HAEC_specific	O	0	0	NA	NA	NA	NA	NA	NA	NA	NA
chr1	155913090	155913279	155913186	2	2_nonEC_specific	C	0	0	NA	NA	NA	NA	NA	NA	NA	NA
chr1	155931667	155933022	155931950	1	1_HAEC_specific	O	0	0	CM1722149	1	DM?	NULL	ARHGEF2	Autism_spectrum_disorder	28191890	0.93
chr1	155937181	155937936	155937717	3	1_HAEC_specific	CA	0	0	NA	NA	NA	NA	NA	NA	NA	NA
chr1	155938487	155938778	155938554	2	1_HAEC_specific	C	0	0	NA	NA	NA	NA	NA	NA	NA	NA
chr1	155939963	155940880	155940510	2	2_EC_specific	O	0	0	NA	NA	NA	NA	NA	NA	NA	NA
chr1	155945895	155946241	155946109	3	1_HAEC_specific	C	0	0	NA	NA	NA	NA	NA	NA	NA	NA
chr1	155947077	155949111	155947650	3	4	OA	0	1	NA	NA	NA	NA	NA	NA	NA	NA
chr1	155949632	155949936	155949886	3	1_HAEC_specific	C	0	0	NA	NA	NA	NA	NA	NA	NA	NA
chr1	155951179	155951581	155951434	1	2_nonEC_specific	OA	0	0	NA	NA	NA	NA	NA	NA	NA	NA
chr1	155979080	155979533	155979394	1	1_HAEC_specific	C	0	0	NA	NA	NA	NA	NA	NA	NA	NA
chr1	155990180	155990362	155990296	1	1_HAEC_specific	O	0	0	NA	NA	NA	NA	NA	NA	NA	NA
chr1	15599050	15599226	15599145	1	1_HAEC_specific	O	0	0	NA	NA	NA	NA	NA	NA	NA	NA
chr1	155990555	155990813	155990714	1	1_HAEC_specific	O	0	0	NA	NA	NA	NA	NA	NA	NA	NA
chr1	156010537	156010832	156010649	1	1_HAEC_specific	C	0	0	NA	NA	NA	NA	NA	NA	NA	NA
chr1	156023057	156023285	156023181	2	1_HAEC_specific	C	0	0	NA	NA	NA	NA	NA	NA	NA	NA
chr1	156023673	156024473	156024039	2	3	O	0	1	NA	NA	NA	NA	NA	NA	NA	NA
chr1	156024661	156025087	156024797	2	1_HAEC_specific	O	0	0	NA	NA	NA	NA	NA	NA	NA	NA
chr1	156052264	156052522	156052344	1	1_HAEC_specific	O	0	0	NA	NA	NA	NA	NA	NA	NA	NA
chr1	156055861	156056507	156056231	1	2_EC_specific	O	0	1	NA	NA	NA	NA	NA	NA	NA	NA
chr1	156060745	156061019	156060860	1	1_HAEC_specific	C	0	0	NA	NA	NA	NA	NA	NA	NA	NA
chr1	156066491	156067356	156067020	3	2_nonEC_specific	O	0	0	NA	NA	NA	NA	NA	NA	NA	NA
chr1	156071171	156071392	156071302	1	1_HAEC_specific	C	0	0	NA	NA	NA	NA	NA	NA	NA	NA
chr1	156071550	156074216	156071901	3	2_nonEC_specific	O	0	1	NA	NA	NA	NA	NA	NA	NA	NA
chr1	156074707	156074926	156074844	2	1_HAEC_specific	C	0	0	NA	NA	NA	NA	NA	NA	NA	NA
chr1	156075833	156076369	156076185	3	4	O	0	1	NA	NA	NA	NA	NA	NA	NA	NA
chr1	156083872	156084512	156084045	3	2_EC_specific	O	0	0	NA	NA	NA	NA	NA	NA	NA	NA
chr1	156084756	156085997	156085718	2	2_nonEC_specific	C	0	0	CI1516226	6	DM	NULL	LMNA	Cardiomyopathy_dilated	25163546	NA
chr1	156084756	156085997	156085718	2	2_nonEC_specific	C	0	0	CM1718036	1	DM	NULL	LMNA	Cardiac_disease	29237675	0.71
chr1	156084756	156085997	156085718	2	2_nonEC_specific	C	0	0	CM160376	1	DM	NULL	LMNA	Cardiomyopathy_isolated	26573435	0.99
chr1	156084756	156085997	156085718	2	2_nonEC_specific	C	0	0	CM034242	1	DM	rs1016767319	LMNA	Cardiomyopathy_dilated	13129702	0.93
chr1	156084756	156085997	156085718	2	2_nonEC_specific	C	0	0	CM172377	1	DM	NULL	LMNA	Muscular_dystrophy_Emery-Dreifuss_3	27234031	0.52
chr1	156084756	156085997	156085718	2	2_nonEC_specific	C	0	0	CM184892	1	DM	NULL	LMNA	Cardiomyopathy_dilated	29497013	0.27
chr1	156084756	156085997	156085718	2	2_nonEC_specific	C	0	0	CM033627	1	DM	rs58327533	LMNA	Muscular_dystrophy_Emery-Dreifuss	14684700	0.43
chr1	156084756	156085997	156085718	2	2_nonEC_specific	C	0	0	CM129596	1	DM	rs58327533	LMNA	Cardiomyopathy_dilated	23062543	0.92
chr1	156084756	156085997	156085718	2	2_nonEC_specific	C	0	0	CM012995	1	DM	rs61578124	LMNA	Muscular_dystrophy_Emery-Dreifuss	11503164	0.99
chr1	156084756	156085997	156085718	2	2_nonEC_specific	C	0	0	CS123942	2	DM?	rs373721390	LMNA	Atrial_fibrillation	22413764	NA
chr1	156084756	156085997	156085718	2	2_nonEC_specific	C	0	0	CM1412366	1	DM	rs863225270	LMNA	Laminopathy	25481314	0.7
chr1	156084756	156085997	156085718	2	2_nonEC_specific	C	0	0	CM135045	1	DM	NULL	LMNA	Muscular_dystrophy_limb_girdle	23703017	0.85
chr1	156084756	156085997	156085718	2	2_nonEC_specific	C	0	0	CM1515007	1	DM	rs59914820	LMNA	Muscular_diseases	25356970	0.96
chr1	156084756	156085997	156085718	2	2_nonEC_specific	C	0	0	CM023094	1	DM	rs59914820	LMNA	Partial_lipodystrophy_Dunnigan	12015247	0.61
chr1	156084756	156085997	156085718	2	2_nonEC_specific	C	0	0	CM109575	1	DM	rs886043109	LMNA	Muscular_dystrophy_limb_girdle	20980393	0.52327
chr1	156084756	156085997	156085718	2	2_nonEC_specific	C	0	0	CD156162	5	DM	rs864309525	LMNA	Muscular_dystrophy	26098624	NA
chr1	156084756	156085997	156085718	2	2_nonEC_specific	C	0	0	CM123360	1	DM	rs1228406418	LMNA	Muscular_dystrophy_lamin_A/C-related	22491857	0.93
chr1	156084756	156085997	156085718	2	2_nonEC_specific	C	0	0	CD033712	5	DM	rs60872029	LMNA	Muscular_dystrophy_Emery-Dreifuss	14684700	NA
chr1	156084756	156085997	156085718	2	2_nonEC_specific	C	0	0	CM145423	1	DM	NULL	LMNA	Muscular_dystrophy	24684859	0.2
chr1	156084756	156085997	156085718	2	2_nonEC_specific	C	0	0	CM117890	1	DM?	NULL	LMNA	Muscular_dystrophy_LMNA-related	ABST	0.28
chr1	156084756	156085997	156085718	2	2_nonEC_specific	C	0	0	CD127924	5	DM?			Fibre_type_disproportion_congenital	NO
chr1	156084756	156085997	156085718	2	2_nonEC_specific	C	0	0	CM043516	1	DM	rs267607614	LMNA	Muscular_dystrophy_Emery-Dreifuss	14985400	0.73
chr1	156084756	156085997	156085718	2	2_nonEC_specific	C	0	0	CM078693	1	DM	rs57966821	LMNA	Muscular_dystrophy_Emery-Dreifuss	17377071	0.15
chr1	156084756	156085997	156085718	2	2_nonEC_specific	C	0	0	CM043515	1	DM	rs57966821	LMNA	Charcot-Marie-Tooth_disease_type_2	14985400	0.62
chr1	156084756	156085997	156085718	2	2_nonEC_specific	C	0	0	CM033628	1	DM	rs56694480	LMNA	Muscular_dystrophy_Emery-Dreifuss	14684700	0.580333
chr1	156084756	156085997	156085718	2	2_nonEC_specific	C	0	0	CD1515456	5	DM	NULL	LMNA	Muscular_dystrophy	27199538	NA
chr1	156084756	156085997	156085718	2	2_nonEC_specific	C	0	0	CM107023	1	DM	rs267607644	LMNA	Muscular_dystrophy	20886652	0.4
chr1	156084756	156085997	156085718	2	2_nonEC_specific	C	0	0	HM080087	1	DM	rs267607601	LMNA	Cardiomyopathy_dilated_&_cardiac_conduction_disease	HGOL	0.99
chr1	156084756	156085997	156085718	2	2_nonEC_specific	C	0	0	CM1718037	1	DM	NULL	LMNA	Cardiac_disease	29237675	0.7
chr1	156084756	156085997	156085718	2	2_nonEC_specific	C	0	0	CM1810710	1	DM			Muscular_dystrophy	NO
chr1	156084756	156085997	156085718	2	2_nonEC_specific	C	0	0	CM116271	1	DM	NULL	LMNA	Inflammatory_myopathy	21632249	0.36
chr1	156084756	156085997	156085718	2	2_nonEC_specific	C	0	0	CM105909	1	DM	rs267607627	LMNA	Muscular_dystrophy	20837309	0.83
chr1	156084756	156085997	156085718	2	2_nonEC_specific	C	0	0	CM083713	1	DM	rs57983345	LMNA	Muscular_dystrophy	18551513	0.61
chr1	156084756	156085997	156085718	2	2_nonEC_specific	C	0	0	CM156123	1	DM	NULL	LMNA	Muscular_dystrophy	26098624	0.99
chr1	156084756	156085997	156085718	2	2_nonEC_specific	C	0	0	CM109576	1	DM	NULL	LMNA	Myopathy_infantile_inflammatory	20980393	0.59
chr1	156084756	156085997	156085718	2	2_nonEC_specific	C	0	0	CM109577	1	DM	NULL	LMNA	Muscular_dystrophy	20980393	0.16
chr1	156084756	156085997	156085718	2	2_nonEC_specific	C	0	0	CM1724103	1	DM?	NULL	LMNA	Myopathy_early-onset	29172004	NA
chr1	156084756	156085997	156085718	2	2_nonEC_specific	C	0	0	CM1717318	1	DM	NULL	LMNA	Muscular_dystrophy_Emery-Dreifuss_with_atrial_paralysis	29250285	0.19
chr1	156084756	156085997	156085718	2	2_nonEC_specific	C	0	0	CM012996	1	DM	rs60446065	LMNA	Muscular_dystrophy_Emery-Dreifuss	11503164	0.49
chr1	156084756	156085997	156085718	2	2_nonEC_specific	C	0	0	CM1711476	1	DM	NULL	LMNA	Muscular_dystrophy_congenital	28688748	0.359
chr1	156084756	156085997	156085718	2	2_nonEC_specific	C	0	0	CM002044	1	DM	rs58436778	LMNA	Muscular_dystrophy_Emery-Dreifuss	10939567	0.55
chr1	156084756	156085997	156085718	2	2_nonEC_specific	C	0	0	CM1620063	1	DM	rs267607608	LMNA	Partial_lipodystrophy_Dunnigan	26775134	0.72
chr1	156084756	156085997	156085718	2	2_nonEC_specific	C	0	0	CM064105	1	DM	rs267607608	LMNA	Muscular_dystrophy_Emery-Dreifuss	17117676	0.97
chr1	156084756	156085997	156085718	2	2_nonEC_specific	C	0	0	CM077592	1	DM	NULL	LMNA	Lipodystrophy_and/or_insulin-resistance	17612587	0.62
chr1	156084756	156085997	156085718	2	2_nonEC_specific	C	0	0	CM156124	1	DM	NULL	LMNA	Muscular_dystrophy	26098624	0.15
chr1	156084756	156085997	156085718	2	2_nonEC_specific	C	0	0	CM012997	1	DM	rs59931416	LMNA	Muscular_dystrophy_Emery-Dreifuss	11503164	0.67
chr1	156084756	156085997	156085718	2	2_nonEC_specific	C	0	0	CM002045	1	DM	rs60695352	LMNA	Muscular_dystrophy_Emery-Dreifuss	10939567	0.212167
chr1	156084756	156085997	156085718	2	2_nonEC_specific	C	0	0	CM122837	1	DM	rs397517895	LMNA	Cardiomyopathy_dilated	22464770	0.74
chr1	156084756	156085997	156085718	2	2_nonEC_specific	C	0	0	CM066914	1	DM	rs267607611	LMNA	Muscular_dystrophy_Emery-Dreifuss	17117676	0.54
chr1	156084756	156085997	156085718	2	2_nonEC_specific	C	0	0	CM147035	1	DM	rs60290646	LMNA	Hutchinson-Gilford_progeria_syndrome	25001855	0.48
chr1	156084756	156085997	156085718	2	2_nonEC_specific	C	0	0	CM073179	1	DM	rs60290646	LMNA	Cardiomyopathy_dilated	17334235	0.89
chr1	156084756	156085997	156085718	2	2_nonEC_specific	C	0	0	CM1613348	1	DM	NULL	LMNA	Atypical_neonatal_progeria_without_progerin_accumulation	27334370	0.827512
chr1	156084756	156085997	156085718	2	2_nonEC_specific	C	0	0	CM1613349	1	DM	NULL	LMNA	Atypical_neonatal_progeria_without_progerin_accumulation	27334370	0.29
chr1	156084756	156085997	156085718	2	2_nonEC_specific	C	0	0	CM032281	1	DM	rs28928903	LMNA	Werner_syndrome_atypical	12927431	0.28
chr1	156084756	156085997	156085718	2	2_nonEC_specific	C	0	0	CM1813228	1	DM?	NULL	LMNA	Cardiomyopathy_dilated	30165862	0.22
chr1	156084756	156085997	156085718	2	2_nonEC_specific	C	0	0	CM1616462	1	DM?	NULL	LMNA	Cardiomyopathy_dilated	27532257	0.29
chr1	156084756	156085997	156085718	2	2_nonEC_specific	C	0	0	CM1515643	1	DM	NULL	LMNA	Progeroid_syndrome_atypical_and_cardiomyopathy_dilated	27265359	0.8
chr1	156084756	156085997	156085718	2	2_nonEC_specific	C	0	0	CM070189	1	DM	rs58922911	LMNA	Mandibuloacral_dysplasia	17150192	0.63
chr1	156084756	156085997	156085718	2	2_nonEC_specific	C	0	0	CM993177	1	DM	rs28928900	LMNA	Cardiomyopathy_dilated	10580070	0.69
chr1	156084756	156085997	156085718	2	2_nonEC_specific	C	0	0	CM179064	1	DM	rs794728601	LMNA	Lipodystrophy_partial	28408391	0.95
chr1	156084756	156085997	156085718	2	2_nonEC_specific	C	0	0	CM023095	1	DM	rs56793579	LMNA	Partial_lipodystrophy_Dunnigan	12015247	0.63
chr1	156084756	156085997	156085718	2	2_nonEC_specific	C	0	0	CM034958	1	DM	rs57793737	LMNA	Muscular_dystrophy_Emery-Dreifuss	12649505	0.394167
chr1	156084756	156085997	156085718	2	2_nonEC_specific	C	0	0	CM1711477	1	DM	rs57793737	LMNA	Muscular_dystrophy_congenital	28688748	0.55
chr1	156084756	156085997	156085718	2	2_nonEC_specific	C	0	0	CM002046	1	DM	rs57793737	LMNA	Muscular_dystrophy_Emery-Dreifuss	10939567	0.66875
chr1	156084756	156085997	156085718	2	2_nonEC_specific	C	0	0	CM160368	1	DM	NULL	LMNA	Muscular_dystrophy_Emery-Dreifuss	26573435	0.99
chr1	156084756	156085997	156085718	2	2_nonEC_specific	C	0	0	CM033629	1	DM	NULL	LMNA	Muscular_dystrophy_Emery-Dreifuss	14684700	0.3
chr1	156084756	156085997	156085718	2	2_nonEC_specific	C	0	0	HD050001	5	DM	rs267607586	LMNA	Muscular_dystrophy_Emery-Dreifuss	HGOL	NA
chr1	156084756	156085997	156085718	2	2_nonEC_specific	C	0	0	CM1110470	1	DM	rs17847247	LMNA	Arrhythmogenic_right_ventricular_cardiomyopathy	22199124	0.18
chr1	156084756	156085997	156085718	2	2_nonEC_specific	C	0	0	CM122836	1	DM	rs727504340	LMNA	Cardiomyopathy_dilated	22464770	0.615
chr1	156084756	156085997	156085718	2	2_nonEC_specific	C	0	0	CI1715129	6	DM?	NULL	LMNA	Cardiomyopathy_left_ventricular_noncompaction	29029073	NA
chr1	156084756	156085997	156085718	2	2_nonEC_specific	C	0	0	CM1516105	1	DM?	rs879253975	LMNA	Cardiomyopathy_dilated	25163546	0.13
chr1	156084756	156085997	156085718	2	2_nonEC_specific	C	0	0	CM137244	1	DM	rs876657851	LMNA	Ventricular_tachycardia	23912926	0.99
chr1	156084756	156085997	156085718	2	2_nonEC_specific	C	0	0	CM1617402	1	DM	rs727505038	LMNA	Heart_disease	27884249	0.15
chr1	156084756	156085997	156085718	2	2_nonEC_specific	C	0	0	CD160375	5	DM	NULL	LMNA	Muscular_dystrophy_limb_girdle	26573435	NA
chr1	156084756	156085997	156085718	2	2_nonEC_specific	C	0	0	CM1617001	1	DM	NULL	LMNA	Heart_disease	27884249	0.95
chr1	156084756	156085997	156085718	2	2_nonEC_specific	C	0	0	CM034243	1	DM	rs59270054	LMNA	Cardiomyopathy_dilated	13129702	0.830833
chr1	156084756	156085997	156085718	2	2_nonEC_specific	C	0	0	CM132940	1	DM	rs794728602	LMNA	Cardiac_disease	23183350	0.7
chr1	156084756	156085997	156085718	2	2_nonEC_specific	C	0	0	CM066913	1	DM	NULL	LMNA	Muscular_dystrophy_Emery-Dreifuss	17107595	0.57
chr1	156084756	156085997	156085718	2	2_nonEC_specific	C	0	0	CM993178	1	DM	rs28933090	LMNA	Cardiomyopathy_dilated	10580070	0.17
chr1	156084756	156085997	156085718	2	2_nonEC_specific	C	0	0	CM1515457	1	DM	rs267607559	LMNA	Muscle_weakness_and_cardiac_conduction_defects	27199538	0.99
chr1	156084756	156085997	156085718	2	2_nonEC_specific	C	0	0	CM1616871	1	DM?	rs59040894	LMNA	Cardiomyopathy_dilated	27532257	0.1
chr1	156084756	156085997	156085718	2	2_nonEC_specific	C	0	0	CM033086	1	DM	rs59040894	LMNA	Cardiomyopathy_dilated	12628721	0.66
chr1	156084756	156085997	156085718	2	2_nonEC_specific	C	0	0	CM077196	1	DM	rs267607560	LMNA	Metabolic_laminopathy	17711925	0.44
chr1	156084756	156085997	156085718	2	2_nonEC_specific	C	0	0	CM022420	1	DM	rs59065411	LMNA	Cardiomyopathy_dilated	11897440	0.41
chr1	156084756	156085997	156085718	2	2_nonEC_specific	C	0	0	CM149554	1	DM	NULL	LMNA	Muscular_dystrophy_Emery-Dreifuss	25210889	0.453333
chr1	156084756	156085997	156085718	2	2_nonEC_specific	C	0	0	CM082918	1	DM?	rs267607568	LMNA	Cardiomyopathy_dilated	18585512	0.71
chr1	156084756	156085997	156085718	2	2_nonEC_specific	C	0	0	CM078084	1	DM	NULL	LMNA	Muscular_dystrophy_limb_girdle	18646565	0.62
chr1	156084756	156085997	156085718	2	2_nonEC_specific	C	0	0	CM088625	1	DM?	rs771065515	LMNA	Psychiatric_disease	28663758	0.48
chr1	156084756	156085997	156085718	2	2_nonEC_specific	C	0	0	CM136344	1	DM	rs1064797121	LMNA	Cardiomyopathy_dilated	23328570	0.68
chr1	156084756	156085997	156085718	2	2_nonEC_specific	C	0	0	CM0910023	1	DM?	NULL	LMNA	Progeroid_syndrome_atypical	19875478	0.485111
chr1	156084756	156085997	156085718	2	2_nonEC_specific	C	0	0	CM022421	1	DM	rs61726475	LMNA	Cardiomyopathy_dilated	11897440	0.99
chr1	156084756	156085997	156085718	2	2_nonEC_specific	C	0	0	CD002172	5	DM	rs61726474	LMNA	Muscular_dystrophy_Emery-Dreifuss	10939567	NA
chr1	156084756	156085997	156085718	2	2_nonEC_specific	C	0	0	CI1718032	6	DM	NULL	LMNA	Cardiac_disease	29237675	NA
chr1	156084756	156085997	156085718	2	2_nonEC_specific	C	0	0	CD132958	5	DM	NULL	LMNA	Cardiac_disease	23183350	NA
chr1	156084756	156085997	156085718	2	2_nonEC_specific	C	0	0	CI097225	6	DM	rs267607646	LMNA	Atrial_fibrillation	19328042	NA
chr1	156084756	156085997	156085718	2	2_nonEC_specific	C	0	0	CM132941	1	DM	rs397517901	LMNA	Cardiac_disease	23183350	0.79
chr1	156084756	156085997	156085718	2	2_nonEC_specific	C	0	0	CM1410867	1	DM?	rs397517902	LMNA	Cardiomyopathy_dilated	24503780	0.16
chr1	156084756	156085997	156085718	2	2_nonEC_specific	C	0	0	CS179740	2	DM	rs397517902	LMNA	Cardiomyopathy_autosomal_dominant	28679633	0.62
chr1	156084756	156085997	156085718	2	2_nonEC_specific	C	0	0	CS132945	2	DM	rs794728589	LMNA	Cardiac_disease	23183350	0.799004
chr1	156084756	156085997	156085718	2	2_nonEC_specific	C	0	0	CS129892	2	DM	NULL	LMNA	Cardiomyopathy_dilated	23062543	0.742608
chr1	156084756	156085997	156085718	2	2_nonEC_specific	C	0	0	CS1616463	2	DM	NULL	LMNA	Cardiomyopathy_dilated	27532257	0.96
chr1	156089613	156090013	156089874	2	1_HAEC_specific	C	0	0	NA	NA	NA	NA	NA	NA	NA	NA
chr1	156092407	156093964	156093599	2	2_nonEC_specific	O	0	0	NA	NA	NA	NA	NA	NA	NA	NA
chr1	156094316	156094702	156094470	1	1_HAEC_specific	C	0	0	NA	NA	NA	NA	NA	NA	NA	NA
chr1	156095918	156097271	156096191	3	1_HAEC_specific	O	0	0	NA	NA	NA	NA	NA	NA	NA	NA
chr1	156097990	156098896	156098673	2	2_nonEC_specific	C	0	0	NA	NA	NA	NA	NA	NA	NA	NA
chr1	156099917	156100408	156100201	3	3	O	0	1	CS165865	2	DM	NULL	LMNA	Sick_sinus_syndrome	27182706	0.5
chr1	156099917	156100408	156100201	3	3	O	0	1	CS083946	2	DM	rs267607569	LMNA	Cardiomyopathy_dilated	18585512	0.68
chr1	156099917	156100408	156100201	3	3	O	0	1	CS111725	2	DM?	rs41313880	LMNA	Muscular_dystrophy_Emery-Dreifuss	20848652	NA
chr1	156116237	156116377	156116261	1	1_HAEC_specific	C	0	0	NA	NA	NA	NA	NA	NA	NA	NA
chr1	156116541	156116878	156116748	3	1_HAEC_specific	C	0	0	NA	NA	NA	NA	NA	NA	NA	NA
chr1	156118289	156118596	156118497	1	1_HAEC_specific	C	0	0	NA	NA	NA	NA	NA	NA	NA	NA
chr1	156125575	156125838	156125666	2	1_HAEC_specific	C	0	0	NA	NA	NA	NA	NA	NA	NA	NA
chr1	156131194	156132029	156131695	1	2_nonEC_specific	O	0	0	CM1410200	1	DM	rs1327093165	SEMA4A	Familial_colorectal_cancer_type_X	25307848	0.95
chr1	156132397	156132689	156132579	1	1_HAEC_specific	C	0	0	NA	NA	NA	NA	NA	NA	NA	NA
chr1	156134805	156135218	156135060	1	4	C	0	0	NA	NA	NA	NA	NA	NA	NA	NA
chr1	156163751	156163949	156163838	2	1_HAEC_specific	O	0	0	NA	NA	NA	NA	NA	NA	NA	NA
chr1	156164146	156164290	156164179	2	1_HAEC_specific	O	0	0	NA	NA	NA	NA	NA	NA	NA	NA
chr1	156166082	156166248	156166157	1	1_HAEC_specific	C	0	0	NA	NA	NA	NA	NA	NA	NA	NA
chr1	156173343	156173544	156173370	1	1_HAEC_specific	CA	0	0	NA	NA	NA	NA	NA	NA	NA	NA
chr1	156187784	156188037	156187914	2	1_HAEC_specific	C	0	0	NA	NA	NA	NA	NA	NA	NA	NA
chr1	156192882	156193207	156192953	1	1_HAEC_specific	O	0	0	NA	NA	NA	NA	NA	NA	NA	NA
chr1	156252041	156252274	156252160	1	1_HAEC_specific	O	0	0	NA	NA	NA	NA	NA	NA	NA	NA
chr1	156252434	156252723	156252679	2	1_HAEC_specific	O	0	0	NA	NA	NA	NA	NA	NA	NA	NA
chr1	15626317	15626751	15626548	1	2_EC_specific	C	0	0	NA	NA	NA	NA	NA	NA	NA	NA
chr1	156306926	156307473	156307289	1	2_nonEC_specific	C	0	0	NA	NA	NA	NA	NA	NA	NA	NA
chr1	156307590	156307786	156307674	1	1_HAEC_specific	C	0	0	NA	NA	NA	NA	NA	NA	NA	NA
chr1	156307898	156308074	156307998	1	1_HAEC_specific	O	0	0	NA	NA	NA	NA	NA	NA	NA	NA
chr1	156308317	156308753	156308619	2	2_nonEC_specific	O	0	0	NA	NA	NA	NA	NA	NA	NA	NA
chr1	156390712	156391125	156390894	2	2_nonEC_specific	C	0	0	NA	NA	NA	NA	NA	NA	NA	NA
chr1	156426360	156427028	156426537	3	2_nonEC_specific	O	0	0	NA	NA	NA	NA	NA	NA	NA	NA
chr1	156446794	156447051	156446919	1	1_HAEC_specific	OA	0	0	NA	NA	NA	NA	NA	NA	NA	NA
chr1	156458507	156458779	156458616	1	2_nonEC_specific	C	0	0	NA	NA	NA	NA	NA	NA	NA	NA
chr1	156468583	156468883	156468712	3	1_HAEC_specific	C	0	0	NA	NA	NA	NA	NA	NA	NA	NA
chr1	156469842	156470272	156469984	1	1_HAEC_specific	C	0	0	NA	NA	NA	NA	NA	NA	NA	NA
chr1	156470584	156471420	156470832	1	1_HAEC_specific	O	0	0	NA	NA	NA	NA	NA	NA	NA	NA
chr1	156472369	156473720	156472787	2	1_HAEC_specific	O	1	1	NA	NA	NA	NA	NA	NA	NA	NA
chr1	156474645	156475399	156474839	2	3	O	0	0	NA	NA	NA	NA	NA	NA	NA	NA
chr1	15649408	15649660	15649533	1	1_HAEC_specific	O	0	0	NA	NA	NA	NA	NA	NA	NA	NA
chr1	15655232	15655644	15655467	2	1_HAEC_specific	O	0	0	NA	NA	NA	NA	NA	NA	NA	NA
chr1	15655726	15656158	15655844	1	1_HAEC_specific	O	0	0	NA	NA	NA	NA	NA	NA	NA	NA
chr1	156559370	156559630	156559515	1	1_HAEC_specific	CA	0	0	NA	NA	NA	NA	NA	NA	NA	NA
chr1	156563022	156563242	156563125	1	1_HAEC_specific	O	0	0	NA	NA	NA	NA	NA	NA	NA	NA
chr1	156569530	156569875	156569743	1	2_nonEC_specific	C	0	0	NA	NA	NA	NA	NA	NA	NA	NA
chr1	156571252	156571451	156571377	3	1_HAEC_specific	O	0	0	NA	NA	NA	NA	NA	NA	NA	NA
chr1	156614982	156615187	156615092	2	1_HAEC_specific	C	0	0	NA	NA	NA	NA	NA	NA	NA	NA
chr1	156629716	156629921	156629798	3	1_HAEC_specific	O	0	0	NA	NA	NA	NA	NA	NA	NA	NA
chr1	156630011	156630351	156630145	3	2_EC_specific	O	0	0	NA	NA	NA	NA	NA	NA	NA	NA
chr1	156631039	156631549	156631308	3	1_HAEC_specific	O	0	0	NA	NA	NA	NA	NA	NA	NA	NA
chr1	156631760	156632418	156631981	2	1_HAEC_specific	C	0	0	NA	NA	NA	NA	NA	NA	NA	NA
chr1	156632672	156632812	156632776	2	1_HAEC_specific	C	0	0	NA	NA	NA	NA	NA	NA	NA	NA
chr1	156633081	156633268	156633207	2	1_HAEC_specific	C	0	0	NA	NA	NA	NA	NA	NA	NA	NA
chr1	156635058	156635356	156635249	3	1_HAEC_specific	C	0	0	NA	NA	NA	NA	NA	NA	NA	NA
chr1	15664234	15664977	15664775	1	2_EC_specific	O	0	0	NA	NA	NA	NA	NA	NA	NA	NA
chr1	156643614	156643849	156643742	2	1_HAEC_specific	C	0	0	NA	NA	NA	NA	NA	NA	NA	NA
chr1	156644410	156645019	156644634	1	1_HAEC_specific	C	0	0	NA	NA	NA	NA	NA	NA	NA	NA
chr1	156645520	156645776	156645671	2	1_HAEC_specific	C	0	0	NA	NA	NA	NA	NA	NA	NA	NA
chr1	156646121	156646368	156646240	2	1_HAEC_specific	O	0	0	NA	NA	NA	NA	NA	NA	NA	NA
chr1	156652075	156652436	156652205	1	2_nonEC_specific	OA	0	0	NA	NA	NA	NA	NA	NA	NA	NA
chr1	156660312	156660494	156660435	2	1_HAEC_specific	C	0	0	NA	NA	NA	NA	NA	NA	NA	NA
chr1	156661393	156661596	156661479	1	1_HAEC_specific	C	0	0	NA	NA	NA	NA	NA	NA	NA	NA
chr1	1566727	1566957	1566848	1	1_HAEC_specific	C	0	0	NA	NA	NA	NA	NA	NA	NA	NA
chr1	156674832	156675188	156674941	2	1_HAEC_specific	OA	0	0	NA	NA	NA	NA	NA	NA	NA	NA
chr1	156679634	156679792	156679730	1	1_HAEC_specific	O	0	0	NA	NA	NA	NA	NA	NA	NA	NA
chr1	156689848	156690035	156689932	1	1_HAEC_specific	C	0	0	NA	NA	NA	NA	NA	NA	NA	NA
chr1	156691450	156691605	156691520	1	1_HAEC_specific	C	0	0	NA	NA	NA	NA	NA	NA	NA	NA
chr1	156698021	156698328	156698217	2	1_HAEC_specific	O	0	0	NA	NA	NA	NA	NA	NA	NA	NA
chr1	156698716	156698856	156698828	3	1_HAEC_specific	O	0	0	NA	NA	NA	NA	NA	NA	NA	NA
chr1	156710192	156711315	156710604	2	3	O	0	0	NA	NA	NA	NA	NA	NA	NA	NA
chr1	156716603	156717455	156716901	3	2_nonEC_specific	O	0	0	NA	NA	NA	NA	NA	NA	NA	NA
chr1	156717885	156719308	156718764	3	3	OA	1	1	NA	NA	NA	NA	NA	NA	NA	NA
chr1	156719385	156719794	156719542	1	1_HAEC_specific	C	0	0	NA	NA	NA	NA	NA	NA	NA	NA
chr1	156720144	156720623	156720483	3	1_HAEC_specific	C	0	0	NA	NA	NA	NA	NA	NA	NA	NA
chr1	156720756	156720928	156720850	2	1_HAEC_specific	C	0	0	NA	NA	NA	NA	NA	NA	NA	NA
chr1	156721451	156722010	156721684	3	1_HAEC_specific	O	0	0	NA	NA	NA	NA	NA	NA	NA	NA
chr1	156737043	156738344	156737931	2	1_HAEC_specific	O	0	0	NA	NA	NA	NA	NA	NA	NA	NA
chr1	156751396	156751856	156751552	1	2_nonEC_specific	C	0	0	NA	NA	NA	NA	NA	NA	NA	NA
chr1	156765603	156765826	156765712	1	1_HAEC_specific	C	0	0	NA	NA	NA	NA	NA	NA	NA	NA
chr1	156776457	156776629	156776534	1	1_HAEC_specific	OA	0	0	NA	NA	NA	NA	NA	NA	NA	NA
chr1	156784591	156785198	156784861	1	1_HAEC_specific	OA	0	0	NA	NA	NA	NA	NA	NA	NA	NA
chr1	156786355	156786566	156786480	1	1_HAEC_specific	C	0	0	NA	NA	NA	NA	NA	NA	NA	NA
chr1	15678956	15679249	15679126	2	1_HAEC_specific	O	0	0	NA	NA	NA	NA	NA	NA	NA	NA
chr1	156793037	156793300	156793164	1	1_HAEC_specific	C	0	0	NA	NA	NA	NA	NA	NA	NA	NA
chr1	156798344	156798820	156798634	1	2_EC_specific	OA	0	0	NA	NA	NA	NA	NA	NA	NA	NA
chr1	15683400	15683704	15683567	1	1_HAEC_specific	OA	0	0	NA	NA	NA	NA	NA	NA	NA	NA
chr1	156863096	156863474	156863338	3	1_HAEC_specific	C	0	0	NA	NA	NA	NA	NA	NA	NA	NA
chr1	156864907	156865547	156865131	2	1_HAEC_specific	C	0	0	NA	NA	NA	NA	NA	NA	NA	NA
chr1	156866201	156867376	156866559	2	1_HAEC_specific	O	0	0	NA	NA	NA	NA	NA	NA	NA	NA
chr1	156867884	156868417	156868176	3	1_HAEC_specific	O	0	0	NA	NA	NA	NA	NA	NA	NA	NA
chr1	156869159	156870104	156869663	2	2_EC_specific	C	0	0	CR117871	3	DFP	rs12041331	PEAR1	Greater_platelet_aggregation_association_with	21791418	NA
chr1	156871813	156872239	156872006	1	1_HAEC_specific	C	0	0	NA	NA	NA	NA	NA	NA	NA	NA
chr1	156874000	156874408	156874133	1	1_HAEC_specific	CA	0	0	NA	NA	NA	NA	NA	NA	NA	NA
chr1	156876938	156877424	156877242	2	1_HAEC_specific	O	0	0	NA	NA	NA	NA	NA	NA	NA	NA
chr1	156878758	156879019	156878909	2	1_HAEC_specific	C	0	0	NA	NA	NA	NA	NA	NA	NA	NA
chr1	156881995	156882280	156882046	1	2_nonEC_specific	C	0	0	NA	NA	NA	NA	NA	NA	NA	NA
chr1	156890231	156890461	156890352	2	1_HAEC_specific	O	0	0	NA	NA	NA	NA	NA	NA	NA	NA
chr1	156893620	156893775	156893695	2	1_HAEC_specific	C	0	0	NA	NA	NA	NA	NA	NA	NA	NA
chr1	156970681	156970888	156970770	1	1_HAEC_specific	CA	0	0	NA	NA	NA	NA	NA	NA	NA	NA
chr1	15697196	15697503	15697368	2	1_HAEC_specific	O	0	0	NA	NA	NA	NA	NA	NA	NA	NA
chr1	156974186	156975087	156974380	1	2_nonEC_specific	OA	0	0	NA	NA	NA	NA	NA	NA	NA	NA
chr1	157003959	157004357	157004153	1	3	OA	0	0	NA	NA	NA	NA	NA	NA	NA	NA
chr1	157010730	157010889	157010803	1	1_HAEC_specific	C	0	0	NA	NA	NA	NA	NA	NA	NA	NA
chr1	157015177	157015382	157015242	1	1_HAEC_specific	O	0	0	NA	NA	NA	NA	NA	NA	NA	NA
chr1	157015800	157015955	157015858	1	1_HAEC_specific	O	0	0	NA	NA	NA	NA	NA	NA	NA	NA
chr1	157036978	157037214	157037090	1	1_HAEC_specific	OA	0	0	NA	NA	NA	NA	NA	NA	NA	NA
chr1	157075799	157076628	157076320	2	4	O	0	1	NA	NA	NA	NA	NA	NA	NA	NA
chr1	157082636	157083206	157082935	1	2_EC_specific	C	0	0	NA	NA	NA	NA	NA	NA	NA	NA
chr1	157107226	157107805	157107573	2	2_nonEC_specific	CA	0	0	NA	NA	NA	NA	NA	NA	NA	NA
chr1	157108103	157108941	157108257	3	2_EC_specific	O	0	0	NA	NA	NA	NA	NA	NA	NA	NA
chr1	157123933	157125602	157124841	3	3	O	0	1	NA	NA	NA	NA	NA	NA	NA	NA
chr1	157125746	157126205	157125930	1	2_nonEC_specific	O	0	0	NA	NA	NA	NA	NA	NA	NA	NA
chr1	15733795	15733961	15733864	1	1_HAEC_specific	C	0	0	NA	NA	NA	NA	NA	NA	NA	NA
chr1	157347294	157347481	157347366	1	1_HAEC_specific	O	0	0	NA	NA	NA	NA	NA	NA	NA	NA
chr1	15735736	15736287	15736026	2	3	O	0	0	NA	NA	NA	NA	NA	NA	NA	NA
chr1	157360447	157360873	157360675	1	2_EC_specific	O	0	1	NA	NA	NA	NA	NA	NA	NA	NA
chr1	15738090	15738703	15738566	2	1_HAEC_specific	C	0	0	NA	NA	NA	NA	NA	NA	NA	NA
chr1	15739182	15739697	15739604	2	1_HAEC_specific	CA	0	0	NA	NA	NA	NA	NA	NA	NA	NA
chr1	15742420	15743052	15742834	2	1_HAEC_specific	O	0	0	NA	NA	NA	NA	NA	NA	NA	NA
chr1	15743513	15744430	15744168	2	3	O	0	0	NA	NA	NA	NA	NA	NA	NA	NA
chr1	157459215	157459369	157459268	1	1_HAEC_specific	O	0	0	NA	NA	NA	NA	NA	NA	NA	NA
chr1	15757300	15757887	15757725	1	2_nonEC_specific	O	0	0	NA	NA	NA	NA	NA	NA	NA	NA
chr1	157938339	157938615	157938440	1	1_HAEC_specific	O	0	0	NA	NA	NA	NA	NA	NA	NA	NA
chr1	157938855	157939082	157938954	1	2_nonEC_specific	O	0	0	NA	NA	NA	NA	NA	NA	NA	NA
chr1	157939465	157939715	157939593	1	1_HAEC_specific	O	0	0	NA	NA	NA	NA	NA	NA	NA	NA
chr1	157948468	157948785	157948582	1	2_nonEC_specific	O	0	0	NA	NA	NA	NA	NA	NA	NA	NA
chr1	157962732	157963300	157963008	1	1_HAEC_specific	O	0	0	NA	NA	NA	NA	NA	NA	NA	NA
chr1	157963458	157963691	157963561	1	1_HAEC_specific	O	0	0	NA	NA	NA	NA	NA	NA	NA	NA
chr1	157963778	157964170	157963960	1	2_nonEC_specific	O	0	0	NA	NA	NA	NA	NA	NA	NA	NA
chr1	157979506	157979763	157979708	1	1_HAEC_specific	O	0	0	NA	NA	NA	NA	NA	NA	NA	NA
chr1	157980491	157980637	157980533	1	1_HAEC_specific	O	0	0	NA	NA	NA	NA	NA	NA	NA	NA
chr1	157988795	157988939	157988877	2	1_HAEC_specific	C	0	0	NA	NA	NA	NA	NA	NA	NA	NA
chr1	157989220	157990198	157989444	3	3	O	0	1	NA	NA	NA	NA	NA	NA	NA	NA
chr1	157996558	157996861	157996715	1	2_nonEC_specific	C	0	0	NA	NA	NA	NA	NA	NA	NA	NA
chr1	158002445	158002764	158002687	1	2_nonEC_specific	C	0	0	NA	NA	NA	NA	NA	NA	NA	NA
chr1	158007543	158007979	158007783	2	1_HAEC_specific	O	0	0	NA	NA	NA	NA	NA	NA	NA	NA
chr1	158015470	158015986	158015677	1	2_nonEC_specific	O	0	0	NA	NA	NA	NA	NA	NA	NA	NA
chr1	158019694	158019978	158019830	1	2_nonEC_specific	C	0	0	NA	NA	NA	NA	NA	NA	NA	NA
chr1	158025681	158026272	158025900	1	1_HAEC_specific	O	0	0	NA	NA	NA	NA	NA	NA	NA	NA
chr1	158057114	158057364	158057274	2	1_HAEC_specific	O	0	0	NA	NA	NA	NA	NA	NA	NA	NA
chr1	158071727	158072243	158071930	1	2_EC_specific	O	0	0	NA	NA	NA	NA	NA	NA	NA	NA
chr1	158077373	158077876	158077745	2	2_nonEC_specific	C	0	0	NA	NA	NA	NA	NA	NA	NA	NA
chr1	158115075	158115244	158115184	1	2_nonEC_specific	C	0	0	NA	NA	NA	NA	NA	NA	NA	NA
chr1	158119509	158119717	158119602	1	1_HAEC_specific	O	0	0	NA	NA	NA	NA	NA	NA	NA	NA
chr1	15820682	15820842	15820821	1	1_HAEC_specific	O	0	0	NA	NA	NA	NA	NA	NA	NA	NA
chr1	15850652	15850801	15850722	2	1_HAEC_specific	O	0	0	NA	NA	NA	NA	NA	NA	NA	NA
chr1	15851140	15851280	15851178	1	2_nonEC_specific	O	0	0	NA	NA	NA	NA	NA	NA	NA	NA
chr1	15851819	15851961	15851903	2	1_HAEC_specific	O	0	0	NA	NA	NA	NA	NA	NA	NA	NA
chr1	15853033	15853904	15853414	2	2_nonEC_specific	O	0	0	NA	NA	NA	NA	NA	NA	NA	NA
chr1	15870153	15870400	15870274	1	1_HAEC_specific	O	0	0	NA	NA	NA	NA	NA	NA	NA	NA
chr1	158885966	158886116	158886065	1	1_HAEC_specific	O	0	0	NA	NA	NA	NA	NA	NA	NA	NA
chr1	158969545	158969872	158969757	1	2_nonEC_specific	O	0	0	NA	NA	NA	NA	NA	NA	NA	NA
chr1	158970510	158970713	158970604	1	1_HAEC_specific	O	0	0	NA	NA	NA	NA	NA	NA	NA	NA
chr1	158979523	158979926	158979807	1	2_nonEC_specific	O	0	0	NA	NA	NA	NA	NA	NA	NA	NA
chr1	158984738	158984926	158984811	1	1_HAEC_specific	C	0	0	NA	NA	NA	NA	NA	NA	NA	NA
chr1	158985364	158985579	158985491	1	1_HAEC_specific	O	0	0	NA	NA	NA	NA	NA	NA	NA	NA
chr1	159000107	159000439	159000291	1	1_HAEC_specific	O	0	0	NA	NA	NA	NA	NA	NA	NA	NA
chr1	159001135	159001277	159001166	1	2_nonEC_specific	C	0	0	NA	NA	NA	NA	NA	NA	NA	NA
chr1	1590281	1590905	1590737	1	2_nonEC_specific	O	0	0	NA	NA	NA	NA	NA	NA	NA	NA
chr1	159047069	159047351	159047195	1	3	C	0	0	NA	NA	NA	NA	NA	NA	NA	NA
chr1	159057956	159058534	159058185	1	1_HAEC_specific	O	0	0	NA	NA	NA	NA	NA	NA	NA	NA
chr1	15910898	15911361	15911184	1	1_HAEC_specific	O	0	0	NA	NA	NA	NA	NA	NA	NA	NA
chr1	159143104	159143321	159143227	1	1_HAEC_specific	C	0	0	NA	NA	NA	NA	NA	NA	NA	NA
chr1	159174083	159175097	159174366	2	2_EC_specific	OA	0	1	CR1512450	3	FP	NULL	ACKR1	Duffy_blood_group_antigen_absence	26173389	NA
chr1	159174083	159175097	159174366	2	2_EC_specific	OA	0	1	CR951553	3	FP	rs2814778	ACKR1	Duffy_blood_group_antigen_absence	7663520	NA
chr1	159177000	159177376	159177247	1	1_HAEC_specific	C	0	0	NA	NA	NA	NA	NA	NA	NA	NA
chr1	159180928	159181877	159181209	1	1_HAEC_specific	O	0	0	NA	NA	NA	NA	NA	NA	NA	NA
chr1	159209696	159209901	159209781	1	1_HAEC_specific	C	0	0	NA	NA	NA	NA	NA	NA	NA	NA
chr1	159252020	159252160	159252096	1	1_HAEC_specific	C	0	0	NA	NA	NA	NA	NA	NA	NA	NA
chr1	159289078	159289243	159289182	1	1_HAEC_specific	OA	0	0	NA	NA	NA	NA	NA	NA	NA	NA
chr1	159368107	159368282	159368201	1	1_HAEC_specific	C	0	0	NA	NA	NA	NA	NA	NA	NA	NA
chr1	159378531	159379187	159378838	1	2_EC_specific	O	0	0	NA	NA	NA	NA	NA	NA	NA	NA
chr1	159418044	159418205	159418113	1	1_HAEC_specific	OA	0	0	NA	NA	NA	NA	NA	NA	NA	NA
chr1	159443035	159443481	159443296	1	2_EC_specific	O	0	0	NA	NA	NA	NA	NA	NA	NA	NA
chr1	1594532	1594908	1594742	1	2_nonEC_specific	C	0	0	NA	NA	NA	NA	NA	NA	NA	NA
chr1	159564880	159565091	159564972	1	1_HAEC_specific	O	0	0	NA	NA	NA	NA	NA	NA	NA	NA
chr1	159566847	159567049	159566979	1	1_HAEC_specific	C	0	0	NA	NA	NA	NA	NA	NA	NA	NA
chr1	159568039	159568286	159568154	1	1_HAEC_specific	O	0	0	NA	NA	NA	NA	NA	NA	NA	NA
chr1	159623107	159623292	159623197	1	1_HAEC_specific	O	0	0	NA	NA	NA	NA	NA	NA	NA	NA
chr1	159648685	159649209	159648984	1	1_HAEC_specific	O	0	0	NA	NA	NA	NA	NA	NA	NA	NA
chr1	159716547	159716832	159716631	1	1_HAEC_specific	O	0	0	NA	NA	NA	NA	NA	NA	NA	NA
chr1	159721783	159722342	159722143	2	2_nonEC_specific	O	0	0	NA	NA	NA	NA	NA	NA	NA	NA
chr1	159743109	159743499	159743281	1	1_HAEC_specific	C	0	0	NA	NA	NA	NA	NA	NA	NA	NA
chr1	159744287	159744598	159744419	2	1_HAEC_specific	CA	1	0	NA	NA	NA	NA	NA	NA	NA	NA
chr1	159748935	159749730	159749355	2	2_EC_specific	O	0	1	NA	NA	NA	NA	NA	NA	NA	NA
chr1	159750426	159750924	159750703	2	2_nonEC_specific	O	0	0	NA	NA	NA	NA	NA	NA	NA	NA
chr1	159796492	159796638	159796566	1	2_nonEC_specific	C	0	0	NA	NA	NA	NA	NA	NA	NA	NA
chr1	159824302	159824558	159824427	1	1_HAEC_specific	O	0	0	NA	NA	NA	NA	NA	NA	NA	NA
chr1	159851732	159852087	159851856	1	1_HAEC_specific	O	0	0	NA	NA	NA	NA	NA	NA	NA	NA
chr1	159852206	159852643	159852297	1	1_HAEC_specific	C	0	0	NA	NA	NA	NA	NA	NA	NA	NA
chr1	159859660	159860106	159859885	2	1_HAEC_specific	O	0	0	NA	NA	NA	NA	NA	NA	NA	NA
chr1	159861218	159861571	159861456	2	1_HAEC_specific	O	0	0	NA	NA	NA	NA	NA	NA	NA	NA
chr1	159880005	159880593	159880397	2	1_HAEC_specific	O	1	1	NA	NA	NA	NA	NA	NA	NA	NA
chr1	159886039	159886371	159886263	2	2_EC_specific	O	0	0	NA	NA	NA	NA	NA	NA	NA	NA
chr1	159886901	159887041	159886957	1	1_HAEC_specific	C	0	0	NA	NA	NA	NA	NA	NA	NA	NA
chr1	159891068	159892161	159891277	2	1_HAEC_specific	C	0	0	NA	NA	NA	NA	NA	NA	NA	NA
chr1	159892605	159895524	159895316	3	3	O	0	1	NA	NA	NA	NA	NA	NA	NA	NA
chr1	159902717	159903034	159902914	1	3	C	0	0	NA	NA	NA	NA	NA	NA	NA	NA
chr1	159915291	159915544	159915423	3	1_HAEC_specific	O	0	0	NA	NA	NA	NA	NA	NA	NA	NA
chr1	160001765	160001961	160001770	2	1_HAEC_specific	O	0	0	CR063411	3	DM	rs587776528	PIGM	Glycosylphosphatidylinositol_deficiency	16767100	NA
chr1	160039523	160039696	160039615	1	1_HAEC_specific	C	0	0	NA	NA	NA	NA	NA	NA	NA	NA
chr1	16011199	16011890	16011584	2	2_nonEC_specific	O	0	0	NA	NA	NA	NA	NA	NA	NA	NA
chr1	16013354	16013634	16013448	1	1_HAEC_specific	C	0	0	NA	NA	NA	NA	NA	NA	NA	NA
chr1	160174038	160174559	160174236	3	2_nonEC_specific	C	0	0	NA	NA	NA	NA	NA	NA	NA	NA
chr1	160178103	160178249	160178140	2	1_HAEC_specific	C	0	0	NA	NA	NA	NA	NA	NA	NA	NA
chr1	160188949	160189236	160189087	1	2_nonEC_specific	O	0	0	NA	NA	NA	NA	NA	NA	NA	NA
chr1	160230630	160232248	160231457	2	3	O	0	0	NA	NA	NA	NA	NA	NA	NA	NA
chr1	160232349	160232918	160232565	2	2_nonEC_specific	O	0	0	NA	NA	NA	NA	NA	NA	NA	NA
chr1	16023526	16023764	16023688	1	1_HAEC_specific	C	0	0	NA	NA	NA	NA	NA	NA	NA	NA
chr1	160254658	160254991	160254859	2	1_HAEC_specific	O	0	0	NA	NA	NA	NA	NA	NA	NA	NA
chr1	16030119	16030315	16030187	1	2_nonEC_specific	O	0	0	NA	NA	NA	NA	NA	NA	NA	NA
chr1	160313026	160313392	160313202	2	2_nonEC_specific	O	0	0	NA	NA	NA	NA	NA	NA	NA	NA
chr1	16034059	16034322	16034143	1	2_nonEC_specific	C	0	0	NA	NA	NA	NA	NA	NA	NA	NA
chr1	160369705	160369891	160369783	1	1_HAEC_specific	C	0	0	NA	NA	NA	NA	NA	NA	NA	NA
chr1	160370059	160370199	160370076	1	1_HAEC_specific	C	0	0	NA	NA	NA	NA	NA	NA	NA	NA
chr1	160370791	160371054	160370864	1	1_HAEC_specific	C	0	0	NA	NA	NA	NA	NA	NA	NA	NA
chr1	160373039	160373274	160373160	1	1_HAEC_specific	O	0	0	NA	NA	NA	NA	NA	NA	NA	NA
chr1	160510066	160510206	160510136	1	1_HAEC_specific	O	0	0	NA	NA	NA	NA	NA	NA	NA	NA
chr1	160659893	160660052	160660010	1	2_nonEC_specific	C	0	0	NA	NA	NA	NA	NA	NA	NA	NA
chr1	16073915	16074110	16074006	1	1_HAEC_specific	C	0	0	NA	NA	NA	NA	NA	NA	NA	NA
chr1	16075809	16076448	16076223	1	1_HAEC_specific	O	0	0	NA	NA	NA	NA	NA	NA	NA	NA
chr1	16083411	16083748	16083604	1	1_HAEC_specific	C	0	0	NA	NA	NA	NA	NA	NA	NA	NA
chr1	16087090	16087868	16087318	2	3	O	0	0	NA	NA	NA	NA	NA	NA	NA	NA
chr1	160874628	160874858	160874732	1	1_HAEC_specific	O	0	0	NA	NA	NA	NA	NA	NA	NA	NA
chr1	160881196	160881509	160881399	1	1_HAEC_specific	O	0	0	NA	NA	NA	NA	NA	NA	NA	NA
chr1	16088247	16088554	16088360	1	1_HAEC_specific	C	0	0	NA	NA	NA	NA	NA	NA	NA	NA
chr1	16092282	16092581	16092473	1	1_HAEC_specific	O	0	0	NA	NA	NA	NA	NA	NA	NA	NA
chr1	160960190	160960353	160960289	1	1_HAEC_specific	CA	0	0	NA	NA	NA	NA	NA	NA	NA	NA
chr1	160965879	160966486	160966158	1	2_EC_specific	O	0	1	NA	NA	NA	NA	NA	NA	NA	NA
chr1	160966810	160967571	160967298	1	1_HAEC_specific	O	0	0	NA	NA	NA	NA	NA	NA	NA	NA
chr1	160982897	160984303	160983355	3	3	O	0	1	NA	NA	NA	NA	NA	NA	NA	NA
chr1	160987901	160988148	160988000	3	1_HAEC_specific	C	0	0	NA	NA	NA	NA	NA	NA	NA	NA
chr1	160989578	160990196	160990000	2	1_HAEC_specific	O	0	1	NA	NA	NA	NA	NA	NA	NA	NA
chr1	160990396	160990969	160990528	3	1_HAEC_specific	O	0	0	NA	NA	NA	NA	NA	NA	NA	NA
chr1	161003794	161004009	161003942	1	1_HAEC_specific	C	0	0	NA	NA	NA	NA	NA	NA	NA	NA
chr1	161008339	161008785	161008478	2	1_HAEC_specific	O	0	0	NA	NA	NA	NA	NA	NA	NA	NA
chr1	161014835	161015146	161015064	3	1_HAEC_specific	O	0	0	NA	NA	NA	NA	NA	NA	NA	NA
chr1	16102377	16102517	16102407	1	1_HAEC_specific	C	0	0	NA	NA	NA	NA	NA	NA	NA	NA
chr1	161052852	161053240	161052947	1	2_nonEC_specific	OA	0	0	NA	NA	NA	NA	NA	NA	NA	NA
chr1	161062575	161062828	161062708	1	1_HAEC_specific	C	0	0	NA	NA	NA	NA	NA	NA	NA	NA
chr1	161066278	161066639	161066442	1	2_nonEC_specific	C	0	0	NA	NA	NA	NA	NA	NA	NA	NA
chr1	161067399	161067752	161067470	2	1_HAEC_specific	O	0	0	NA	NA	NA	NA	NA	NA	NA	NA
chr1	161068033	161068709	161068276	1	1_HAEC_specific	O	0	1	NA	NA	NA	NA	NA	NA	NA	NA
chr1	16107372	16107888	16107756	2	1_HAEC_specific	O	0	0	NA	NA	NA	NA	NA	NA	NA	NA
chr1	161083661	161083825	161083727	1	1_HAEC_specific	C	0	0	NA	NA	NA	NA	NA	NA	NA	NA
chr1	161085158	161085351	161085263	1	1_HAEC_specific	O	0	0	NA	NA	NA	NA	NA	NA	NA	NA
chr1	161087858	161088341	161088230	2	2_nonEC_specific	O	0	0	NA	NA	NA	NA	NA	NA	NA	NA
chr1	161100081	161100653	161100247	2	1_HAEC_specific	C	0	0	NA	NA	NA	NA	NA	NA	NA	NA
chr1	161101327	161102341	161101611	3	3	O	0	0	NA	NA	NA	NA	NA	NA	NA	NA
chr1	161102567	161103177	161102917	2	1_HAEC_specific	O	0	0	NA	NA	NA	NA	NA	NA	NA	NA
chr1	16111614	16111978	16111776	1	2_nonEC_specific	C	0	0	NA	NA	NA	NA	NA	NA	NA	NA
chr1	161128757	161129028	161128885	1	1_HAEC_specific	O	0	0	NA	NA	NA	NA	NA	NA	NA	NA
chr1	161135630	161136055	161135966	2	2_nonEC_specific	O	0	0	CR1611714	3	DM	rs1393788079	PPOX	Porphyria_variegate	27667166	NA
chr1	161154495	161154805	161154600	3	1_HAEC_specific	C	0	0	NA	NA	NA	NA	NA	NA	NA	NA
chr1	161155008	161155487	161155194	3	1_HAEC_specific	O	0	0	NA	NA	NA	NA	NA	NA	NA	NA
chr1	161159097	161159528	161159294	1	1_HAEC_specific	C	0	0	NA	NA	NA	NA	NA	NA	NA	NA
chr1	161163771	161164051	161163885	1	2_nonEC_specific	C	0	0	NA	NA	NA	NA	NA	NA	NA	NA
chr1	161167004	161167192	161167131	1	1_HAEC_specific	C	0	0	NA	NA	NA	NA	NA	NA	NA	NA
chr1	161168166	161172253	161168980	3	2_nonEC_specific	O	0	1	CM1614834	1	DM?	rs11538340	NDUFS2	Mitochondrial_complex_I_deficiency	27779215	0.1
chr1	161179750	161179903	161179797	2	1_HAEC_specific	O	0	0	NA	NA	NA	NA	NA	NA	NA	NA
chr1	16119621	16119832	16119714	1	2_nonEC_specific	C	0	0	NA	NA	NA	NA	NA	NA	NA	NA
chr1	16121493	16122151	16121767	2	2_EC_specific	O	0	0	NA	NA	NA	NA	NA	NA	NA	NA
chr1	16122948	16123806	16123456	1	2_EC_specific	O	0	0	NA	NA	NA	NA	NA	NA	NA	NA
chr1	16125391	16126307	16125727	2	3	O	1	1	NA	NA	NA	NA	NA	NA	NA	NA
chr1	161261399	161261738	161261588	1	2_nonEC_specific	O	0	0	NA	NA	NA	NA	NA	NA	NA	NA
chr1	16126653	16127197	16126785	2	1_HAEC_specific	C	0	0	NA	NA	NA	NA	NA	NA	NA	NA
chr1	161275212	161275555	161275449	1	1_HAEC_specific	O	0	0	NA	NA	NA	NA	NA	NA	NA	NA
chr1	161275707	161276193	161275999	1	1_HAEC_specific	O	0	0	CD022162	5	DM	rs755446743	MPZ	Charcot-Marie-Tooth_disease	12207932	NA
chr1	161275707	161276193	161275999	1	1_HAEC_specific	O	0	0	CM042089	1	DM	NULL	MPZ	Charcot-Marie-Tooth_disease_type_2	15241803	0.42
chr1	161275707	161276193	161275999	1	1_HAEC_specific	O	0	0	CD962082	5	DM	NULL	MPZ	Charcot-Marie-Tooth_disease_type_1	8723697	NA
chr1	161275707	161276193	161275999	1	1_HAEC_specific	O	0	0	CM095430	1	DM	NULL	MPZ	Charcot-Marie-Tooth_disease	19691535	0.41
chr1	161275707	161276193	161275999	1	1_HAEC_specific	O	0	0	CM105558	1	DM	NULL	MPZ	Charcot-Marie-Tooth_disease_type_2	20800346	0.6
chr1	161275707	161276193	161275999	1	1_HAEC_specific	O	0	0	CM139823	1	DM	NULL	MPZ	Charcot-Marie-Tooth_disease	24053775	0.99
chr1	161275707	161276193	161275999	1	1_HAEC_specific	O	0	0	CI983985	6	DM	NULL	MPZ	Charcot-Marie-Tooth_disease_type_1	10093067	NA
chr1	161275707	161276193	161275999	1	1_HAEC_specific	O	0	0	CM061133	1	DM	rs267607247	MPZ	Charcot-Marie-Tooth_disease_type_1B	16488608	0.37
chr1	161275707	161276193	161275999	1	1_HAEC_specific	O	0	0	CI941891	6	DM	NULL	MPZ	Dejerine-Sottas_syndrome	7530550	NA
chr1	161275707	161276193	161275999	1	1_HAEC_specific	O	0	0	CM023103	1	DM	NULL	MPZ	Dejerine-Sottas_syndrome	11596785	0.67
chr1	161275707	161276193	161275999	1	1_HAEC_specific	O	0	0	CD1411864	5	DM	rs863225026	MPZ	Charcot-Marie-Tooth_disease	25614874	NA
chr1	161275707	161276193	161275999	1	1_HAEC_specific	O	0	0	CM105439	1	DM?	rs281865132	MPZ	Charcot-Marie-Tooth_disease_type_2I	20556410	0.26
chr1	161275707	161276193	161275999	1	1_HAEC_specific	O	0	0	CI1411862	6	DM	NULL	MPZ	Charcot-Marie-Tooth_disease	25614874	NA
chr1	161275707	161276193	161275999	1	1_HAEC_specific	O	0	0	CI093742	6	DM	NULL	MPZ	Charcot-Marie-Tooth_disease_type_1B	19475438	NA
chr1	161275707	161276193	161275999	1	1_HAEC_specific	O	0	0	CS035599	2	DM	rs281865131	MPZ	Charcot-Marie-Tooth_disease_type_1B	20556410	0.74
chr1	161275707	161276193	161275999	1	1_HAEC_specific	O	0	0	CM960985	1	DM	rs121913593	MPZ	Charcot-Marie-Tooth_disease_type_1B	8816708	0.99
chr1	161275707	161276193	161275999	1	1_HAEC_specific	O	0	0	CM1511287	1	DM	rs147718043	MPZ	Neuropathy	26310628	0.38
chr1	161275707	161276193	161275999	1	1_HAEC_specific	O	0	0	CD1610677	5	DM	NULL	MPZ	Hypotonia_neonatal	27353517	NA
chr1	161275707	161276193	161275999	1	1_HAEC_specific	O	0	0	CD118098	5	DM	NULL	MPZ	Hereditary_motor_&_sensory_neuropathy	21840889	NA
chr1	161275707	161276193	161275999	1	1_HAEC_specific	O	0	0	CM004056	1	DM	NULL	MPZ	Charcot-Marie-Tooth_disease_type_1	11701152	0.99
chr1	161275707	161276193	161275999	1	1_HAEC_specific	O	0	0	CI972644	6	DM	NULL	MPZ	Charcot-Marie-Tooth_disease	9187667	NA
chr1	161275707	161276193	161275999	1	1_HAEC_specific	O	0	0	CM104290	1	DM	NULL	MPZ	Charcot-Marie-Tooth_disease	20544920	0.37
chr1	161275707	161276193	161275999	1	1_HAEC_specific	O	0	0	CI092508	6	DM	rs281865129	MPZ	Demyelinating_neuropathy	19344920	NA
chr1	161275707	161276193	161275999	1	1_HAEC_specific	O	0	0	CS065594	2	DM	rs879254054	MPZ	Charcot-Marie-Tooth_disease_type_1B	17030746	0.27
chr1	161275707	161276193	161275999	1	1_HAEC_specific	O	0	0	CM1111424	1	DM	rs761291277	MPZ	Motor-sensory_neuropathy	22433810	0.75
chr1	161275707	161276193	161275999	1	1_HAEC_specific	O	0	0	CD1411861	5	DM	NULL	MPZ	Charcot-Marie-Tooth_disease	25614874	NA
chr1	161275707	161276193	161275999	1	1_HAEC_specific	O	0	0	CM1411860	1	DM	NULL	MPZ	Charcot-Marie-Tooth_disease	25614874	0.99
chr1	161275707	161276193	161275999	1	1_HAEC_specific	O	0	0	CD043906	5	DM	NULL	MPZ	Charcot-Marie-Tooth_disease_type_1B	15261887	NA
chr1	161275707	161276193	161275999	1	1_HAEC_specific	O	0	0	CD119075	5	DM	NULL	MPZ	Charcot-Marie-Tooth_disease_type_1B	22018721	NA
chr1	161275707	161276193	161275999	1	1_HAEC_specific	O	0	0	CI983911	6	DM	NULL	MPZ	Dejerine-Sottas_syndrome	9588852	NA
chr1	161275707	161276193	161275999	1	1_HAEC_specific	O	0	0	CD1411859	5	DM	NULL	MPZ	Charcot-Marie-Tooth_disease	25614874	NA
chr1	161275707	161276193	161275999	1	1_HAEC_specific	O	0	0	CD973219	5	DM	NULL	MPZ	Charcot-Marie-Tooth_disease	9187667	NA
chr1	161275707	161276193	161275999	1	1_HAEC_specific	O	0	0	CD095490	5	DM	NULL	MPZ	Charcot-Marie-Tooth_disease	19259128	NA
chr1	161275707	161276193	161275999	1	1_HAEC_specific	O	0	0	CX032530	4	DM	NULL	MPZ	Charcot-Marie-Tooth_disease	12953275	NA
chr1	161275707	161276193	161275999	1	1_HAEC_specific	O	0	0	CI080963	6	DM	NULL	MPZ	Hypomyelinating_neuropathy	17825553	NA
chr1	161275707	161276193	161275999	1	1_HAEC_specific	O	0	0	CM941065	1	DM	NULL	MPZ	Charcot-Marie-Tooth_disease_type_1B	7527371	0.99
chr1	161275707	161276193	161275999	1	1_HAEC_specific	O	0	0	CD962081	5	DM	NULL	MPZ	Charcot-Marie-Tooth_disease_type_1B	8816708	NA
chr1	161352338	161352731	161352447	1	2_nonEC_specific	O	0	0	NA	NA	NA	NA	NA	NA	NA	NA
chr1	161356403	161356710	161356593	1	2_nonEC_specific	C	0	0	NA	NA	NA	NA	NA	NA	NA	NA
chr1	161359511	161359839	161359701	1	1_HAEC_specific	O	0	0	NA	NA	NA	NA	NA	NA	NA	NA
chr1	161360053	161360318	161360271	1	1_HAEC_specific	O	0	0	NA	NA	NA	NA	NA	NA	NA	NA
chr1	161369064	161369964	161369640	1	2_nonEC_specific	O	0	0	NA	NA	NA	NA	NA	NA	NA	NA
chr1	161416975	161417415	161417322	1	3	O	0	0	NA	NA	NA	NA	NA	NA	NA	NA
chr1	161424205	161424494	161424396	1	3	O	0	0	NA	NA	NA	NA	NA	NA	NA	NA
chr1	161424595	161424822	161424694	1	3	O	0	0	NA	NA	NA	NA	NA	NA	NA	NA
chr1	161432010	161432234	161432108	1	3	O	0	0	NA	NA	NA	NA	NA	NA	NA	NA
chr1	161439170	161439628	161439526	1	3	O	0	0	NA	NA	NA	NA	NA	NA	NA	NA
chr1	161469443	161469696	161469558	1	2_EC_specific	C	0	0	NA	NA	NA	NA	NA	NA	NA	NA
chr1	161476344	161476586	161476448	1	2_nonEC_specific	C	0	0	NA	NA	NA	NA	NA	NA	NA	NA
chr1	161500110	161500265	161500163	1	1_HAEC_specific	O	0	0	NA	NA	NA	NA	NA	NA	NA	NA
chr1	161500413	161501142	161500581	1	2_nonEC_specific	O	0	0	NA	NA	NA	NA	NA	NA	NA	NA
chr1	161507109	161507290	161507165	1	1_HAEC_specific	C	0	0	NA	NA	NA	NA	NA	NA	NA	NA
chr1	16152238	16152532	16152387	1	2_nonEC_specific	C	0	0	NA	NA	NA	NA	NA	NA	NA	NA
chr1	161581828	161582630	161582176	1	3	O	0	0	NA	NA	NA	NA	NA	NA	NA	NA
chr1	16160905	16162632	16162473	2	2_nonEC_specific	O	0	0	NA	NA	NA	NA	NA	NA	NA	NA
chr1	161696046	161696199	161696116	1	1_HAEC_specific	C	0	0	NA	NA	NA	NA	NA	NA	NA	NA
chr1	161696953	161697267	161697084	2	2_nonEC_specific	O	0	0	NA	NA	NA	NA	NA	NA	NA	NA
chr1	161698513	161698796	161698656	1	3	C	0	0	NA	NA	NA	NA	NA	NA	NA	NA
chr1	161700033	161700310	161700164	1	1_HAEC_specific	C	0	0	NA	NA	NA	NA	NA	NA	NA	NA
chr1	161719400	161719752	161719529	1	2_nonEC_specific	O	0	0	NA	NA	NA	NA	NA	NA	NA	NA
chr1	161735838	161736589	161736325	2	2_nonEC_specific	O	0	0	CS156876	2	DM	rs797045170	ATF6	Achromatopsia	26029869	NA
chr1	16173669	16173809	16173763	2	1_HAEC_specific	C	0	0	NA	NA	NA	NA	NA	NA	NA	NA
chr1	16175746	16176477	16176054	2	2_nonEC_specific	O	0	1	NA	NA	NA	NA	NA	NA	NA	NA
chr1	161762720	161762870	161762784	1	1_HAEC_specific	O	0	0	NA	NA	NA	NA	NA	NA	NA	NA
chr1	1617662	1618205	1617902	1	2_nonEC_specific	O	0	0	NA	NA	NA	NA	NA	NA	NA	NA
chr1	16176930	16177162	16177053	3	1_HAEC_specific	C	0	0	NA	NA	NA	NA	NA	NA	NA	NA
chr1	161812956	161813254	161813119	1	2_EC_specific	O	0	0	NA	NA	NA	NA	NA	NA	NA	NA
chr1	161880524	161880759	161880632	1	2_nonEC_specific	C	0	0	NA	NA	NA	NA	NA	NA	NA	NA
chr1	161932324	161932660	161932462	2	1_HAEC_specific	O	0	0	NA	NA	NA	NA	NA	NA	NA	NA
chr1	161998559	161999242	161998681	1	1_HAEC_specific	C	0	0	NA	NA	NA	NA	NA	NA	NA	NA
chr1	162024875	162025355	162025132	1	1_HAEC_specific	O	0	0	NA	NA	NA	NA	NA	NA	NA	NA
chr1	162039007	162039386	162039277	3	1_HAEC_specific	O	0	0	NA	NA	NA	NA	NA	NA	NA	NA
chr1	162050426	162050575	162050530	2	1_HAEC_specific	C	0	0	NA	NA	NA	NA	NA	NA	NA	NA
chr1	162051079	162051459	162051238	1	2_EC_specific	O	0	0	NA	NA	NA	NA	NA	NA	NA	NA
chr1	162058390	162058641	162058511	1	1_HAEC_specific	O	0	0	NA	NA	NA	NA	NA	NA	NA	NA
chr1	162077807	162078138	162077943	1	1_HAEC_specific	O	0	0	NA	NA	NA	NA	NA	NA	NA	NA
chr1	16209264	16209598	16209467	1	2_nonEC_specific	C	0	0	NA	NA	NA	NA	NA	NA	NA	NA
chr1	162106605	162106889	162106718	1	1_HAEC_specific	O	0	0	NA	NA	NA	NA	NA	NA	NA	NA
chr1	16212225	16212489	16212353	1	2_nonEC_specific	O	0	0	NA	NA	NA	NA	NA	NA	NA	NA
chr1	16212703	16213015	16212966	2	2_nonEC_specific	O	0	0	NA	NA	NA	NA	NA	NA	NA	NA
chr1	162128482	162128622	162128568	1	1_HAEC_specific	C	0	0	NA	NA	NA	NA	NA	NA	NA	NA
chr1	162161106	162161552	162161407	2	1_HAEC_specific	O	0	0	NA	NA	NA	NA	NA	NA	NA	NA
chr1	162183360	162183646	162183554	2	2_nonEC_specific	O	0	0	NA	NA	NA	NA	NA	NA	NA	NA
chr1	162275845	162276090	162275980	1	1_HAEC_specific	O	0	0	NA	NA	NA	NA	NA	NA	NA	NA
chr1	1622779	1625178	1623733	1	3	O	0	1	NA	NA	NA	NA	NA	NA	NA	NA
chr1	162280127	162280619	162280427	1	1_HAEC_specific	O	0	0	NA	NA	NA	NA	NA	NA	NA	NA
chr1	162319608	162319905	162319717	2	1_HAEC_specific	O	0	0	NA	NA	NA	NA	NA	NA	NA	NA
chr1	162320023	162320210	162320082	2	1_HAEC_specific	O	0	0	NA	NA	NA	NA	NA	NA	NA	NA
chr1	162358448	162358690	162358562	2	2_nonEC_specific	C	0	0	NA	NA	NA	NA	NA	NA	NA	NA
chr1	162375734	162375918	162375791	1	1_HAEC_specific	C	0	0	NA	NA	NA	NA	NA	NA	NA	NA
chr1	162459550	162459748	162459655	1	1_HAEC_specific	O	0	0	NA	NA	NA	NA	NA	NA	NA	NA
chr1	162467544	162467965	162467933	3	1_HAEC_specific	O	0	0	NA	NA	NA	NA	NA	NA	NA	NA
chr1	162508707	162508932	162508807	1	1_HAEC_specific	O	0	0	NA	NA	NA	NA	NA	NA	NA	NA
chr1	162509094	162509287	162509207	1	1_HAEC_specific	O	0	0	NA	NA	NA	NA	NA	NA	NA	NA
chr1	162511248	162511929	162511697	1	3	O	0	0	NA	NA	NA	NA	NA	NA	NA	NA
chr1	162530716	162532481	162530905	2	2_nonEC_specific	O	0	0	NA	NA	NA	NA	NA	NA	NA	NA
chr1	162599550	162599780	162599642	1	2_nonEC_specific	C	0	0	NA	NA	NA	NA	NA	NA	NA	NA
chr1	162600830	162601043	162600962	1	2_nonEC_specific	C	0	0	NA	NA	NA	NA	NA	NA	NA	NA
chr1	162633687	162633869	162633810	2	4	C	0	0	NA	NA	NA	NA	NA	NA	NA	NA
chr1	162641070	162641591	162641301	1	2_nonEC_specific	O	0	0	NA	NA	NA	NA	NA	NA	NA	NA
chr1	16264131	16264596	16264428	2	1_HAEC_specific	O	0	0	NA	NA	NA	NA	NA	NA	NA	NA
chr1	162646441	162646859	162646730	2	1_HAEC_specific	O	0	0	NA	NA	NA	NA	NA	NA	NA	NA
chr1	162651687	162652318	162652039	1	2_nonEC_specific	O	0	1	NA	NA	NA	NA	NA	NA	NA	NA
chr1	162660725	162661018	162660878	1	2_EC_specific	O	0	0	NA	NA	NA	NA	NA	NA	NA	NA
chr1	162726448	162726588	162726472	2	1_HAEC_specific	O	0	0	NA	NA	NA	NA	NA	NA	NA	NA
chr1	16275475	16276671	16275774	1	3	O	0	0	NA	NA	NA	NA	NA	NA	NA	NA
chr1	16277368	16277706	16277597	1	1_HAEC_specific	C	0	0	NA	NA	NA	NA	NA	NA	NA	NA
chr1	16279002	16280174	16279501	1	2_EC_specific	O	0	1	NA	NA	NA	NA	NA	NA	NA	NA
chr1	162826114	162826436	162826292	1	1_HAEC_specific	O	0	0	NA	NA	NA	NA	NA	NA	NA	NA
chr1	162843569	162843738	162843670	1	1_HAEC_specific	O	0	0	NA	NA	NA	NA	NA	NA	NA	NA
chr1	16284694	16284962	16284829	1	1_HAEC_specific	CA	0	0	NA	NA	NA	NA	NA	NA	NA	NA
chr1	16291877	16293297	16292950	1	4	OA	0	1	NA	NA	NA	NA	NA	NA	NA	NA
chr1	162954519	162954810	162954626	1	2_EC_specific	O	0	0	NA	NA	NA	NA	NA	NA	NA	NA
chr1	163005566	163005800	163005685	1	1_HAEC_specific	O	0	0	NA	NA	NA	NA	NA	NA	NA	NA
chr1	16301200	16302156	16301475	1	2_nonEC_specific	O	0	0	NA	NA	NA	NA	NA	NA	NA	NA
chr1	16302327	16302633	16302464	1	2_nonEC_specific	O	0	0	NA	NA	NA	NA	NA	NA	NA	NA
chr1	163042459	163042770	163042632	1	1_HAEC_specific	C	0	0	NA	NA	NA	NA	NA	NA	NA	NA
chr1	163064033	163064618	163064172	1	1_HAEC_specific	C	0	0	NA	NA	NA	NA	NA	NA	NA	NA
chr1	163116831	163117210	163117014	1	2_EC_specific	O	0	0	NA	NA	NA	NA	NA	NA	NA	NA
chr1	16311926	16312631	16312367	1	3	OA	0	1	NA	NA	NA	NA	NA	NA	NA	NA
chr1	163137875	163138327	163138089	2	2_EC_specific	O	0	1	NA	NA	NA	NA	NA	NA	NA	NA
chr1	163165700	163166413	163165867	1	2_EC_specific	O	0	0	NA	NA	NA	NA	NA	NA	NA	NA
chr1	163233666	163234013	163233818	1	3	OA	0	0	NA	NA	NA	NA	NA	NA	NA	NA
chr1	163291512	163291867	163291602	2	3	O	0	0	NA	NA	NA	NA	NA	NA	NA	NA
chr1	16339292	16339638	16339543	1	1_HAEC_specific	OA	0	0	NA	NA	NA	NA	NA	NA	NA	NA
chr1	16339740	16340021	16339902	1	1_HAEC_specific	OA	0	0	NA	NA	NA	NA	NA	NA	NA	NA
chr1	16355964	16356223	16356084	1	1_HAEC_specific	C	0	0	NA	NA	NA	NA	NA	NA	NA	NA
chr1	16373441	16373635	16373569	1	1_HAEC_specific	C	0	0	NA	NA	NA	NA	NA	NA	NA	NA
chr1	16377670	16377937	16377803	1	1_HAEC_specific	C	0	0	NA	NA	NA	NA	NA	NA	NA	NA
chr1	16405454	16406058	16405585	1	1_HAEC_specific	O	0	0	NA	NA	NA	NA	NA	NA	NA	NA
chr1	16415578	16415944	16415710	1	1_HAEC_specific	O	0	0	NA	NA	NA	NA	NA	NA	NA	NA
chr1	16433262	16433656	16433379	1	1_HAEC_specific	O	0	0	NA	NA	NA	NA	NA	NA	NA	NA
chr1	164529001	164529166	164529079	2	1_HAEC_specific	C	0	0	NA	NA	NA	NA	NA	NA	NA	NA
chr1	164581102	164581255	164581168	3	1_HAEC_specific	O	0	0	NA	NA	NA	NA	NA	NA	NA	NA
chr1	16458209	16458475	16458311	1	1_HAEC_specific	C	0	0	CD142725	5	DM?	NULL	EPHA2	Schizophrenia	24463507	NA
chr1	16458209	16458475	16458311	1	1_HAEC_specific	C	0	0	CM101843	1	DM	rs766078852	EPHA2	Cataract	20361013	0.76
chr1	16460553	16461251	16460715	1	1_HAEC_specific	CA	0	0	NA	NA	NA	NA	NA	NA	NA	NA
chr1	16465239	16465791	16465556	3	2_EC_specific	O	0	0	NA	NA	NA	NA	NA	NA	NA	NA
chr1	16465960	16466271	16466180	1	1_HAEC_specific	O	0	0	NA	NA	NA	NA	NA	NA	NA	NA
chr1	16467423	16468909	16468299	3	2_EC_specific	C	0	1	NA	NA	NA	NA	NA	NA	NA	NA
chr1	164678460	164678758	164678625	1	2_nonEC_specific	C	0	0	NA	NA	NA	NA	NA	NA	NA	NA
chr1	164681356	164682260	164681946	3	2_EC_specific	O	0	0	NA	NA	NA	NA	NA	NA	NA	NA
chr1	164689140	164689470	164689373	2	1_HAEC_specific	C	0	0	NA	NA	NA	NA	NA	NA	NA	NA
chr1	16470102	16470283	16470181	2	1_HAEC_specific	C	0	0	NA	NA	NA	NA	NA	NA	NA	NA
chr1	16470370	16470870	16470615	2	1_HAEC_specific	C	0	0	NA	NA	NA	NA	NA	NA	NA	NA
chr1	16470994	16473731	16471938	3	2_EC_specific	O	1	1	NA	NA	NA	NA	NA	NA	NA	NA
chr1	164756568	164756708	164756659	2	1_HAEC_specific	O	0	0	NA	NA	NA	NA	NA	NA	NA	NA
chr1	164774711	164774995	164774872	2	1_HAEC_specific	O	0	0	NA	NA	NA	NA	NA	NA	NA	NA
chr1	16477628	16478006	16477902	2	1_HAEC_specific	C	0	0	NA	NA	NA	NA	NA	NA	NA	NA
chr1	16478724	16480156	16479387	3	2_EC_specific	OA	1	1	NA	NA	NA	NA	NA	NA	NA	NA
chr1	16480769	16481094	16481044	2	1_HAEC_specific	C	0	0	NA	NA	NA	NA	NA	NA	NA	NA
chr1	16481217	16482238	16482051	3	2_nonEC_specific	C	0	0	NA	NA	NA	NA	NA	NA	NA	NA
chr1	16482417	16483139	16482654	2	2_nonEC_specific	O	0	0	CR1713447	3	FP	rs6603883	EPHA2	Decreased_transcriptional_activity	28855599	NA
chr1	164826896	164827063	164826971	1	1_HAEC_specific	C	0	0	NA	NA	NA	NA	NA	NA	NA	NA
chr1	16483221	16483695	16483454	1	1_HAEC_specific	C	0	0	NA	NA	NA	NA	NA	NA	NA	NA
chr1	16490685	16491457	16491084	2	3	O	0	0	NA	NA	NA	NA	NA	NA	NA	NA
chr1	16493637	16494610	16493964	1	1_HAEC_specific	O	0	0	NA	NA	NA	NA	NA	NA	NA	NA
chr1	16498376	16498589	16498451	2	1_HAEC_specific	C	0	0	NA	NA	NA	NA	NA	NA	NA	NA
chr1	16499723	16500349	16500022	2	1_HAEC_specific	O	0	0	NA	NA	NA	NA	NA	NA	NA	NA
chr1	16502282	16502721	16502574	1	2_nonEC_specific	O	0	0	NA	NA	NA	NA	NA	NA	NA	NA
chr1	16508030	16509147	16508685	3	3	O	1	1	NA	NA	NA	NA	NA	NA	NA	NA
chr1	16514268	16514433	16514335	1	1_HAEC_specific	O	0	0	NA	NA	NA	NA	NA	NA	NA	NA
chr1	16515543	16515892	16515710	1	1_HAEC_specific	C	0	0	NA	NA	NA	NA	NA	NA	NA	NA
chr1	16525299	16525562	16525424	1	1_HAEC_specific	C	0	0	NA	NA	NA	NA	NA	NA	NA	NA
chr1	16533258	16533606	16533472	1	2_nonEC_specific	O	0	0	NA	NA	NA	NA	NA	NA	NA	NA
chr1	165345213	165346136	165345579	2	3	O	0	1	NA	NA	NA	NA	NA	NA	NA	NA
chr1	165362280	165362424	165362358	2	1_HAEC_specific	O	0	0	NA	NA	NA	NA	NA	NA	NA	NA
chr1	165367327	165367467	165367397	1	1_HAEC_specific	O	0	0	NA	NA	NA	NA	NA	NA	NA	NA
chr1	165451384	165451854	165451611	1	3	O	0	0	NA	NA	NA	NA	NA	NA	NA	NA
chr1	1655537	1656231	1656065	1	3	O	0	0	NA	NA	NA	NA	NA	NA	NA	NA
chr1	165567117	165567916	165567317	2	2_nonEC_specific	O	0	0	NA	NA	NA	NA	NA	NA	NA	NA
chr1	165600862	165601073	165600957	2	1_HAEC_specific	O	0	0	NA	NA	NA	NA	NA	NA	NA	NA
chr1	165601175	165601481	165601300	2	1_HAEC_specific	O	0	0	NA	NA	NA	NA	NA	NA	NA	NA
chr1	165606549	165607077	165606801	3	2_nonEC_specific	O	0	1	NA	NA	NA	NA	NA	NA	NA	NA
chr1	165643953	165644144	165644031	1	1_HAEC_specific	O	0	0	NA	NA	NA	NA	NA	NA	NA	NA
chr1	165665751	165666165	165665964	1	2_nonEC_specific	C	0	0	NA	NA	NA	NA	NA	NA	NA	NA
chr1	165667373	165667775	165667573	1	1_HAEC_specific	O	0	0	NA	NA	NA	NA	NA	NA	NA	NA
chr1	165737907	165738394	165738099	2	1_HAEC_specific	O	0	0	NA	NA	NA	NA	NA	NA	NA	NA
chr1	16575127	16575615	16575468	2	3	O	0	0	NA	NA	NA	NA	NA	NA	NA	NA
chr1	16576291	16576673	16576426	1	3	O	0	0	NA	NA	NA	NA	NA	NA	NA	NA
chr1	165776956	165777212	165777094	1	1_HAEC_specific	O	0	0	NA	NA	NA	NA	NA	NA	NA	NA
chr1	165795999	165796653	165796318	2	3	O	0	0	NA	NA	NA	NA	NA	NA	NA	NA
chr1	165796726	165797235	165797134	2	1_HAEC_specific	O	0	0	NA	NA	NA	NA	NA	NA	NA	NA
chr1	165797342	165798170	165797457	3	1_HAEC_specific	O	0	0	NA	NA	NA	NA	NA	NA	NA	NA
chr1	165805243	165805411	165805302	1	1_HAEC_specific	C	0	0	NA	NA	NA	NA	NA	NA	NA	NA
chr1	165811323	165811710	165811480	1	1_HAEC_specific	C	0	0	NA	NA	NA	NA	NA	NA	NA	NA
chr1	165838208	165838405	165838296	1	1_HAEC_specific	C	0	0	NA	NA	NA	NA	NA	NA	NA	NA
chr1	165840609	165840919	165840820	2	1_HAEC_specific	O	0	0	NA	NA	NA	NA	NA	NA	NA	NA
chr1	165847290	165847468	165847417	1	2_nonEC_specific	C	0	0	NA	NA	NA	NA	NA	NA	NA	NA
chr1	165853253	165854461	165854082	1	2_nonEC_specific	O	0	1	NA	NA	NA	NA	NA	NA	NA	NA
chr1	165865628	165865927	165865749	1	2_EC_specific	O	0	0	NA	NA	NA	NA	NA	NA	NA	NA
chr1	165868034	165868667	165868236	1	2_nonEC_specific	O	0	0	NA	NA	NA	NA	NA	NA	NA	NA
chr1	165868761	165869249	165868994	2	1_HAEC_specific	O	0	1	NA	NA	NA	NA	NA	NA	NA	NA
chr1	165869814	165870497	165870158	1	1_HAEC_specific	O	0	0	NA	NA	NA	NA	NA	NA	NA	NA
chr1	165872855	165873642	165873062	1	1_HAEC_specific	O	0	0	NA	NA	NA	NA	NA	NA	NA	NA
chr1	165880071	165880525	165880302	1	1_HAEC_specific	O	0	0	NA	NA	NA	NA	NA	NA	NA	NA
chr1	165883593	165883859	165883668	1	1_HAEC_specific	O	0	0	NA	NA	NA	NA	NA	NA	NA	NA
chr1	16593047	16593414	16593243	1	1_HAEC_specific	O	0	0	NA	NA	NA	NA	NA	NA	NA	NA
chr1	16594263	16594469	16594367	1	1_HAEC_specific	C	0	0	NA	NA	NA	NA	NA	NA	NA	NA
chr1	166134362	166134688	166134592	1	1_HAEC_specific	O	0	0	NA	NA	NA	NA	NA	NA	NA	NA
chr1	166135264	166135404	166135313	1	1_HAEC_specific	C	0	0	NA	NA	NA	NA	NA	NA	NA	NA
chr1	16675469	16675649	16675531	1	1_HAEC_specific	C	0	0	NA	NA	NA	NA	NA	NA	NA	NA
chr1	16679105	16679290	16679198	1	1_HAEC_specific	O	0	0	NA	NA	NA	NA	NA	NA	NA	NA
chr1	166808173	166808836	166808483	1	2_nonEC_specific	O	0	1	NA	NA	NA	NA	NA	NA	NA	NA
chr1	166809478	166809770	166809578	1	1_HAEC_specific	C	0	0	NA	NA	NA	NA	NA	NA	NA	NA
chr1	166809948	166810439	166810046	1	1_HAEC_specific	CA	0	0	NA	NA	NA	NA	NA	NA	NA	NA
chr1	166811562	166811988	166811685	1	3	OA	0	0	NA	NA	NA	NA	NA	NA	NA	NA
chr1	166813338	166813848	166813605	1	3	OA	0	0	NA	NA	NA	NA	NA	NA	NA	NA
chr1	166844921	166845527	166845160	2	2_nonEC_specific	O	0	0	NA	NA	NA	NA	NA	NA	NA	NA
chr1	166845614	166845876	166845742	3	2_nonEC_specific	O	0	0	NA	NA	NA	NA	NA	NA	NA	NA
chr1	166853408	166853576	166853441	1	1_HAEC_specific	C	0	0	NA	NA	NA	NA	NA	NA	NA	NA
chr1	16691583	16691833	16691721	1	1_HAEC_specific	C	0	0	NA	NA	NA	NA	NA	NA	NA	NA
chr1	16693947	16694582	16694294	2	2_nonEC_specific	O	0	0	NA	NA	NA	NA	NA	NA	NA	NA
chr1	16698276	16698610	16698503	2	1_HAEC_specific	O	0	0	NA	NA	NA	NA	NA	NA	NA	NA
chr1	16702093	16702604	16702292	2	1_HAEC_specific	O	0	0	NA	NA	NA	NA	NA	NA	NA	NA
chr1	167028444	167029098	167028962	1	1_HAEC_specific	O	0	0	NA	NA	NA	NA	NA	NA	NA	NA
chr1	167190910	167191178	167191002	3	1_HAEC_specific	C	0	0	NA	NA	NA	NA	NA	NA	NA	NA
chr1	167191252	167191848	167191466	3	2_nonEC_specific	O	0	0	NA	NA	NA	NA	NA	NA	NA	NA
chr1	167199077	167199403	167199207	1	1_HAEC_specific	O	0	0	NA	NA	NA	NA	NA	NA	NA	NA
chr1	16723676	16724142	16724000	1	1_HAEC_specific	O	0	0	NA	NA	NA	NA	NA	NA	NA	NA
chr1	167237166	167237424	167237299	1	2_nonEC_specific	O	0	0	NA	NA	NA	NA	NA	NA	NA	NA
chr1	167373365	167374037	167373564	1	2_nonEC_specific	O	1	1	NA	NA	NA	NA	NA	NA	NA	NA
chr1	167424400	167425599	167425131	2	2_nonEC_specific	O	0	0	NA	NA	NA	NA	NA	NA	NA	NA
chr1	1676172	1677484	1677004	2	3	O	0	1	NA	NA	NA	NA	NA	NA	NA	NA
chr1	167624408	167624561	167624491	3	1_HAEC_specific	O	0	0	NA	NA	NA	NA	NA	NA	NA	NA
chr1	167624705	167624890	167624838	3	1_HAEC_specific	O	0	0	NA	NA	NA	NA	NA	NA	NA	NA
chr1	167658749	167659049	167658895	2	2_EC_specific	C	0	0	NA	NA	NA	NA	NA	NA	NA	NA
chr1	167667099	167667257	167667214	1	2_nonEC_specific	OA	0	0	NA	NA	NA	NA	NA	NA	NA	NA
chr1	16767051	16768250	16767737	3	3	O	0	1	NA	NA	NA	NA	NA	NA	NA	NA
chr1	167678260	167678670	167678359	1	3	OA	0	0	NA	NA	NA	NA	NA	NA	NA	NA
chr1	167683668	167684089	167683935	2	1_HAEC_specific	O	0	0	NA	NA	NA	NA	NA	NA	NA	NA
chr1	167684750	167684903	167684818	1	1_HAEC_specific	O	0	0	NA	NA	NA	NA	NA	NA	NA	NA
chr1	167690380	167690539	167690493	1	1_HAEC_specific	O	0	0	NA	NA	NA	NA	NA	NA	NA	NA
chr1	167691003	167691173	167691084	2	1_HAEC_specific	O	0	0	NA	NA	NA	NA	NA	NA	NA	NA
chr1	167691545	167691864	167691599	1	1_HAEC_specific	O	0	0	NA	NA	NA	NA	NA	NA	NA	NA
chr1	167744014	167744978	167744661	2	2_EC_specific	O	1	1	NA	NA	NA	NA	NA	NA	NA	NA
chr1	1677645	1678321	1677922	2	3	O	0	0	NA	NA	NA	NA	NA	NA	NA	NA
chr1	167764976	167765403	167765320	2	1_HAEC_specific	O	0	0	NA	NA	NA	NA	NA	NA	NA	NA
chr1	167766290	167766669	167766516	2	2_nonEC_specific	O	0	0	NA	NA	NA	NA	NA	NA	NA	NA
chr1	167772596	167773294	167772893	3	3	O	0	1	NA	NA	NA	NA	NA	NA	NA	NA
chr1	16778284	16778517	16778416	1	2_nonEC_specific	C	0	0	CS1620325	2	DM?	rs1254442620	NECAP2	Autism	26582266	NA
chr1	167788840	167789643	167789242	1	2_EC_specific	O	0	0	NA	NA	NA	NA	NA	NA	NA	NA
chr1	167831983	167832230	167832098	1	2_EC_specific	O	0	0	NA	NA	NA	NA	NA	NA	NA	NA
chr1	167905222	167905472	167905405	2	2_nonEC_specific	O	0	0	NA	NA	NA	NA	NA	NA	NA	NA
chr1	167906156	167906484	167906384	2	1_HAEC_specific	C	0	0	NA	NA	NA	NA	NA	NA	NA	NA
chr1	167933861	167934202	167933974	1	1_HAEC_specific	O	0	0	NA	NA	NA	NA	NA	NA	NA	NA
chr1	168082074	168082458	168082324	2	2_nonEC_specific	O	0	0	NA	NA	NA	NA	NA	NA	NA	NA
chr1	168111214	168111354	168111265	1	1_HAEC_specific	C	0	0	NA	NA	NA	NA	NA	NA	NA	NA
chr1	168147818	168149069	168148637	2	2_nonEC_specific	O	0	0	NA	NA	NA	NA	NA	NA	NA	NA
chr1	168194905	168195064	168195024	2	1_HAEC_specific	O	0	0	NA	NA	NA	NA	NA	NA	NA	NA
chr1	168195229	168195964	168195620	2	2_nonEC_specific	O	0	0	NA	NA	NA	NA	NA	NA	NA	NA
chr1	168212700	168212840	168212742	1	1_HAEC_specific	OA	0	0	NA	NA	NA	NA	NA	NA	NA	NA
chr1	168230744	168231142	168230876	1	1_HAEC_specific	O	0	0	NA	NA	NA	NA	NA	NA	NA	NA
chr1	16826137	16826294	16826171	1	1_HAEC_specific	C	0	0	NA	NA	NA	NA	NA	NA	NA	NA
chr1	168288994	168289225	168289123	1	1_HAEC_specific	O	0	0	NA	NA	NA	NA	NA	NA	NA	NA
chr1	168310960	168311114	168311034	1	2_nonEC_specific	C	0	0	NA	NA	NA	NA	NA	NA	NA	NA
chr1	168348513	168348661	168348602	1	2_nonEC_specific	C	0	0	NA	NA	NA	NA	NA	NA	NA	NA
chr1	16839419	16839802	16839547	1	1_HAEC_specific	C	0	0	NA	NA	NA	NA	NA	NA	NA	NA
chr1	16839965	16840962	16840692	1	3	O	0	0	NA	NA	NA	NA	NA	NA	NA	NA
chr1	16855497	16855693	16855586	1	1_HAEC_specific	C	0	0	NA	NA	NA	NA	NA	NA	NA	NA
chr1	16856211	16856381	16856284	1	1_HAEC_specific	C	0	0	NA	NA	NA	NA	NA	NA	NA	NA
chr1	16858019	16858311	16858085	1	1_HAEC_specific	O	0	0	NA	NA	NA	NA	NA	NA	NA	NA
chr1	168889847	168890337	168890155	2	2_EC_specific	O	0	0	NA	NA	NA	NA	NA	NA	NA	NA
chr1	168892795	168893431	168893137	1	2_EC_specific	OA	0	0	NA	NA	NA	NA	NA	NA	NA	NA
chr1	168973346	168973671	168973554	1	2_nonEC_specific	C	0	0	NA	NA	NA	NA	NA	NA	NA	NA
chr1	169016436	169016644	169016544	1	2_nonEC_specific	C	0	0	NA	NA	NA	NA	NA	NA	NA	NA
chr1	169017430	169017664	169017532	2	2_nonEC_specific	C	0	0	NA	NA	NA	NA	NA	NA	NA	NA
chr1	169077001	169077226	169077133	1	1_HAEC_specific	C	0	0	NA	NA	NA	NA	NA	NA	NA	NA
chr1	169078085	169078225	169078105	1	1_HAEC_specific	C	0	0	NA	NA	NA	NA	NA	NA	NA	NA
chr1	169080390	169080574	169080448	1	1_HAEC_specific	O	0	0	NA	NA	NA	NA	NA	NA	NA	NA
chr1	169082944	169083172	169083045	2	1_HAEC_specific	O	0	0	NA	NA	NA	NA	NA	NA	NA	NA
chr1	169085409	169085636	169085512	1	1_HAEC_specific	C	0	0	NA	NA	NA	NA	NA	NA	NA	NA
chr1	169098738	169098914	169098810	1	1_HAEC_specific	O	0	0	NA	NA	NA	NA	NA	NA	NA	NA
chr1	16920333	16920825	16920630	1	1_HAEC_specific	OA	0	0	NA	NA	NA	NA	NA	NA	NA	NA
chr1	169204871	169205111	169204985	1	1_HAEC_specific	OA	0	0	NA	NA	NA	NA	NA	NA	NA	NA
chr1	169219337	169219484	169219416	1	1_HAEC_specific	O	0	0	NA	NA	NA	NA	NA	NA	NA	NA
chr1	169337372	169337629	169337422	3	1_HAEC_specific	O	0	0	NA	NA	NA	NA	NA	NA	NA	NA
chr1	16939128	16939520	16939237	1	2_nonEC_specific	O	0	0	NA	NA	NA	NA	NA	NA	NA	NA
chr1	16939778	16939980	16939861	1	1_HAEC_specific	O	0	0	NA	NA	NA	NA	NA	NA	NA	NA
chr1	16940082	16940523	16940259	1	2_nonEC_specific	O	0	0	NA	NA	NA	NA	NA	NA	NA	NA
chr1	169455372	169455604	169455549	2	2_nonEC_specific	O	0	0	NA	NA	NA	NA	NA	NA	NA	NA
chr1	169555665	169555805	169555781	2	1_HAEC_specific	O	0	0	NA	NA	NA	NA	NA	NA	NA	NA
chr1	169579444	169579805	169579571	2	1_HAEC_specific	O	0	0	NA	NA	NA	NA	NA	NA	NA	NA
chr1	169587614	169587955	169587779	2	1_HAEC_specific	O	0	0	NA	NA	NA	NA	NA	NA	NA	NA
chr1	169588283	169588562	169588430	1	1_HAEC_specific	O	0	0	NA	NA	NA	NA	NA	NA	NA	NA
chr1	169593513	169593691	169593585	2	1_HAEC_specific	O	0	0	NA	NA	NA	NA	NA	NA	NA	NA
chr1	169599415	169599587	169599512	2	1_HAEC_specific	O	0	0	NA	NA	NA	NA	NA	NA	NA	NA
chr1	169617584	169617925	169617833	1	2_EC_specific	C	0	0	NA	NA	NA	NA	NA	NA	NA	NA
chr1	169636435	169636640	169636535	2	2_nonEC_specific	C	0	0	NA	NA	NA	NA	NA	NA	NA	NA
chr1	169640046	169640419	169640285	2	1_HAEC_specific	O	0	0	NA	NA	NA	NA	NA	NA	NA	NA
chr1	169644961	169645625	169645413	2	2_EC_specific	O	0	1	NA	NA	NA	NA	NA	NA	NA	NA
chr1	169646478	169646815	169646682	1	2_nonEC_specific	C	0	0	NA	NA	NA	NA	NA	NA	NA	NA
chr1	169649547	169650133	169649860	1	2_EC_specific	C	0	0	NA	NA	NA	NA	NA	NA	NA	NA
chr1	169690302	169691506	169690506	1	2_EC_specific	OA	0	0	NA	NA	NA	NA	NA	NA	NA	NA
chr1	169695786	169696224	169695881	1	2_EC_specific	C	0	0	CM961269	1	DP	rs5355	SELE	Atherosclerosis_association_with	8557254	0.1
chr1	169696756	169697054	169696804	1	2_EC_specific	C	0	0	CM025889	1	DP	rs5368	SELE	Immunoglobulin_A_nephropathy_association_with	11828340	0.1
chr1	169698605	169698898	169698621	1	2_EC_specific	C	0	0	NA	NA	NA	NA	NA	NA	NA	NA
chr1	169699566	169699791	169699684	1	2_EC_specific	C	0	0	NA	NA	NA	NA	NA	NA	NA	NA
chr1	169700359	169700512	169700465	1	2_EC_specific	C	0	0	NA	NA	NA	NA	NA	NA	NA	NA
chr1	169700910	169701196	169701083	1	2_EC_specific	OA	0	0	CM951147	1	DFP	rs5361	SELE	Atherosclerosis_association_with	7533025	0.11
chr1	169701690	169702861	169702481	1	2_EC_specific	OA	0	0	CR961737	3	DP	rs1805193	SELE	Atherosclerosis_association_with	8557254	NA
chr1	169702964	169703735	169703292	1	2_EC_specific	O	0	1	NA	NA	NA	NA	NA	NA	NA	NA
chr1	169706658	169707068	169706780	1	1_HAEC_specific	C	0	0	NA	NA	NA	NA	NA	NA	NA	NA
chr1	16970770	16971508	16971289	1	2_nonEC_specific	O	0	0	NA	NA	NA	NA	NA	NA	NA	NA
chr1	169708933	169709978	169709354	1	3	O	0	1	NA	NA	NA	NA	NA	NA	NA	NA
chr1	169714036	169715101	169714633	1	2_EC_specific	O	0	0	NA	NA	NA	NA	NA	NA	NA	NA
chr1	169732498	169732696	169732571	1	1_HAEC_specific	C	0	0	NA	NA	NA	NA	NA	NA	NA	NA
chr1	169748462	169748724	169748598	1	1_HAEC_specific	CA	0	0	NA	NA	NA	NA	NA	NA	NA	NA
chr1	169749070	169749525	169749360	1	2_EC_specific	O	0	0	NA	NA	NA	NA	NA	NA	NA	NA
chr1	169750559	169750840	169750690	1	2_EC_specific	OA	0	0	NA	NA	NA	NA	NA	NA	NA	NA
chr1	169752093	169752382	169752328	1	1_HAEC_specific	C	0	0	NA	NA	NA	NA	NA	NA	NA	NA
chr1	169763776	169764103	169763975	2	2_nonEC_specific	O	0	0	NA	NA	NA	NA	NA	NA	NA	NA
chr1	169862584	169862784	169862676	2	1_HAEC_specific	O	0	0	NA	NA	NA	NA	NA	NA	NA	NA
chr1	169862894	169863157	169862998	3	1_HAEC_specific	O	0	0	NA	NA	NA	NA	NA	NA	NA	NA
chr1	16992081	16992300	16992141	1	2_nonEC_specific	C	0	0	NA	NA	NA	NA	NA	NA	NA	NA
chr1	16992810	16993819	16993392	1	3	O	0	0	NA	NA	NA	NA	NA	NA	NA	NA
chr1	170036636	170037092	170036857	1	3	O	0	0	NA	NA	NA	NA	NA	NA	NA	NA
chr1	170043579	170043789	170043670	3	1_HAEC_specific	O	0	0	NA	NA	NA	NA	NA	NA	NA	NA
chr1	17046120	17046602	17046230	1	3	C	0	0	NA	NA	NA	NA	NA	NA	NA	NA
chr1	170463613	170463942	170463741	1	2_EC_specific	O	0	0	NA	NA	NA	NA	NA	NA	NA	NA
chr1	170500957	170501901	170501307	2	3	O	1	1	CX086060	4	DM	NULL	GORAB	Gerodermia_osteodysplasticum	18997784	NA
chr1	170531938	170532579	170532350	3	2_nonEC_specific	O	0	0	NA	NA	NA	NA	NA	NA	NA	NA
chr1	170603556	170603808	170603712	1	2_EC_specific	O	0	0	NA	NA	NA	NA	NA	NA	NA	NA
chr1	170603938	170604198	170604037	1	2_EC_specific	O	0	0	NA	NA	NA	NA	NA	NA	NA	NA
chr1	170630474	170630988	170630577	1	2_nonEC_specific	C	0	0	NA	NA	NA	NA	NA	NA	NA	NA
chr1	170651440	170651635	170651542	1	1_HAEC_specific	OA	0	0	NA	NA	NA	NA	NA	NA	NA	NA
chr1	17066837	17067634	17067059	1	3	O	0	0	NA	NA	NA	NA	NA	NA	NA	NA
chr1	170677021	170677489	170677321	2	1_HAEC_specific	O	0	0	NA	NA	NA	NA	NA	NA	NA	NA
chr1	170680924	170681196	170681087	2	1_HAEC_specific	C	0	0	NA	NA	NA	NA	NA	NA	NA	NA
chr1	17068159	17068393	17068282	1	2_nonEC_specific	C	0	0	NA	NA	NA	NA	NA	NA	NA	NA
chr1	170879628	170879785	170879744	1	2_nonEC_specific	O	0	0	NA	NA	NA	NA	NA	NA	NA	NA
chr1	17099428	17099592	17099496	1	1_HAEC_specific	C	0	0	NA	NA	NA	NA	NA	NA	NA	NA
chr1	171110702	171111595	171111382	1	2_nonEC_specific	O	0	0	NA	NA	NA	NA	NA	NA	NA	NA
chr1	171111754	171111995	171111868	1	2_nonEC_specific	O	0	0	NA	NA	NA	NA	NA	NA	NA	NA
chr1	171157619	171158065	171157721	1	1_HAEC_specific	O	0	0	NA	NA	NA	NA	NA	NA	NA	NA
chr1	171279938	171280127	171280045	1	2_nonEC_specific	C	0	0	NA	NA	NA	NA	NA	NA	NA	NA
chr1	171403917	171404345	171404150	1	2_nonEC_specific	O	0	0	NA	NA	NA	NA	NA	NA	NA	NA
chr1	171407681	171407832	171407740	1	1_HAEC_specific	O	0	0	NA	NA	NA	NA	NA	NA	NA	NA
chr1	1714225	1714685	1714465	1	1_HAEC_specific	O	0	0	NA	NA	NA	NA	NA	NA	NA	NA
chr1	171437555	171437948	171437694	1	2_EC_specific	O	0	0	NA	NA	NA	NA	NA	NA	NA	NA
chr1	171454281	171455599	171455183	2	4	O	0	1	NA	NA	NA	NA	NA	NA	NA	NA
chr1	171579585	171579725	171579688	1	2_nonEC_specific	C	0	0	NA	NA	NA	NA	NA	NA	NA	NA
chr1	171624043	171624876	171624530	1	1_HAEC_specific	O	0	0	NA	NA	NA	NA	NA	NA	NA	NA
chr1	171684886	171685077	171684987	1	2_nonEC_specific	C	0	0	NA	NA	NA	NA	NA	NA	NA	NA
chr1	171699323	171699487	171699404	1	1_HAEC_specific	O	0	0	NA	NA	NA	NA	NA	NA	NA	NA
chr1	171710524	171711499	171711044	2	2_nonEC_specific	O	0	0	NA	NA	NA	NA	NA	NA	NA	NA
chr1	171758022	171758181	171758110	1	2_nonEC_specific	OA	0	0	NA	NA	NA	NA	NA	NA	NA	NA
chr1	171810337	171810520	171810409	1	1_HAEC_specific	O	0	0	NA	NA	NA	NA	NA	NA	NA	NA
chr1	171882701	171882865	171882763	1	1_HAEC_specific	CA	0	0	NA	NA	NA	NA	NA	NA	NA	NA
chr1	171993714	171993949	171993839	1	1_HAEC_specific	C	0	0	NA	NA	NA	NA	NA	NA	NA	NA
chr1	171994165	171994446	171994317	1	2_nonEC_specific	C	0	0	NA	NA	NA	NA	NA	NA	NA	NA
chr1	172009699	172009876	172009768	1	1_HAEC_specific	O	0	0	NA	NA	NA	NA	NA	NA	NA	NA
chr1	172078581	172078803	172078665	1	2_EC_specific	O	0	0	NA	NA	NA	NA	NA	NA	NA	NA
chr1	172105167	172105485	172105258	1	2_nonEC_specific	O	0	0	NA	NA	NA	NA	NA	NA	NA	NA
chr1	172110786	172110978	172110906	1	1_HAEC_specific	O	0	0	NA	NA	NA	NA	NA	NA	NA	NA
chr1	172112573	172113147	172112984	1	1_HAEC_specific	O	0	0	NA	NA	NA	NA	NA	NA	NA	NA
chr1	172113763	172113994	172113890	1	1_HAEC_specific	O	0	0	NA	NA	NA	NA	NA	NA	NA	NA
chr1	172150474	172150995	172150810	1	1_HAEC_specific	O	0	0	NA	NA	NA	NA	NA	NA	NA	NA
chr1	17215689	17216208	17215922	1	1_HAEC_specific	O	0	0	NA	NA	NA	NA	NA	NA	NA	NA
chr1	17222228	17222995	17222548	1	3	O	1	1	NA	NA	NA	NA	NA	NA	NA	NA
chr1	172224110	172224261	172224179	1	2_EC_specific	O	0	0	NA	NA	NA	NA	NA	NA	NA	NA
chr1	17223615	17223828	17223723	1	1_HAEC_specific	C	0	0	NA	NA	NA	NA	NA	NA	NA	NA
chr1	172289806	172290285	172290134	1	3	O	0	0	NA	NA	NA	NA	NA	NA	NA	NA
chr1	172291044	172292106	172291556	2	3	O	0	0	NA	NA	NA	NA	NA	NA	NA	NA
chr1	172307470	172307704	172307571	1	1_HAEC_specific	OA	0	0	NA	NA	NA	NA	NA	NA	NA	NA
chr1	172309663	172310023	172309926	1	2_EC_specific	C	0	0	NA	NA	NA	NA	NA	NA	NA	NA
chr1	172311785	172312381	172311958	1	1_HAEC_specific	CA	0	0	NA	NA	NA	NA	NA	NA	NA	NA
chr1	172312524	172313279	172313037	2	3	O	0	1	NA	NA	NA	NA	NA	NA	NA	NA
chr1	172320909	172321153	172321023	1	2_nonEC_specific	O	0	0	NA	NA	NA	NA	NA	NA	NA	NA
chr1	172323576	172323747	172323678	1	1_HAEC_specific	C	0	0	NA	NA	NA	NA	NA	NA	NA	NA
chr1	172325779	172326076	172325910	1	2_EC_specific	C	0	0	NA	NA	NA	NA	NA	NA	NA	NA
chr1	172326995	172328500	172327606	2	3	O	0	1	NA	NA	NA	NA	NA	NA	NA	NA
chr1	172349987	172350316	172350187	1	1_HAEC_specific	O	0	0	NA	NA	NA	NA	NA	NA	NA	NA
chr1	172352637	172352999	172352732	1	1_HAEC_specific	O	0	0	NA	NA	NA	NA	NA	NA	NA	NA
chr1	172366444	172366799	172366576	1	3	OA	0	0	NA	NA	NA	NA	NA	NA	NA	NA
chr1	172368665	172368805	172368688	1	1_HAEC_specific	O	0	0	NA	NA	NA	NA	NA	NA	NA	NA
chr1	172411701	172411934	172411796	1	1_HAEC_specific	C	0	0	CM172009	1	DM	rs115209243	PIGC	Developmental_delay_intellectual_disability_and_epilepsy	27694521	0.99
chr1	172413128	172413555	172413417	3	1_HAEC_specific	O	0	0	NA	NA	NA	NA	NA	NA	NA	NA
chr1	172445344	172445634	172445457	1	3	OA	0	0	NA	NA	NA	NA	NA	NA	NA	NA
chr1	17248182	17248406	17248261	1	1_HAEC_specific	O	0	0	NA	NA	NA	NA	NA	NA	NA	NA
chr1	172501638	172502068	172501932	2	2_nonEC_specific	O	0	0	NA	NA	NA	NA	NA	NA	NA	NA
chr1	172502449	172502964	172502657	3	2_nonEC_specific	O	0	0	NA	NA	NA	NA	NA	NA	NA	NA
chr1	172554632	172554784	172554720	1	1_HAEC_specific	O	0	0	NA	NA	NA	NA	NA	NA	NA	NA
chr1	172557924	172558080	172557989	1	1_HAEC_specific	O	0	0	CM1821848	1	DM	NULL	SUCO	Skeletal_dysplasia	29620724	NA
chr1	172730941	172731081	172730942	1	1_HAEC_specific	O	0	0	NA	NA	NA	NA	NA	NA	NA	NA
chr1	172732338	172732529	172732412	1	1_HAEC_specific	C	0	0	NA	NA	NA	NA	NA	NA	NA	NA
chr1	172812640	172812811	172812687	1	1_HAEC_specific	C	0	0	NA	NA	NA	NA	NA	NA	NA	NA
chr1	172828342	172828688	172828507	1	2_EC_specific	O	0	0	NA	NA	NA	NA	NA	NA	NA	NA
chr1	172831611	172831781	172831724	1	2_nonEC_specific	C	0	0	NA	NA	NA	NA	NA	NA	NA	NA
chr1	172844025	172844730	172844216	2	2_EC_specific	C	0	0	NA	NA	NA	NA	NA	NA	NA	NA
chr1	172848736	172848906	172848794	1	1_HAEC_specific	C	0	0	NA	NA	NA	NA	NA	NA	NA	NA
chr1	172852426	172852863	172852685	1	2_EC_specific	O	0	0	NA	NA	NA	NA	NA	NA	NA	NA
chr1	172861666	172862955	172862042	1	1_HAEC_specific	O	0	0	NA	NA	NA	NA	NA	NA	NA	NA
chr1	172863561	172863898	172863732	1	1_HAEC_specific	C	0	0	NA	NA	NA	NA	NA	NA	NA	NA
chr1	172866898	172867185	172866996	1	1_HAEC_specific	O	0	0	NA	NA	NA	NA	NA	NA	NA	NA
chr1	172868035	172868198	172868085	1	1_HAEC_specific	C	0	0	NA	NA	NA	NA	NA	NA	NA	NA
chr1	172875928	172876784	172876100	1	1_HAEC_specific	O	0	0	NA	NA	NA	NA	NA	NA	NA	NA
chr1	172878234	172879465	172878717	1	2_EC_specific	O	0	1	NA	NA	NA	NA	NA	NA	NA	NA
chr1	172886994	172887578	172887348	1	2_nonEC_specific	O	0	0	NA	NA	NA	NA	NA	NA	NA	NA
chr1	172889814	172889959	172889871	1	1_HAEC_specific	C	0	0	NA	NA	NA	NA	NA	NA	NA	NA
chr1	172897564	172898054	172897847	1	3	O	0	1	NA	NA	NA	NA	NA	NA	NA	NA
chr1	172898302	172898544	172898430	1	1_HAEC_specific	C	0	0	NA	NA	NA	NA	NA	NA	NA	NA
chr1	172899181	172899504	172899341	1	2_nonEC_specific	C	0	0	NA	NA	NA	NA	NA	NA	NA	NA
chr1	172900992	172901229	172901178	1	1_HAEC_specific	C	0	0	NA	NA	NA	NA	NA	NA	NA	NA
chr1	172902958	172903692	172903250	1	3	O	0	0	NA	NA	NA	NA	NA	NA	NA	NA
chr1	172904288	172904461	172904349	1	1_HAEC_specific	C	0	0	NA	NA	NA	NA	NA	NA	NA	NA
chr1	172904667	172905033	172904765	1	1_HAEC_specific	C	0	0	NA	NA	NA	NA	NA	NA	NA	NA
chr1	172905133	172905748	172905420	1	3	C	0	0	NA	NA	NA	NA	NA	NA	NA	NA
chr1	172916360	172916612	172916505	1	2_EC_specific	O	0	0	NA	NA	NA	NA	NA	NA	NA	NA
chr1	172917611	172918068	172917811	1	2_EC_specific	O	0	0	NA	NA	NA	NA	NA	NA	NA	NA
chr1	172920925	172921222	172921060	1	2_nonEC_specific	C	0	0	NA	NA	NA	NA	NA	NA	NA	NA
chr1	172924342	172924923	172924699	1	3	O	0	0	NA	NA	NA	NA	NA	NA	NA	NA
chr1	17293786	17294019	17293918	1	1_HAEC_specific	O	0	0	NA	NA	NA	NA	NA	NA	NA	NA
chr1	173012471	173012639	173012584	1	1_HAEC_specific	O	0	0	NA	NA	NA	NA	NA	NA	NA	NA
chr1	173018907	173019320	173019104	1	2_EC_specific	C	0	0	NA	NA	NA	NA	NA	NA	NA	NA
chr1	173020062	173020416	173020234	1	2_EC_specific	O	0	0	CM1516939	1	DM?	rs185993550	TNFSF18	Endometrial_cancer_modified_risk_in_Lynch_syndrome	26517685	0.16
chr1	173021616	173022339	173021855	1	3	C	1	1	NA	NA	NA	NA	NA	NA	NA	NA
chr1	17305250	17305427	17305303	1	1_HAEC_specific	O	0	0	NA	NA	NA	NA	NA	NA	NA	NA
chr1	17306373	17306761	17306629	1	2_nonEC_specific	C	0	0	NA	NA	NA	NA	NA	NA	NA	NA
chr1	17308064	17308334	17308196	1	1_HAEC_specific	C	0	0	NA	NA	NA	NA	NA	NA	NA	NA
chr1	173081341	173081593	173081495	1	1_HAEC_specific	O	0	0	NA	NA	NA	NA	NA	NA	NA	NA
chr1	173082565	173082782	173082673	1	2_EC_specific	O	0	0	NA	NA	NA	NA	NA	NA	NA	NA
chr1	173091996	173092486	173092230	1	2_nonEC_specific	O	0	0	NA	NA	NA	NA	NA	NA	NA	NA
chr1	173106168	173106722	173106396	1	2_nonEC_specific	OA	0	1	NA	NA	NA	NA	NA	NA	NA	NA
chr1	17311117	17311796	17311306	1	1_HAEC_specific	O	0	0	NA	NA	NA	NA	NA	NA	NA	NA
chr1	173130968	173131289	173131152	1	1_HAEC_specific	O	0	0	NA	NA	NA	NA	NA	NA	NA	NA
chr1	173159010	173160554	173159406	1	3	O	1	1	NA	NA	NA	NA	NA	NA	NA	NA
chr1	173162766	173163202	173163031	1	2_EC_specific	CA	0	0	NA	NA	NA	NA	NA	NA	NA	NA
chr1	173171682	173171837	173171773	1	1_HAEC_specific	O	0	0	NA	NA	NA	NA	NA	NA	NA	NA
chr1	173175980	173176852	173176514	1	3	O	0	1	NA	NA	NA	NA	NA	NA	NA	NA
chr1	173227048	173227308	173227199	1	3	C	0	0	NA	NA	NA	NA	NA	NA	NA	NA
chr1	173299609	173299765	173299674	1	1_HAEC_specific	O	0	0	NA	NA	NA	NA	NA	NA	NA	NA
chr1	173300176	173300666	173300493	1	1_HAEC_specific	C	0	0	NA	NA	NA	NA	NA	NA	NA	NA
chr1	17336460	17337606	17336812	2	1_HAEC_specific	CA	0	0	NA	NA	NA	NA	NA	NA	NA	NA
chr1	173399137	173399277	173399216	1	1_HAEC_specific	O	0	0	NA	NA	NA	NA	NA	NA	NA	NA
chr1	17342920	17343120	17343001	1	1_HAEC_specific	C	0	0	NA	NA	NA	NA	NA	NA	NA	NA
[truncated: 68,074 more rows]
