# Supplementary material for: Conserved regulatory logic at accessible and inaccessible chromatin during the acute inflammatory response in mammals
Source: Nat Commun. 2021 Jan 25;12:567. doi: 10.1038/s41467-020-20765-1 (PMC7835376; doi:10.1038/s41467-020-20765-1)
Supplement: Supplementary file 11 — Supplementary Data 8 [file 41467_2020_20765_MOESM11_ESM.xlsx]

## Sheet: Phenotype categories
phenotype label	Category_125_phenotypes	Category_Broad_18_phenotypes
Adiponectin_levels	adiponectin_levels	blood_protein_levels
Allergic_disease__asthma__hay_fever_or_eczema	allergic_disease_asthma_hay_fever_or_eczema	immune_response
Allergic_sensitization	allergic_disease_asthma_hay_fever_or_eczema	immune_response
Alopecia_areata	alopecia_areata	other_hair_skin_phenotype
Alzheimer_s_disease__late_onset	alzheimers	alzheimers
Alzheimer_s_disease_or_family_history_of_Alzheimer_s_disease	alzheimers	alzheimers
Ankylosing_spondylitis	ankylosing_spondylitis	inflammatory_disease
Asthma_and_hay_fever	allergic_disease_asthma_hay_fever_or_eczema	immune_response
Atopic_march	atopic_march	inflammatory_disease
Atrial_fibrillation	heart_measurement	heart_measurement
Basophil_percentage_of_granulocytes	blood_cell_counts	blood_cell_counts
Bipolar_disorder	bipolar_disorder	other
Birth_weight	birth_weight	other
Blood_protein_levels	blood_protein_levels	blood_protein_levels
Cardiometabolic_and_hematological_traits	cardiometabolic_and_hematological_traits	cardiovascular_disease
Celiac_disease	celiac_disease	inflammatory_disease
Central_corneal_thickness	eye_phenotype_disease	eye_phenotype_disease
Cholesterol__total	lipid_cholesterol_levels	lipid_cholesterol_levels
Chronic_inflammatory_diseases__ankylosing_spondylitis__Crohn_s_disease__psoriasis__primary_sclerosing_cholangitis__ulcerative_colitis___pleiotropy	chronic-inflammatory-disease-pleiotropy	inflammatory_disease
Chronic_lymphocytic_leukemia	cancer-blood	cancer
Chronotype	chronotype	other
Coronary_artery_disease	coronary_artery_disease	cardiovascular_disease
Coronary_artery_disease__myocardial_infarction__percutaneous_transluminal_coronary_angioplasty__coronary_artery_bypass_grafting__angina_or_chromic_ischemic_heart_disease	coronary_artery_disease	cardiovascular_disease
Coronary_heart_disease	coronary_artery_disease	cardiovascular_disease
Crohn_s_disease	crohn_s_disease	inflammatory_disease
Cutaneous_malignant_melanoma	cancer-skin	cancer
Cutaneous_psoriasis	cutaneous_psoriasis	inflammatory_disease
Diastolic_blood_pressure	blood_pressure	heart_measurement
Emphysema_imaging_phenotypes	lung_disease_measurement	lung_disease_measurement
Endometriosis	endometriosis	reproductive_disease_tissue
Eosinophil_counts	blood_cell_counts	blood_cell_counts
Eosinophil_percentage_of_granulocytes	blood_cell_counts	blood_cell_counts
Eosinophil_percentage_of_white_cells	blood_cell_counts	blood_cell_counts
Family_history_of_Alzheimer_s_disease	alzheimers	alzheimers
Fibrinogen	blood_protein_levels	blood_protein_levels
Fibrinogen_levels	blood_protein_levels	blood_protein_levels
Glaucoma	eye_phenotype_disease	eye_phenotype_disease
Glioblastoma	cancer-glioblastoma	cancer
Glioma	cancer-glioma	cancer
Granulocyte_count	blood_cell_counts	blood_cell_counts
Granulocyte_percentage_of_myeloid_white_cells	blood_cell_counts	blood_cell_counts
Hair_shape	hair_shape	other_hair_skin_phenotype
Hand_grip_strength	hand_grip_strength	other
HDL_cholesterol	lipid_cholesterol_levels	lipid_cholesterol_levels
Height	height	body_measurement
Hematocrit	blood_cell_counts	blood_cell_counts
Hemoglobin_concentration	blood_protein_levels	blood_protein_levels
High_light_scatter_reticulocyte_count	blood_cell_counts	blood_cell_counts
High_light_scatter_reticulocyte_percentage_of_red_cells	blood_cell_counts	blood_cell_counts
Hip_circumference_adjusted_for_BMI	waist_measurements	waist_measurements
Hypertension	hypertension	cardiovascular_disease
IgE_levels	IgE_levels	immune_response
Immature_fraction_of_reticulocytes	blood_cell_counts	blood_cell_counts
Inflammatory_bowel_disease	inflammatory_bowel_disease	inflammatory_disease
Inflammatory_skin_disease	inflammatory_skin_disease	inflammatory_disease
Interstitial_lung_disease	lung_disease_measurement	lung_disease_measurement
Ischemic_stroke	stroke	cardiovascular_disease
Juvenile_idiopathic_arthritis__oligoarticular_or_rheumatoid_factor_negative_polyarticular	juvenile_idiopathic_arthritis	inflammatory_disease
LDL_cholesterol	lipid_cholesterol_levels	lipid_cholesterol_levels
LDL_cholesterol_levels	lipid_cholesterol_levels	lipid_cholesterol_levels
Lobe_attachment__rater_scored_or_self_reported	lobe_attachment_rater_scored_or_self_reported	body_measurement
Lung_adenocarcinoma	cancer-lung	cancer
Lymphocyte_counts	blood_cell_counts	blood_cell_counts
Lymphocyte_percentage_of_white_cells	blood_cell_counts	blood_cell_counts
Mean_corpuscular_hemoglobin	blood_protein_levels	blood_protein_levels
Mean_corpuscular_hemoglobin_concentration	blood_protein_levels	blood_protein_levels
Mean_corpuscular_volume	blood_cell_phenotype	blood_cell_phenotype
Mean_platelet_volume	blood_cell_phenotype	blood_cell_phenotype
Monocyte_count	blood_cell_counts	blood_cell_counts
Monocyte_percentage_of_white_cells	blood_cell_counts	blood_cell_counts
Morning_vs__evening_chronotype	chronotype	other
Multiple_myeloma	cancer-blood	other
Myeloid_white_cell_count	blood_cell_counts	blood_cell_counts
Neutrophil_count	blood_cell_counts	blood_cell_counts
Neutrophil_percentage_of_granulocytes	blood_cell_counts	blood_cell_counts
Neutrophil_percentage_of_white_cells	blood_cell_counts	blood_cell_counts
Non_glioblastoma_glioma	cancer-glioma	cancer
Pediatric_autoimmune_diseases	pediatric_autoimmune_diseases	inflammatory_disease
Peripheral_arterial_disease__traffic_related_air_pollution_interaction	peripheral_arterial_disease__traffic_related_air_pollution_interaction	cardiovascular_disease
Platelet_count	blood_cell_counts	blood_cell_counts
Platelet_distribution_width	blood_cell_phenotype	blood_cell_phenotype
Plateletcrit	blood_cell_counts	blood_cell_counts
PR_interval	heart_measurement	heart_measurement
Prostate_cancer	cancer-prostate	cancer
Prostate_specific_antigen_levels	cancer-prostate	cancer
Psoriasis	psoriasis	inflammatory_disease
Psoriasis_vulgaris	psoriasis_vulgaris	inflammatory_disease
Psoriatic_arthritis	psoriatic_arthritis	inflammatory_disease
Pulse_pressure	blood_pressure	heart_measurement
Red_blood_cell_count	blood_cell_counts	blood_cell_counts
Red_cell_distribution_width	blood_cell_phenotype	blood_cell_phenotype
Resting_heart_rate	heart_measurement	heart_measurement
Reticulocyte_count	blood_cell_counts	blood_cell_counts
Reticulocyte_fraction_of_red_cells	blood_cell_counts	blood_cell_counts
Rheumatoid_arthritis	rheumatoid-arthritis	inflammatory_disease
Rheumatoid_arthritis__ACPA_positive	rheumatoid-arthritis	inflammatory_disease
Rosacea_symptom_severity	inflammatory_skin_disease	inflammatory_disease
Squamous_cell_lung_carcinoma	cancer-lung	cancer
Stem_cell_growth_factor_beta_levels	stem_cell_growth_factor_beta_levels	molecular_measurement
Stroke	stroke	cardiovascular_disease
Sum_basophil_neutrophil_counts	blood_cell_counts	blood_cell_counts
Sum_eosinophil_basophil_counts	blood_cell_counts	blood_cell_counts
Sum_neutrophil_eosinophil_counts	blood_cell_counts	blood_cell_counts
Systemic_lupus_erythematosus	systemic_lupus_or_sclerosis	inflammatory_disease
Systemic_lupus_erythematosus_and_Systemic_sclerosis	systemic_lupus_or_sclerosis	inflammatory_disease
Systemic_sclerosis	systemic_lupus_or_sclerosis	inflammatory_disease
Systolic_blood_pressure	blood_pressure	heart_measurement
Telomere_length	telomere_length	other
Thyroid_cancer	cancer-thyroid	cancer
Tonsillectomy	tonsillectomy	inflammatory_disease
Total_cholesterol_levels	lipid_cholesterol_levels	lipid_cholesterol_levels
Type_1_diabetes_and_autoimmune_thyroid_diseases	type_1_diabetes_and_autoimmune_thyroid_diseases	inflammatory_disease
Ulcerative_colitis	ulcerative_colitis	inflammatory_disease
Vertical_cup_disc_ratio	eye_phenotype_disease	eye_phenotype_disease
Vitiligo	vitiligo	other_hair_skin_phenotype
Waist_circumference_adjusted_for_BMI__adjusted_for_smoking_behaviour	waist_measurements	waist_measurements
Waist_circumference_adjusted_for_body_mass_index	waist_measurements	waist_measurements
Waist_to_hip_ratio_adjusted_for_BMI	waist_measurements	waist_measurements
Waist_to_hip_ratio_adjusted_for_BMI__adjusted_for_smoking_behaviour	waist_measurements	waist_measurements
Waist_to_hip_ratio_adjusted_for_BMI__age__50	waist_measurements	waist_measurements
Waist_to_hip_ratio_adjusted_for_BMI_x_sex_x_age_interaction__4df_test	waist_measurements	waist_measurements
Waist_to_hip_ratio_adjusted_for_body_mass_index	waist_measurements	waist_measurements
White_blood_cell_count	blood_cell_counts	blood_cell_counts
White_blood_cell_count__basophil	blood_cell_counts	blood_cell_counts
White_blood_cell_count__monocyte	blood_cell_counts	blood_cell_counts

## Sheet: log2 Enrichment
phenotype	hand_grip_strength	atopic_march	IgE_levels	cutaneous_psoriasis	psoriatic_arthritis	stem_cell_growth_factor_beta_levels	alopecia_areata	stroke	telomere_length	type_1_diabetes_and_autoimmune_thyroid_diseases	adiponectin_levels	hypertension	cancer-prostate	celiac_disease	cancer-lung	peripheral_arterial_disease__traffic_related_air_pollution_interaction	cardiometabolic_and_hematological_traits	cancer-skin	cancer-thyroid	hair_shape	cancer-glioma	cancer-glioblastoma	endometriosis	lung_disease_measurement	birth_weight	vitiligo	cancer-blood	systemic_lupus_or_sclerosis	rheumatoid-arthritis	psoriasis_vulgaris	eye_phenotype_disease	alzheimers	ankylosing_spondylitis	blood_cell_phenotype	tonsillectomy	blood_cell_counts	psoriasis	ulcerative_colitis	chronic-inflammatory-disease-pleiotropy	inflammatory_bowel_disease	allergic_disease_asthma_hay_fever_or_eczema	crohn_s_disease	blood_pressure	lipid_cholesterol_levels	height	waist_measurements	inflammatory_skin_disease	chronotype	juvenile_idiopathic_arthritis
All RELA peaks	0.699578	1.02326	2.03281	2.18187	1.69154	2.54865	2.17047	1.22884	1.28001	1.87111	1.04367	1.06363	0.997928	1.28513	1.9501	0.826103	1.72571	1.65136	1.65532	1.84152	2.29156	1.54304	1.88436	1.5457	1.35764	1.39386	1.29875	1.21383	0.983736	1.92964	1.3679	2.1212	1.24864	1.67635	1.78514	1.28711	1.7872	1.28873	1.48488	1.38902	1.47741	1.41227	1.44323	0.856293	1.19039	1.17345	1.03319	1.65657	1.68419
Conservation(#_of_species_shared):1	0.565139	0.424438	2.51529	1.00216	-3	-3	0.692713	0.683418	1.06112	2.21663	-0.107635	-0.0935142	0.584106	1.16381	1.91339	1.0803	1.72571	1.13678	0.999278	1.73049	1.50639	1.32807	1.35057	1.74057	0.929647	1.19562	1.26824	1.07776	1.08723	1.10046	0.885465	1.93008	1.23252	1.41125	1.57419	1.25687	1.33681	1.01734	1.29235	1.1772	1.22582	1.30756	1.19264	0.734863	0.910349	0.728669	2.17697	1.65874	1.7071
Conservation(#_of_species_shared):2	1.15413	2.69972	-3	2.32988	2.32988	4.54024	3.63261	2.01086	2.26954	-3	1.25742	1.31546	1.37432	0.886129	1.90176	1.48572	-3	2.57419	3.26607	2.11476	3.20163	3.3518	3.11945	1.83122	1.16852	2.14881	1.95696	1.40312	1.05312	2.63559	2.30473	1.40299	0.692124	1.85268	1.83336	2.05396	2.29381	1.94414	1.74519	1.75416	1.75797	1.41266	1.46851	1.81876	1.64043	1.76206	2.13678	2.16884	1.78245
Conservation(#_of_species_shared):3	-0.173899	-3	-3	3.53188	3.67188	-3	3.19172	3.74412	3.53188	3.28703	3.46268	3.41576	0.717982	2.06564	1.89236	2.48875	2.50298	3.71858	3.41961	-3	3.50707	-3	2.22504	-3	2.31187	0.128874	1.79408	1.86935	1.68284	3.51695	0.937216	3.38757	1.87243	1.97763	1.98351	2.72227	2.58342	1.7005	2.59285	2.43512	1.52046	2.50491	2.568	1.26884	1.33045	1.66787	1.93998	-3	2.17209
Tissues_shared:1_HAEC_specific	0.702489	-3	-3	-3	-3	2.62666	1.91666	1.00651	1.86147	1.44491	1.15272	1.25915	1.19399	0.883245	1.46666	0.824401	1.33533	2.60895	2.31725	1.07624	2.59147	0.712657	0.0992279	1.57419	1.4655	1.46395	1.73849	0.825777	0.294077	1.31725	0.550763	2.09953	1.34293	1.69829	1.46733	1.55949	1.3178	0.788727	1.17119	0.98034	1.13877	1.11325	1.11773	1.23697	1.06389	1.06791	-0.250847	1.74699	1.7738
Tissues_shared:2_EC_specific	-1.21667	2.48269	-3	-3	-3	-3	2.64909	2.75219	1.97215	-3	1.94691	-3	-1.73675	0.00722421	-3	-3	-3	-3	-3	-3	2.3518	2.49077	2.84756	3.36659	1.0946	0.670161	-3	-1.21713	0.789504	0.722142	1.31456	2.09306	1.97971	1.60442	2.17534	2.09152	0.9212	1.82185	2.0913	1.99252	1.02058	1.15362	1.89192	-0.143978	0.769941	0.777089	1.96839	1.51632	1.91666
Tissues_shared:2_nonEC_specific	0.588507	1.75705	3.84757	2.28001	-3	3.5828	2.05063	2.00361	2.83722	3.40809	1.16399	2.27302	0.872167	1.59494	2.79408	0.537097	1.37405	-3	2.40236	-3	-3	1.7866	2.16399	1.67495	0.371247	1.28036	1.77421	1.79889	1.48017	1.98351	1.75158	2.37343	1.72095	1.71021	2.37218	1.9731	1.75732	1.7444	1.7842	1.66009	1.58712	1.90602	1.79797	1.44134	1.25453	1.0674	3.99305	2.23179	1.72016
Tissues_shared:3_cell	1.62721	-3	-3	-3	-3	-3	3.04764	-3	2.19832	-3	-3	-3	0.144464	0.265197	3.33958	2.92942	3.36659	3.57419	3.90041	3.04169	3.85798	2.65817	3.74412	0.761932	1.30948	1.48807	2.60785	1.07245	1.47315	0.953884	2.61226	2.97782	1.68922	1.02048	0.818032	2.39152	2.53083	1.7425	1.75028	1.28878	1.54144	1.4132	0.173984	0.733485	0.701185	1.21999	0.691543	1.55712	1.11788
Tissues_shared:4_pan_cell	0.0892269	4.85798	6.21162	6.41192	6.3518	-3	-3	-3	-3	-3	-3	-3	4.00072	3.42735	-3	-3	-3	-3	-3	5.57419	4.83722	5.01231	5.45871	-3	2.88969	3.11476	3.81675	3.12258	3.90472	5.36362	3.04169	3.85277	2.7425	3.0859	4.03576	3.8545	3.68342	3.00361	3.09614	2.85128	3.15144	2.2557	1.598	2.65362	2.02819	1.42541	4.10852	2.84238	3.3518
Top-ranking post-TNFa:1	0.129349	3.53605	3.72811	3.97782	4.06564	-3	3.69972	-3	-3	-3	-3	-3	-0.124269	1.00651	1.52356	2.69349	2.15593	4.30117	3.13678	4.10232	3.47198	2.63112	3.50434	3.38155	0.505535	1.64289	1.97027	1.6099	2.18351	3.42514	2.92302	2.10026	1.37311	2.13184	2.07979	2.126	2.91303	2.53049	2.58116	2.56916	2.03971	2.19293	1.5073	1.44851	1.24858	1.35712	2.04268	1.38343	-3
Top-ranking pre-TNFa:1	1.22785	-3	5.47465	-3	5.03577	-3	-3	-3	-3	-3	-3	-3	-3	-3	-3	-3	4.02399	5.32265	3.85798	4.92211	5.10852	4.33715	4.77668	2.11476	1.39096	3.20939	2.40045	1.73528	3.49239	3.6811	2.2626	3.43124	3.38907	2.37181	3.47866	2.90311	2.83722	1.63335	2.69387	1.64853	2.39855	1.49551	0.922114	1.3564	1.11008	1.62295	-3	-3	-3
[truncated: 6 more columns]

## Sheet: -log p-value adjusted
phenotype	hand_grip_strength	atopic_march	IgE_levels	cutaneous_psoriasis	psoriatic_arthritis	stem_cell_growth_factor_beta_levels	alopecia_areata	stroke	telomere_length	type_1_diabetes_and_autoimmune_thyroid_diseases	adiponectin_levels	hypertension	cancer-prostate	celiac_disease	cancer-lung	peripheral_arterial_disease__traffic_related_air_pollution_interaction	cardiometabolic_and_hematological_traits	cancer-skin	cancer-thyroid	hair_shape	cancer-glioma	cancer-glioblastoma	endometriosis	lung_disease_measurement	birth_weight	vitiligo	cancer-blood	systemic_lupus_or_sclerosis	rheumatoid-arthritis	psoriasis_vulgaris	eye_phenotype_disease	alzheimers	ankylosing_spondylitis	blood_cell_phenotype	tonsillectomy	blood_cell_counts	psoriasis	ulcerative_colitis	chronic-inflammatory-disease-pleiotropy	inflammatory_bowel_disease	allergic_disease_asthma_hay_fever_or_eczema	crohn_s_disease	blood_pressure	lipid_cholesterol_levels	height	waist_measurements	inflammatory_skin_disease	chronotype	juvenile_idiopathic_arthritis
All RELA peaks	0.883685	0	0	0.428588	0	0.0471267	0.865941	0	0	0	0	0	3.24214	1.27368	2.40553	0	0	0	0	0	4.00137	0	1.17766	0.829172	3.74751	3.0529	0.673181	4.34328	0.576707	5.07766	0.785869	9.58174	0.158898	33.4115	4.24337	14.5197	11.9509	6.30239	21.3847	17.4649	10.8044	14.4673	11.0694	0.782937	18.4154	5.71418	0	2.96154	2.10803
Conservation(#_of_species_shared):1	0	0	0.133735	0	0	0	0	0	0	0	0	0	0	0	0.842157	0	0	0	0	0	0	0	0	2.06481	0	0.296888	0	1.19013	0.364065	0	0	3.88865	0	12.8152	1.01776	9.09635	2.31371	1.04062	9.05662	6.70511	3.43773	7.65877	4.08314	0	5.69159	0	0	1.78672	1.40738
Conservation(#_of_species_shared):2	0.863064	0.375272	0	0	0	7.87204	5.4243	0	0	0	0	0	1.73797	0	0	0	0	0	5.47194	0	5.01805	3.83024	4.92602	0.293851	0	3.84347	0.699176	0.52935	0	4.3232	2.71326	0	0	12.4768	0.0156604	12.45	8.32812	6.52177	9.36293	9.25801	4.99389	2.60184	2.00347	4.4119	13.7253	6.53282	1.29598	1.66339	0
Conservation(#_of_species_shared):3	0	0	0	0.390232	0.57947	0	0	6.03776	2.62293	0.00999699	2.18081	2.31897	0	0	0	0	0	0.738483	2.1457	0	2.4793	0	0	0	1.9297	0	0	0.849247	0	9.18243	0	8.11536	0	6.37555	0	16.7005	4.91394	0.259742	19.4068	13.7048	0	12.8206	7.03085	0	1.64592	0.956744	0	0	0
Tissues_shared:1_HAEC_specific	0	0	0	0	0	0	0	0	0	0	0	0	2.83978	0	0	0	0	0.141679	1.34355	0	3.45173	0	0	0.480063	1.68172	1.2827	1.9703	0	0	0	0	4.80983	0	20.3467	0	15.068	1.16094	0	5.29538	2.20184	1.74083	3.01897	1.9306	2.57027	7.03179	2.00987	0	1.63184	0.782182
Tissues_shared:2_EC_specific	0	0	0	0	0	0	0	0.318788	0	0	0	0	0	0	0	0	0	0	0	0	0	0	0.490525	0.000548861	0	0	0	0	0	0	0	0	0	3.18405	0.141158	7.38382	0	2.07591	10.3668	8.43132	0	0	3.86726	0	0	0	0	0	0
Tissues_shared:2_nonEC_specific	0	0	3.98961	0	0	0.334321	0	0	2.22368	2.6301	0	0	0	0	3.06577	0	0	0	0	0	0	0	0	0.125459	0	0	0.0367856	3.83561	0.247935	0.220772	0	3.17268	0	8.40304	3.20103	10.361	1.84358	3.78655	10.579	7.46032	2.75191	10.3433	6.25117	1.26462	4.76235	0	8.46274	0.33513	0
Tissues_shared:3_cell	2.39039	0	0	0	0	0	0	0	0	0	0	0	0	0	3.85853	2.69203	2.17328	0.215261	6.97198	0	6.38146	0	5.89802	0	0	0	1.86171	0	0	0	2.02583	2.65593	0	0	0	11.6055	5.63256	0.942516	3.2951	0.153126	0.248893	0.364531	0	0	0	0	0	0	0
Tissues_shared:4_pan_cell	0	4.45658	14.4473	34.1734	31.4535	0	0	0	0	0	0	0	4.95501	2.18618	0	0	0	0	0	8.60815	4.18552	5.18982	16.0894	0	0.723488	1.10222	3.67531	4.40788	12.1924	38.3028	0	3.75656	0	7.3346	4.82049	23.4894	7.95565	3.62047	9.72081	6.13041	5.96173	0.955911	0	0.193242	1.8425	0	5.12924	0	0.000194608
Top-ranking post-TNFa:1	0	2.66133	0.757305	4.63596	4.83238	0	3.22686	0	0	0	0	0	0	0	0	1.8862	0	6.32303	1.39595	4.81426	4.52503	0	4.69623	0.136656	0	0	0	0.446257	3.20363	12.1119	5.96432	0	0	8.05163	0	8.00504	13.408	11.757	24.6696	24.394	4.96289	11.0514	0.666301	0	1.78928	0.129699	0	0	0
Top-ranking pre-TNFa:1	0	0	7.90409	0	5.07548	0	0	0	0	0	0	0	0	0	0	0	1.39855	6.91658	0.938483	4.75206	12.7649	2.21119	9.59978	0	0	3.20411	0	0	8.38495	3.30535	0	2.10772	2.07423	1.8352	2.28698	5.82957	1.58476	0	6.2747	0	1.35321	0	0	0	0	0	0	0	0
[truncated: 6 more columns]

## Sheet: Phenotype tally (125)
Category_B_new	instance #	phenotypes
IgE_levels	1	['IgE_levels']
adiponectin_levels	1	['Adiponectin_levels']
allergic_disease_asthma_hay_fever_or_eczema	3	['Allergic_disease__asthma__hay_fever_or_eczema', 'Allergic_sensitization', 'Asthma_and_hay_fever']
alopecia_areata	1	['Alopecia_areata']
alzheimers	3	['Alzheimer_s_disease__late_onset', 'Alzheimer_s_disease_or_family_history_of_Alzheimer_s_disease', 'Family_history_of_Alzheimer_s_disease']
ankylosing_spondylitis	1	['Ankylosing_spondylitis']
atopic_march	1	['Atopic_march']
bipolar_disorder	1	['Bipolar_disorder']
birth_weight	1	['Birth_weight']
blood_cell_counts	29	['Basophil_percentage_of_granulocytes', 'Eosinophil_counts', 'Eosinophil_percentage_of_granulocytes', 'Eosinophil_percentage_of_white_cells', 'Granulocyte_count', 'Granulocyte_percentage_of_myeloid_white_cells', 'Hematocrit', 'High_light_scatter_reticulocyte_count', 'High_light_scatter_reticulocyte_percentage_of_red_cells', 'Immature_fraction_of_reticulocytes', 'Lymphocyte_counts', 'Lymphocyte_pe…
blood_cell_phenotype	4	['Mean_corpuscular_volume', 'Mean_platelet_volume', 'Platelet_distribution_width', 'Red_cell_distribution_width']
blood_pressure	3	['Diastolic_blood_pressure', 'Pulse_pressure', 'Systolic_blood_pressure']
blood_protein_levels	6	['Blood_protein_levels', 'Fibrinogen', 'Fibrinogen_levels', 'Hemoglobin_concentration', 'Mean_corpuscular_hemoglobin', 'Mean_corpuscular_hemoglobin_concentration']
cancer-blood	2	['Chronic_lymphocytic_leukemia', 'Multiple_myeloma']
cancer-glioblastoma	1	['Glioblastoma']
cancer-glioma	2	['Glioma', 'Non_glioblastoma_glioma']
cancer-lung	2	['Lung_adenocarcinoma', 'Squamous_cell_lung_carcinoma']
cancer-prostate	2	['Prostate_cancer', 'Prostate_specific_antigen_levels']
cancer-skin	1	['Cutaneous_malignant_melanoma']
cancer-thyroid	1	['Thyroid_cancer']
cardiometabolic_and_hematological_traits	1	['Cardiometabolic_and_hematological_traits']
celiac_disease	1	['Celiac_disease']
chronic-inflammatory-disease-pleiotropy	1	['Chronic_inflammatory_diseases__ankylosing_spondylitis__Crohn_s_disease__psoriasis__primary_sclerosing_cholangitis__ulcerative_colitis___pleiotropy']
chronotype	2	['Chronotype', 'Morning_vs__evening_chronotype']
coronary_artery_disease	3	['Coronary_artery_disease', 'Coronary_artery_disease__myocardial_infarction__percutaneous_transluminal_coronary_angioplasty__coronary_artery_bypass_grafting__angina_or_chromic_ischemic_heart_disease', 'Coronary_heart_disease']
crohn_s_disease	1	['Crohn_s_disease']
cutaneous_psoriasis	1	['Cutaneous_psoriasis']
endometriosis	1	['Endometriosis']
eye_phenotype_disease	3	['Central_corneal_thickness', 'Glaucoma', 'Vertical_cup_disc_ratio']
hair_shape	1	['Hair_shape']
hand_grip_strength	1	['Hand_grip_strength']
heart_measurement	3	['Atrial_fibrillation', 'PR_interval', 'Resting_heart_rate']
height	1	['Height']
hypertension	1	['Hypertension']
inflammatory_bowel_disease	1	['Inflammatory_bowel_disease']
inflammatory_skin_disease	2	['Inflammatory_skin_disease', 'Rosacea_symptom_severity']
juvenile_idiopathic_arthritis	1	['Juvenile_idiopathic_arthritis__oligoarticular_or_rheumatoid_factor_negative_polyarticular']
lipid_cholesterol_levels	5	['Cholesterol__total', 'HDL_cholesterol', 'LDL_cholesterol', 'LDL_cholesterol_levels', 'Total_cholesterol_levels']
lobe_attachment_rater_scored_or_self_reported	1	['Lobe_attachment__rater_scored_or_self_reported']
lung_disease_measurement	2	['Emphysema_imaging_phenotypes', 'Interstitial_lung_disease']
pediatric_autoimmune_diseases	1	['Pediatric_autoimmune_diseases']
peripheral_arterial_disease__traffic_related_air_pollution_interaction	1	['Peripheral_arterial_disease__traffic_related_air_pollution_interaction']
psoriasis	1	['Psoriasis']
psoriasis_vulgaris	1	['Psoriasis_vulgaris']
psoriatic_arthritis	1	['Psoriatic_arthritis']
rheumatoid-arthritis	2	['Rheumatoid_arthritis', 'Rheumatoid_arthritis__ACPA_positive']
stem_cell_growth_factor_beta_levels	1	['Stem_cell_growth_factor_beta_levels']
stroke	2	['Ischemic_stroke', 'Stroke']
systemic_lupus_or_sclerosis	3	['Systemic_lupus_erythematosus', 'Systemic_lupus_erythematosus_and_Systemic_sclerosis', 'Systemic_sclerosis']
telomere_length	1	['Telomere_length']
tonsillectomy	1	['Tonsillectomy']
type_1_diabetes_and_autoimmune_thyroid_diseases	1	['Type_1_diabetes_and_autoimmune_thyroid_diseases']
ulcerative_colitis	1	['Ulcerative_colitis']
vitiligo	1	['Vitiligo']
waist_measurements	8	['Hip_circumference_adjusted_for_BMI', 'Waist_circumference_adjusted_for_BMI__adjusted_for_smoking_behaviour', 'Waist_circumference_adjusted_for_body_mass_index', 'Waist_to_hip_ratio_adjusted_for_BMI', 'Waist_to_hip_ratio_adjusted_for_BMI__adjusted_for_smoking_behaviour', 'Waist_to_hip_ratio_adjusted_for_BMI__age__50', 'Waist_to_hip_ratio_adjusted_for_BMI_x_sex_x_age_interaction__4df_test', 'Wais…

## Sheet: log2 Enrichment (Broad)
phenotype	molecular_measurement	blood_protein_levels	lung_disease_measurement	other	reproductive_disease_tissue	lipid_cholesterol_levels	body_measurement	waist_measurements	heart_measurement	cancer	cardiovascular_disease	eye_phenotype_disease	alzheimers	other_hair_skin_phenotype	blood_cell_counts	inflammatory_disease	blood_cell_phenotype	immune_response
All RELA peaks	2.54865	0.850647	1.5457	0.699578	1.88436	0.856293	1.19039	1.17345	1.44323	0.997928	1.13136	1.3679	2.1212	1.39386	1.28711	1.48488	1.67635	1.47741
Conservation(#_of_species_shared):1	-3	0.796141	1.74057	0.565139	1.35057	0.734863	0.910349	0.728669	1.19264	0.584106	0.856962	0.885465	1.93008	1.19562	1.25687	1.29235	1.41125	1.22582
Conservation(#_of_species_shared):2	4.54024	0.710014	1.83122	1.15413	3.11945	1.81876	1.64043	1.76206	1.60378	1.37432	1.71485	2.30473	1.40299	2.14881	2.05396	1.74519	1.85268	1.75797
Conservation(#_of_species_shared):3	-3	1.05303	-3	2.31187	2.22504	1.26884	1.33045	1.66787	2.568	0.717982	2.30758	0.937216	3.38757	3.19172	2.72227	2.59285	1.97763	1.52046
Tissues_shared:1_HAEC_specific	2.62666	0.855966	1.57419	0.702489	0.0992279	1.23697	1.06389	1.06791	1.11773	1.19399	1.53327	0.550763	2.09953	1.46395	1.55949	1.17119	1.69829	1.13877
Tissues_shared:2_EC_specific	-3	0.16687	3.36659	1.0946	2.84756	-0.143978	0.769941	0.777089	1.89192	2.49077	2.48027	1.31456	2.09306	0.670161	2.09152	2.0913	1.60442	1.02058
Tissues_shared:2_nonEC_specific	3.5828	1.03664	1.67495	0.588507	2.16399	1.44134	1.25453	1.0674	1.79797	0.872167	0.911224	1.75158	2.37343	1.28036	1.9731	1.7842	1.71021	1.58712
Tissues_shared:3_cell	-3	0.924632	0.761932	1.62721	3.74412	0.733485	0.701185	1.21999	1.96313	2.60785	2.92942	2.61226	2.97782	1.48807	2.39152	1.75028	1.02048	1.54144
Tissues_shared:4_pan_cell	-3	0.574906	-3	2.88969	5.45871	2.65362	2.02819	1.42541	1.598	3.81675	3.52771	3.04169	3.85277	3.11476	3.8545	3.09614	3.0859	3.15144
Top-ranking post-TNFa:1	-3	0.779192	3.38155	0.129349	3.50434	1.44851	1.24858	1.35712	1.5073	1.97027	2.18761	2.92302	2.10026	1.64289	2.126	2.58116	2.13184	2.03971
Top-ranking pre-TNFa:1	-3	0.806077	2.11476	1.22785	4.77668	1.3564	1.11008	1.62295	0.38342	5.10852	4.02399	2.2626	3.43124	3.20939	2.90311	2.69387	2.37181	2.39855

## Sheet: -log p-value adjusted (Broad)
phenotype	cancer-blood	alopecia_areata	blood_protein_levels	cancer-glioblastoma	cancer-lung	blood_pressure	alzheimers	cancer-prostate	birth_weight	ankylosing_spondylitis	atopic_march	bipolar_disorder	IgE_levels	cancer-glioma	adiponectin_levels	blood_cell_phenotype	allergic_disease_asthma_hay_fever_or_eczema	blood_cell_counts
All RELA peaks	0.673181	0.865941	17.6713	0	2.40553	11.0694	9.58174	3.24214	3.74751	0.158898	0	0	0	4.00137	0	33.4115	10.8044	14.5197
Conservation(#_of_species_shared):1	0	0	10.2712	0	0.842157	4.08314	3.88865	0	0	0	0	0	0.133735	0	0	12.8152	3.43773	9.09635
Conservation(#_of_species_shared):2	0.699176	5.4243	1.40273	3.83024	0	2.00347	0	1.73797	0	0	0.375272	0	0	5.01805	0	12.4768	4.99389	12.45
Conservation(#_of_species_shared):3	0	0	2.02398	0	0	7.03085	8.11536	0	1.9297	0	0	2.13671	0	2.4793	2.18081	6.37555	0	16.7005
Tissues_shared:1_HAEC_specific	1.9703	0	9.85296	0	0	1.9306	4.80983	2.83978	1.68172	0	0	0	0	3.45173	0	20.3467	1.74083	15.068
Tissues_shared:2_EC_specific	0	0	0	0	0	3.86726	0	0	0	0	0	0	0	0	0	3.18405	0	7.38382
Tissues_shared:2_nonEC_specific	0.0367856	0	6.83642	0	3.06577	6.25117	3.17268	0	0	0	0	0	3.98961	0	0	8.40304	2.75191	10.361
Tissues_shared:3_cell	1.86171	0	1.24341	0	3.85853	0	2.65593	0	0	0	0	0	0	6.38146	0	0	0.248893	11.6055
Tissues_shared:4_pan_cell	3.67531	0	0	5.18982	0	0	3.75656	4.95501	0.723488	0	4.45658	0	14.4473	4.18552	0	7.3346	5.96173	23.4894
Top-ranking post-TNFa:1	0	3.22686	0.556485	0	0	0.666301	0	0	0	0	2.66133	0	0.757305	4.52503	0	8.05163	4.96289	8.00504
Top-ranking pre-TNFa:1	0	0	0	2.21119	0	0	2.10772	0	0	2.07423	0	0	7.90409	12.7649	0	1.8352	1.35321	5.82957

## Sheet: Phenotype tally (Broad)
Category_Broad_new	instance #	phenotypes
alzheimers	3	['Alzheimer_s_disease__late_onset', 'Alzheimer_s_disease_or_family_history_of_Alzheimer_s_disease', 'Family_history_of_Alzheimer_s_disease']
blood_cell_counts	29	['Basophil_percentage_of_granulocytes', 'Eosinophil_counts', 'Eosinophil_percentage_of_granulocytes', 'Eosinophil_percentage_of_white_cells', 'Granulocyte_count', 'Granulocyte_percentage_of_myeloid_white_cells', 'Hematocrit', 'High_light_scatter_reticulocyte_count', 'High_light_scatter_reticulocyte_percentage_of_red_cells', 'Immature_fraction_of_reticulocytes', 'Lymphocyte_counts', 'Lymphocyte_pe…
blood_cell_phenotype	4	['Mean_corpuscular_volume', 'Mean_platelet_volume', 'Platelet_distribution_width', 'Red_cell_distribution_width']
blood_protein_levels	7	['Adiponectin_levels', 'Blood_protein_levels', 'Fibrinogen', 'Fibrinogen_levels', 'Hemoglobin_concentration', 'Mean_corpuscular_hemoglobin', 'Mean_corpuscular_hemoglobin_concentration']
body_measurement	2	['Height', 'Lobe_attachment__rater_scored_or_self_reported']
cancer	10	['Chronic_lymphocytic_leukemia', 'Cutaneous_malignant_melanoma', 'Glioblastoma', 'Glioma', 'Lung_adenocarcinoma', 'Non_glioblastoma_glioma', 'Prostate_cancer', 'Prostate_specific_antigen_levels', 'Squamous_cell_lung_carcinoma', 'Thyroid_cancer']
cardiovascular_disease	8	['Cardiometabolic_and_hematological_traits', 'Coronary_artery_disease', 'Coronary_artery_disease__myocardial_infarction__percutaneous_transluminal_coronary_angioplasty__coronary_artery_bypass_grafting__angina_or_chromic_ischemic_heart_disease', 'Coronary_heart_disease', 'Hypertension', 'Ischemic_stroke', 'Peripheral_arterial_disease__traffic_related_air_pollution_interaction', 'Stroke']
eye_phenotype_disease	3	['Central_corneal_thickness', 'Glaucoma', 'Vertical_cup_disc_ratio']
heart_measurement	6	['Atrial_fibrillation', 'Diastolic_blood_pressure', 'PR_interval', 'Pulse_pressure', 'Resting_heart_rate', 'Systolic_blood_pressure']
immune_response	4	['Allergic_disease__asthma__hay_fever_or_eczema', 'Allergic_sensitization', 'Asthma_and_hay_fever', 'IgE_levels']
inflammatory_disease	22	['Ankylosing_spondylitis', 'Atopic_march', 'Celiac_disease', 'Chronic_inflammatory_diseases__ankylosing_spondylitis__Crohn_s_disease__psoriasis__primary_sclerosing_cholangitis__ulcerative_colitis___pleiotropy', 'Crohn_s_disease', 'Cutaneous_psoriasis', 'Inflammatory_bowel_disease', 'Inflammatory_skin_disease', 'Juvenile_idiopathic_arthritis__oligoarticular_or_rheumatoid_factor_negative_polyarticu…
lipid_cholesterol_levels	5	['Cholesterol__total', 'HDL_cholesterol', 'LDL_cholesterol', 'LDL_cholesterol_levels', 'Total_cholesterol_levels']
lung_disease_measurement	2	['Emphysema_imaging_phenotypes', 'Interstitial_lung_disease']
molecular_measurement	1	['Stem_cell_growth_factor_beta_levels']
other	7	['Bipolar_disorder', 'Birth_weight', 'Chronotype', 'Hand_grip_strength', 'Morning_vs__evening_chronotype', 'Multiple_myeloma', 'Telomere_length']
other_hair_skin_phenotype	3	['Alopecia_areata', 'Hair_shape', 'Vitiligo']
reproductive_disease_tissue	1	['Endometriosis']
waist_measurements	8	['Hip_circumference_adjusted_for_BMI', 'Waist_circumference_adjusted_for_BMI__adjusted_for_smoking_behaviour', 'Waist_circumference_adjusted_for_body_mass_index', 'Waist_to_hip_ratio_adjusted_for_BMI', 'Waist_to_hip_ratio_adjusted_for_BMI__adjusted_for_smoking_behaviour', 'Waist_to_hip_ratio_adjusted_for_BMI__age__50', 'Waist_to_hip_ratio_adjusted_for_BMI_x_sex_x_age_interaction__4df_test', 'Wais…

## Sheet: 125_phenotypes_overlapped_snps
Phenotype label	pubmed ids	RELA filtering type	overlapped snps
Adiponectin_levels	20011104, 22479202, 19165155, 20018283, 21700879	All RELA peaks	rs1108842,rs12051272,rs2925979,rs7636227
Adiponectin_levels	20011104, 22479202, 19165155, 20018283, 21700879	Top-ranking pre-TNFa:1
Adiponectin_levels	20011104, 22479202, 19165155, 20018283, 21700879	Conservation(#_of_species_shared):1	rs2925979
Adiponectin_levels	20011104, 22479202, 19165155, 20018283, 21700879	Top-ranking post-TNFa:1
Adiponectin_levels	20011104, 22479202, 19165155, 20018283, 21700879	Conservation(#_of_species_shared):3	rs12051272,rs7636227
Adiponectin_levels	20011104, 22479202, 19165155, 20018283, 21700879	Conservation(#_of_species_shared):2	rs1108842
Adiponectin_levels	20011104, 22479202, 19165155, 20018283, 21700879	Tissues_shared:1_HAEC_specific	rs1108842,rs2925979
Adiponectin_levels	20011104, 22479202, 19165155, 20018283, 21700879	Tissues_shared:4_pan_cell
Adiponectin_levels	20011104, 22479202, 19165155, 20018283, 21700879	Tissues_shared:2_nonEC_specific	rs12051272
Adiponectin_levels	20011104, 22479202, 19165155, 20018283, 21700879	Tissues_shared:2_EC_specific	rs7636227
Adiponectin_levels	20011104, 22479202, 19165155, 20018283, 21700879	Tissues_shared:3_cell
Allergic_disease_asthma_hay_fever_or_eczema	29083406	All RELA peaks	rs10883728,rs11236797,rs11388540,rs12440045,rs12440447,rs12483860,rs12695736,rs12804962,rs1295686,rs1423153,rs1453559,rs1479585,rs148066105,rs151341211,rs1617156,rs16824023,rs17228058,rs17293632,rs1789358,rs1930786,rs201993692,rs202634,rs202635,rs2155219,rs2234052,rs2234053,rs2332036,rs2517771,rs2517777,rs2517778,rs2734913,rs28365850,rs28399702,rs2949661,rs32658,rs34455012,rs3761849,rs3771180,rs3…
Allergic_disease_asthma_hay_fever_or_eczema	29083406	Top-ranking pre-TNFa:1	rs1930786,rs28399702,rs3761849,rs5029924,rs6062490,rs7028641
Allergic_disease_asthma_hay_fever_or_eczema	29083406	Conservation(#_of_species_shared):1	rs10883728,rs11388540,rs12440045,rs12483860,rs12804962,rs1295686,rs1423153,rs151341211,rs16824023,rs2332036,rs2517771,rs2517777,rs2517778,rs2734913,rs3771180,rs3807947,rs4233366,rs4973380,rs56397707,rs5743551,rs60022938,rs6062490,rs6478486,rs7167704,rs7214661,rs735000,rs742232,rs7587251,rs7735355,rs7735519,rs8086340,rs9279154,rs941653,rs950880,rs950881,rs9611613
Allergic_disease_asthma_hay_fever_or_eczema	29083406	Top-ranking post-TNFa:1	rs11236797,rs1453559,rs148066105,rs17293632,rs1930786,rs201993692,rs2155219,rs2234052,rs2234053,rs28399702,rs32658,rs34455012,rs3761849,rs4822025,rs5029924,rs55646091,rs6062490,rs7028641,rs735000,rs9607799
Allergic_disease_asthma_hay_fever_or_eczema	29083406	Conservation(#_of_species_shared):3	rs12695736,rs148066105,rs17228058,rs28399702,rs32658,rs3797339,rs3806647,rs5029924,rs5029939,rs56389811
Allergic_disease_asthma_hay_fever_or_eczema	29083406	Conservation(#_of_species_shared):2	rs11236797,rs12440447,rs1453559,rs1479585,rs1617156,rs17293632,rs1789358,rs1930786,rs201993692,rs202634,rs202635,rs2155219,rs2234052,rs2234053,rs28365850,rs2949661,rs34455012,rs3761849,rs3787184,rs4822025,rs55646091,rs55749605,rs58548854,rs61696572,rs7028641,rs9532563,rs9532564,rs9607799
Allergic_disease_asthma_hay_fever_or_eczema	29083406	Tissues_shared:1_HAEC_specific	rs10883728,rs12440045,rs12440447,rs12483860,rs12804962,rs1479585,rs1617156,rs16824023,rs17228058,rs2332036,rs28365850,rs3787184,rs4233366,rs5743551,rs58548854,rs61696572,rs7167704,rs7735355,rs7735519,rs8086340,rs941653,rs950880,rs950881,rs9532563,rs9532564,rs9611613
Allergic_disease_asthma_hay_fever_or_eczema	29083406	Tissues_shared:4_pan_cell	rs1453559,rs1930786,rs201993692,rs28399702,rs32658,rs3761849,rs3797339,rs5029924,rs7028641
Allergic_disease_asthma_hay_fever_or_eczema	29083406	Tissues_shared:2_nonEC_specific	rs11388540,rs12695736,rs1295686,rs1423153,rs1789358,rs202634,rs202635,rs2517771,rs2517777,rs2517778,rs2734913,rs2949661,rs3806647,rs4973380,rs55749605,rs56389811,rs56397707,rs7214661,rs742232
Allergic_disease_asthma_hay_fever_or_eczema	29083406	Tissues_shared:2_EC_specific	rs11236797,rs2155219,rs34455012,rs3771180,rs3807947,rs55646091,rs735000,rs7587251
Allergic_disease_asthma_hay_fever_or_eczema	29083406	Tissues_shared:3_cell	rs148066105,rs151341211,rs17293632,rs2234052,rs2234053,rs4822025,rs5029939,rs60022938,rs6062490,rs6478486,rs9279154,rs9607799
Allergic_sensitization	23817571	All RELA peaks	rs11236797,rs2155219,rs34455012,rs3771180,rs5743551,rs6930344,rs950881
Allergic_sensitization	23817571	Top-ranking pre-TNFa:1
Allergic_sensitization	23817571	Conservation(#_of_species_shared):1	rs3771180,rs5743551,rs6930344,rs950881
Allergic_sensitization	23817571	Top-ranking post-TNFa:1	rs11236797,rs2155219,rs34455012
Allergic_sensitization	23817571	Conservation(#_of_species_shared):3
Allergic_sensitization	23817571	Conservation(#_of_species_shared):2	rs11236797,rs2155219,rs34455012
Allergic_sensitization	23817571	Tissues_shared:1_HAEC_specific	rs5743551,rs950881
Allergic_sensitization	23817571	Tissues_shared:4_pan_cell
Allergic_sensitization	23817571	Tissues_shared:2_nonEC_specific	rs6930344
Allergic_sensitization	23817571	Tissues_shared:2_EC_specific	rs11236797,rs2155219,rs34455012,rs3771180
Allergic_sensitization	23817571	Tissues_shared:3_cell
Alopecia_areata	25608926, 20596022	All RELA peaks	rs11236797,rs1295686,rs2155219,rs2510066,rs34455012,rs34813703,rs60031276
Alopecia_areata	25608926, 20596022	Top-ranking pre-TNFa:1
Alopecia_areata	25608926, 20596022	Conservation(#_of_species_shared):1	rs1295686
Alopecia_areata	25608926, 20596022	Top-ranking post-TNFa:1	rs11236797,rs2155219,rs2510066,rs34455012
Alopecia_areata	25608926, 20596022	Conservation(#_of_species_shared):3	rs2510066
Alopecia_areata	25608926, 20596022	Conservation(#_of_species_shared):2	rs11236797,rs2155219,rs34455012,rs34813703,rs60031276
Alopecia_areata	25608926, 20596022	Tissues_shared:1_HAEC_specific	rs34813703,rs60031276
Alopecia_areata	25608926, 20596022	Tissues_shared:4_pan_cell
Alopecia_areata	25608926, 20596022	Tissues_shared:2_nonEC_specific	rs1295686
Alopecia_areata	25608926, 20596022	Tissues_shared:2_EC_specific	rs11236797,rs2155219,rs34455012
Alopecia_areata	25608926, 20596022	Tissues_shared:3_cell	rs2510066
Alzheimer_s_disease_late_onset	28714976, 21390209, 23571587, 17474819, 21460841, 24162737	All RELA peaks	rs12539172,rs1859788,rs2279590,rs3104416,rs36026988,rs36181881,rs4715018,rs59288626,rs602396,rs66522632,rs673002,rs73729116,rs7933202,rs867230,rs9270895,rs9270896,rs9270897,rs9270898,rs9270900,rs9270901,rs9270902,rs9270904,rs9270905,rs9270906,rs9270907,rs9270908,rs9270909,rs9270912,rs9270913,rs9270914,rs9270918,rs9270919,rs9270920,rs9270921,rs9270922,rs9270924,rs9271144,rs9271145,rs9271146,rs9271…
Alzheimer_s_disease_late_onset	28714976, 21390209, 23571587, 17474819, 21460841, 24162737	Top-ranking pre-TNFa:1
Alzheimer_s_disease_late_onset	28714976, 21390209, 23571587, 17474819, 21460841, 24162737	Conservation(#_of_species_shared):1	rs12539172,rs1859788,rs2279590,rs3104416,rs36026988,rs36181881,rs4715018,rs59288626,rs602396,rs73729116,rs7933202,rs867230,rs9270895,rs9270896,rs9270897,rs9270898,rs9270900,rs9270901,rs9270902,rs9270904,rs9270905,rs9270906,rs9270907,rs9270908,rs9270909,rs9270912,rs9270913,rs9270914,rs9270918,rs9270919,rs9270920,rs9270921,rs9270922,rs9270924
Alzheimer_s_disease_late_onset	28714976, 21390209, 23571587, 17474819, 21460841, 24162737	Top-ranking post-TNFa:1
Alzheimer_s_disease_late_onset	28714976, 21390209, 23571587, 17474819, 21460841, 24162737	Conservation(#_of_species_shared):3
Alzheimer_s_disease_late_onset	28714976, 21390209, 23571587, 17474819, 21460841, 24162737	Conservation(#_of_species_shared):2	rs66522632,rs673002,rs9271144,rs9271145,rs9271146,rs9271148,rs9271149,rs9271150,rs9271151,rs9271153,rs9271154,rs9271156,rs9271162,rs9271163,rs9271164,rs9271165,rs9271166,rs9271168,rs9271170,rs9271171,rs9271172,rs9271173,rs9271174
Alzheimer_s_disease_late_onset	28714976, 21390209, 23571587, 17474819, 21460841, 24162737	Tissues_shared:1_HAEC_specific	rs12539172,rs2279590,rs3104416,rs36026988,rs36181881,rs602396
Alzheimer_s_disease_late_onset	28714976, 21390209, 23571587, 17474819, 21460841, 24162737	Tissues_shared:4_pan_cell
Alzheimer_s_disease_late_onset	28714976, 21390209, 23571587, 17474819, 21460841, 24162737	Tissues_shared:2_nonEC_specific	rs73729116,rs867230
Alzheimer_s_disease_late_onset	28714976, 21390209, 23571587, 17474819, 21460841, 24162737	Tissues_shared:2_EC_specific	rs4715018,rs7933202
Alzheimer_s_disease_late_onset	28714976, 21390209, 23571587, 17474819, 21460841, 24162737	Tissues_shared:3_cell	rs1859788,rs59288626,rs66522632,rs673002,rs9270895,rs9270896,rs9270897,rs9270898,rs9270900,rs9270901,rs9270902,rs9270904,rs9270905,rs9270906,rs9270907,rs9270908,rs9270909,rs9270912,rs9270913,rs9270914,rs9270918,rs9270919,rs9270920,rs9270921,rs9270922,rs9270924,rs9271144,rs9271145,rs9271146,rs9271148,rs9271149,rs9271150,rs9271151,rs9271153,rs9271154,rs9271156,rs9271162,rs9271163,rs9271164,rs927116…
Alzheimer_s_disease_or_family_history_of_Alzheimer_s_disease	29777097	All RELA peaks	rs10897011,rs11039225,rs11160071,rs11230180,rs113151753,rs117612135,rs13032148,rs1377416,rs1859788,rs2279590,rs2965169,rs3104416,rs36026988,rs36181881,rs41289512,rs653765,rs66522632,rs673002,rs72654472,rs72962020,rs73037426,rs73729116,rs7926344,rs7926354,rs7926729,rs7933202,rs7947450,rs867230,rs9270895,rs9270896,rs9270897,rs9270898,rs9270900,rs9270901,rs9270902,rs9270904,rs9270905,rs9270906,rs927…
Alzheimer_s_disease_or_family_history_of_Alzheimer_s_disease	29777097	Top-ranking pre-TNFa:1	rs117612135,rs2965169
Alzheimer_s_disease_or_family_history_of_Alzheimer_s_disease	29777097	Conservation(#_of_species_shared):1	rs10897011,rs11160071,rs11230180,rs113151753,rs1859788,rs2279590,rs3104416,rs36026988,rs36181881,rs72654472,rs72962020,rs73037426,rs73729116,rs7926344,rs7926354,rs7926729,rs7933202,rs867230,rs9270895,rs9270896,rs9270897,rs9270898,rs9270900,rs9270901,rs9270902,rs9270904,rs9270905,rs9270906,rs9270907,rs9270908,rs9270909,rs9270912,rs9270913,rs9270914,rs9270918,rs9270919,rs9270920,rs9270921,rs9270922…
Alzheimer_s_disease_or_family_history_of_Alzheimer_s_disease	29777097	Top-ranking post-TNFa:1	rs117612135,rs2965169,rs7947450
Alzheimer_s_disease_or_family_history_of_Alzheimer_s_disease	29777097	Conservation(#_of_species_shared):3	rs117612135,rs13032148,rs2965169,rs41289512,rs7947450
Alzheimer_s_disease_or_family_history_of_Alzheimer_s_disease	29777097	Conservation(#_of_species_shared):2	rs11039225,rs1377416,rs653765,rs66522632,rs673002,rs9271144,rs9271145,rs9271146,rs9271148,rs9271149,rs9271150,rs9271151,rs9271153,rs9271154,rs9271156,rs9271162,rs9271163,rs9271164,rs9271165,rs9271166,rs9271168,rs9271170,rs9271171,rs9271172,rs9271173,rs9271174
Alzheimer_s_disease_or_family_history_of_Alzheimer_s_disease	29777097	Tissues_shared:1_HAEC_specific	rs10897011,rs11039225,rs11160071,rs11230180,rs2279590,rs3104416,rs36026988,rs36181881,rs41289512,rs72962020,rs73037426,rs7926344,rs7926354,rs7926729
Alzheimer_s_disease_or_family_history_of_Alzheimer_s_disease	29777097	Tissues_shared:4_pan_cell	rs117612135,rs2965169
Alzheimer_s_disease_or_family_history_of_Alzheimer_s_disease	29777097	Tissues_shared:2_nonEC_specific	rs113151753,rs13032148,rs653765,rs72654472,rs73729116,rs867230
Alzheimer_s_disease_or_family_history_of_Alzheimer_s_disease	29777097	Tissues_shared:2_EC_specific	rs1377416,rs7933202,rs7947450
Alzheimer_s_disease_or_family_history_of_Alzheimer_s_disease	29777097	Tissues_shared:3_cell	rs1859788,rs66522632,rs673002,rs9270895,rs9270896,rs9270897,rs9270898,rs9270900,rs9270901,rs9270902,rs9270904,rs9270905,rs9270906,rs9270907,rs9270908,rs9270909,rs9270912,rs9270913,rs9270914,rs9270918,rs9270919,rs9270920,rs9270921,rs9270922,rs9270924,rs9271144,rs9271145,rs9271146,rs9271148,rs9271149,rs9271150,rs9271151,rs9271153,rs9271154,rs9271156,rs9271162,rs9271163,rs9271164,rs9271165,rs9271166…
Ankylosing_spondylitis	23749187, 21743469, 20062062	All RELA peaks	rs10849962,rs11064145,rs11375466,rs116285304,rs12360459,rs12580300,rs140734195,rs171647,rs185937162,rs1889022,rs2285520,rs2287988,rs2317826,rs2531870,rs2531871,rs2548224,rs28362508,rs30187,rs3803170,rs3842058,rs3842307,rs6457401,rs6457402,rs7309325,rs767455,rs7977752,rs8065990
Ankylosing_spondylitis	23749187, 21743469, 20062062	Top-ranking pre-TNFa:1	rs12580300,rs2285520,rs2531870,rs2531871,rs3803170,rs7309325
Ankylosing_spondylitis	23749187, 21743469, 20062062	Conservation(#_of_species_shared):1	rs11375466,rs116285304,rs12580300,rs140734195,rs171647,rs185937162,rs1889022,rs2285520,rs2287988,rs2317826,rs2531870,rs2531871,rs28362508,rs30187,rs3803170,rs3842307,rs6457401,rs6457402,rs7309325,rs7977752,rs8065990
Ankylosing_spondylitis	23749187, 21743469, 20062062	Top-ranking post-TNFa:1	rs2285520,rs2531870,rs2531871,rs28362508,rs3842307
Ankylosing_spondylitis	23749187, 21743469, 20062062	Conservation(#_of_species_shared):3	rs10849962,rs12360459
Ankylosing_spondylitis	23749187, 21743469, 20062062	Conservation(#_of_species_shared):2	rs11064145,rs2548224,rs3842058,rs767455
Ankylosing_spondylitis	23749187, 21743469, 20062062	Tissues_shared:1_HAEC_specific	rs12360459,rs140734195,rs171647,rs1889022,rs2287988,rs2317826,rs2548224,rs3842058,rs6457401,rs6457402,rs7977752,rs8065990
Ankylosing_spondylitis	23749187, 21743469, 20062062	Tissues_shared:4_pan_cell	rs2285520,rs3842307
Ankylosing_spondylitis	23749187, 21743469, 20062062	Tissues_shared:2_nonEC_specific	rs116285304,rs2531870,rs2531871,rs30187,rs767455
Ankylosing_spondylitis	23749187, 21743469, 20062062	Tissues_shared:2_EC_specific	rs10849962,rs11064145,rs11375466,rs28362508
Ankylosing_spondylitis	23749187, 21743469, 20062062	Tissues_shared:3_cell	rs12580300,rs185937162,rs3803170,rs7309325
Asthma_and_hay_fever	24388013	All RELA peaks	rs17294280,rs3771180,rs3828806,rs3828807,rs3828811,rs5743551,rs7203459,rs950881
Asthma_and_hay_fever	24388013	Top-ranking pre-TNFa:1
Asthma_and_hay_fever	24388013	Conservation(#_of_species_shared):1	rs3771180,rs3828806,rs3828807,rs3828811,rs5743551,rs7203459,rs950881
Asthma_and_hay_fever	24388013	Top-ranking post-TNFa:1	rs17294280
Asthma_and_hay_fever	24388013	Conservation(#_of_species_shared):3
Asthma_and_hay_fever	24388013	Conservation(#_of_species_shared):2	rs17294280
Asthma_and_hay_fever	24388013	Tissues_shared:1_HAEC_specific	rs5743551,rs950881
Asthma_and_hay_fever	24388013	Tissues_shared:4_pan_cell
Asthma_and_hay_fever	24388013	Tissues_shared:2_nonEC_specific	rs17294280,rs3828806,rs3828807,rs3828811,rs7203459
Asthma_and_hay_fever	24388013	Tissues_shared:2_EC_specific	rs3771180
Asthma_and_hay_fever	24388013	Tissues_shared:3_cell
Atopic_march	26542096	All RELA peaks	rs11236797,rs12946510,rs1453559,rs2155219,rs34455012
Atopic_march	26542096	Top-ranking pre-TNFa:1
Atopic_march	26542096	Conservation(#_of_species_shared):1	rs12946510
Atopic_march	26542096	Top-ranking post-TNFa:1	rs11236797,rs1453559,rs2155219,rs34455012
Atopic_march	26542096	Conservation(#_of_species_shared):3
Atopic_march	26542096	Conservation(#_of_species_shared):2	rs11236797,rs1453559,rs2155219,rs34455012
Atopic_march	26542096	Tissues_shared:1_HAEC_specific
Atopic_march	26542096	Tissues_shared:4_pan_cell	rs1453559
Atopic_march	26542096	Tissues_shared:2_nonEC_specific	rs12946510
Atopic_march	26542096	Tissues_shared:2_EC_specific	rs11236797,rs2155219,rs34455012
Atopic_march	26542096	Tissues_shared:3_cell
Atrial_fibrillation	29290336, 22544366, 29892015, 28416818, 19597491, 20173747	All RELA peaks	rs10761779,rs10821415,rs111524356,rs11167015,rs1150779,rs11992645,rs12053113,rs12670688,rs13259836,rs1375062,rs138688866,rs1565765,rs1718406,rs17525727,rs1893841,rs2145274,rs2183958,rs2253833,rs2540948,rs258752,rs2723086,rs28650886,rs34866937,rs35006907,rs3740331,rs3841602,rs3843939,rs4076737,rs56343172,rs57872448,rs598993,rs62483623,rs6574341,rs6598541,rs6795970,rs6801957,rs6809779,rs71131984,rs…
Atrial_fibrillation	29290336, 22544366, 29892015, 28416818, 19597491, 20173747	Top-ranking pre-TNFa:1	rs34866937,rs35006907
Atrial_fibrillation	29290336, 22544366, 29892015, 28416818, 19597491, 20173747	Conservation(#_of_species_shared):1	rs10761779,rs10821415,rs12670688,rs2183958,rs2253833,rs2540948,rs258752,rs2723086,rs28650886,rs3740331,rs3841602,rs3843939,rs4076737,rs57872448,rs598993,rs6795970,rs71131984,rs7166287,rs7549250,rs7549338,rs75523969,rs7553796,rs76831084,rs79351174,rs80343037,rs853156,rs864355,rs994978
Atrial_fibrillation	29290336, 22544366, 29892015, 28416818, 19597491, 20173747	Top-ranking post-TNFa:1	rs11992645,rs13259836,rs1375062,rs2145274,rs34866937,rs35006907,rs75523969,rs79351174
Atrial_fibrillation	29290336, 22544366, 29892015, 28416818, 19597491, 20173747	Conservation(#_of_species_shared):3	rs111524356,rs17525727,rs62483623,rs6574341,rs73228506,rs74181299
Atrial_fibrillation	29290336, 22544366, 29892015, 28416818, 19597491, 20173747	Conservation(#_of_species_shared):2	rs11167015,rs1150779,rs11992645,rs12053113,rs13259836,rs1375062,rs138688866,rs1565765,rs1718406,rs1893841,rs2145274,rs34866937,rs35006907,rs56343172,rs6598541,rs6801957,rs6809779,rs72801029,rs73228530,rs9362398,rs941207
Atrial_fibrillation	29290336, 22544366, 29892015, 28416818, 19597491, 20173747	Tissues_shared:1_HAEC_specific	rs10821415,rs11167015,rs1150779,rs1565765,rs1893841,rs2183958,rs2540948,rs258752,rs2723086,rs3740331,rs3841602,rs3843939,rs4076737,rs6795970,rs6801957,rs71131984,rs7166287,rs72801029,rs7549250,rs7549338,rs7553796,rs80343037,rs853156,rs864355,rs9362398,rs994978
Atrial_fibrillation	29290336, 22544366, 29892015, 28416818, 19597491, 20173747	Tissues_shared:4_pan_cell
Atrial_fibrillation	29290336, 22544366, 29892015, 28416818, 19597491, 20173747	Tissues_shared:2_nonEC_specific	rs10761779,rs111524356,rs11992645,rs12053113,rs12670688,rs13259836,rs1375062,rs1718406,rs28650886,rs56343172,rs62483623,rs6574341,rs6598541,rs73228506,rs73228530,rs74181299,rs76831084,rs941207
Atrial_fibrillation	29290336, 22544366, 29892015, 28416818, 19597491, 20173747	Tissues_shared:2_EC_specific	rs138688866,rs2145274,rs2253833,rs34866937,rs35006907,rs57872448,rs598993,rs6809779,rs75523969,rs79351174
Atrial_fibrillation	29290336, 22544366, 29892015, 28416818, 19597491, 20173747	Tissues_shared:3_cell	rs17525727
Basophil_percentage_of_granulocytes	27863252	All RELA peaks	rs10516786,rs11725704,rs1186222,rs11924264,rs13226566,rs17042034,rs1772138,rs1775147,rs2705788,rs293570,rs3733018,rs3806792,rs55816619,rs6119893,rs72652928,rs72667748
Basophil_percentage_of_granulocytes	27863252	Top-ranking pre-TNFa:1	rs293570
Basophil_percentage_of_granulocytes	27863252	Conservation(#_of_species_shared):1	rs10516786,rs11725704,rs1186222,rs3806792,rs55816619,rs6119893,rs72652928,rs72667748
Basophil_percentage_of_granulocytes	27863252	Top-ranking post-TNFa:1	rs293570,rs3806792,rs6119893
Basophil_percentage_of_granulocytes	27863252	Conservation(#_of_species_shared):3	rs13226566,rs17042034,rs2705788
Basophil_percentage_of_granulocytes	27863252	Conservation(#_of_species_shared):2	rs11924264,rs1772138,rs1775147,rs293570,rs3733018
Basophil_percentage_of_granulocytes	27863252	Tissues_shared:1_HAEC_specific	rs10516786,rs1772138,rs1775147,rs55816619,rs72667748
Basophil_percentage_of_granulocytes	27863252	Tissues_shared:4_pan_cell
Basophil_percentage_of_granulocytes	27863252	Tissues_shared:2_nonEC_specific	rs1186222,rs17042034
Basophil_percentage_of_granulocytes	27863252	Tissues_shared:2_EC_specific	rs11725704
Basophil_percentage_of_granulocytes	27863252	Tissues_shared:3_cell	rs11924264,rs13226566,rs2705788,rs293570,rs3733018,rs3806792,rs6119893,rs72652928
Bipolar_disorder	28115744, 27329760, 18711365, 21353194, 24618891, 21254220, 22182935, 17486107, 21926972, 28072414, 22205951	All RELA peaks	rs10690043,rs113527843,rs174538,rs17684164,rs17881210,rs2965186,rs34287994,rs34437781,rs4808958,rs5792235,rs7618915,rs77254326
Bipolar_disorder	28115744, 27329760, 18711365, 21353194, 24618891, 21254220, 22182935, 17486107, 21926972, 28072414, 22205951	Top-ranking pre-TNFa:1
Bipolar_disorder	28115744, 27329760, 18711365, 21353194, 24618891, 21254220, 22182935, 17486107, 21926972, 28072414, 22205951	Conservation(#_of_species_shared):1	rs113527843,rs174538,rs17881210,rs2965186,rs34437781,rs4808958,rs7618915
Bipolar_disorder	28115744, 27329760, 18711365, 21353194, 24618891, 21254220, 22182935, 17486107, 21926972, 28072414, 22205951	Top-ranking post-TNFa:1	rs10690043,rs174538
Bipolar_disorder	28115744, 27329760, 18711365, 21353194, 24618891, 21254220, 22182935, 17486107, 21926972, 28072414, 22205951	Conservation(#_of_species_shared):3	rs10690043,rs17684164,rs5792235,rs77254326
Bipolar_disorder	28115744, 27329760, 18711365, 21353194, 24618891, 21254220, 22182935, 17486107, 21926972, 28072414, 22205951	Conservation(#_of_species_shared):2	rs34287994
Bipolar_disorder	28115744, 27329760, 18711365, 21353194, 24618891, 21254220, 22182935, 17486107, 21926972, 28072414, 22205951	Tissues_shared:1_HAEC_specific	rs17684164,rs2965186,rs34287994,rs4808958,rs7618915,rs77254326
Bipolar_disorder	28115744, 27329760, 18711365, 21353194, 24618891, 21254220, 22182935, 17486107, 21926972, 28072414, 22205951	Tissues_shared:4_pan_cell
Bipolar_disorder	28115744, 27329760, 18711365, 21353194, 24618891, 21254220, 22182935, 17486107, 21926972, 28072414, 22205951	Tissues_shared:2_nonEC_specific	rs113527843,rs174538,rs5792235
Bipolar_disorder	28115744, 27329760, 18711365, 21353194, 24618891, 21254220, 22182935, 17486107, 21926972, 28072414, 22205951	Tissues_shared:2_EC_specific	rs10690043
Bipolar_disorder	28115744, 27329760, 18711365, 21353194, 24618891, 21254220, 22182935, 17486107, 21926972, 28072414, 22205951	Tissues_shared:3_cell	rs17881210,rs34437781
Birth_weight	27680694, 24950379, 23202124, 20372150	All RELA peaks	chr3_46973094,rs10940579,rs11055030,rs112203790,rs11620503,rs11889583,rs12557717,rs12906125,rs1360369,rs1374204,rs1374205,rs148910232,rs1759627,rs2131354,rs2275510,rs2355307,rs28377268,rs2901307,rs35346340,rs41277471,rs4683297,rs5875500,rs5975473,rs61739076,rs66561220,rs6937622,rs71486610,rs798488,rs798494,rs798495,rs9634680
Birth_weight	27680694, 24950379, 23202124, 20372150	Top-ranking pre-TNFa:1	rs798494,rs798495
Birth_weight	27680694, 24950379, 23202124, 20372150	Conservation(#_of_species_shared):1	chr3_46973094,rs10940579,rs11620503,rs11889583,rs1374204,rs1374205,rs1759627,rs2131354,rs2355307,rs28377268,rs4683297,rs5875500,rs5975473,rs61739076,rs6937622,rs9634680
Birth_weight	27680694, 24950379, 23202124, 20372150	Top-ranking post-TNFa:1	chr3_46973094,rs798494,rs798495
Birth_weight	27680694, 24950379, 23202124, 20372150	Conservation(#_of_species_shared):3	rs11055030,rs112203790,rs12906125,rs148910232,rs2901307,rs35346340,rs41277471,rs66561220
Birth_weight	27680694, 24950379, 23202124, 20372150	Conservation(#_of_species_shared):2	rs12557717,rs1360369,rs2275510,rs71486610,rs798488,rs798494,rs798495
Birth_weight	27680694, 24950379, 23202124, 20372150	Tissues_shared:1_HAEC_specific	rs10940579,rs112203790,rs11620503,rs11889583,rs12557717,rs1360369,rs1374204,rs1374205,rs1759627,rs2275510,rs2355307,rs2901307,rs4683297,rs5875500,rs798488,rs9634680
Birth_weight	27680694, 24950379, 23202124, 20372150	Tissues_shared:4_pan_cell	rs41277471,rs798494,rs798495
Birth_weight	27680694, 24950379, 23202124, 20372150	Tissues_shared:2_nonEC_specific	chr3_46973094,rs28377268,rs6937622
Birth_weight	27680694, 24950379, 23202124, 20372150	Tissues_shared:2_EC_specific	rs12906125,rs2131354,rs35346340,rs5975473
Birth_weight	27680694, 24950379, 23202124, 20372150	Tissues_shared:3_cell	rs11055030,rs148910232,rs61739076,rs66561220,rs71486610
Blood_protein_levels	29875488, 28240269	All RELA peaks	chr1_43761505,chr6_31510001,chr6_32577205,chr6_33280795,rs1001096,rs10041939,rs10043288,rs10055946,rs10097189,rs10097936,rs10123342,rs10149354,rs10179654,rs10183388,rs1022844,rs1029871,rs1041606,rs10565957,rs1058587,rs1061783,rs1064039,rs1071743,rs10754258,rs10761779,rs10790766,rs10798614,rs10864691,rs10864692,rs10947320,rs11022114,rs11083619,rs11177615,rs112812813,rs112938505,rs113222038,rs11332…
Blood_protein_levels	29875488, 28240269	Top-ranking pre-TNFa:1	chr6_33280795,rs1061783,rs1071743,rs1156361,rs117612135,rs12426616,rs12446117,rs17880321,rs1859330,rs1859331,rs2227551,rs2227552,rs2459449,rs3106189,rs3106190,rs3130099,rs3815178,rs74544699
Blood_protein_levels	29875488, 28240269	Conservation(#_of_species_shared):1	chr1_43761505,rs1001096,rs10041939,rs10043288,rs10055946,rs10097189,rs10149354,rs10179654,rs10183388,rs1022844,rs1029871,rs1041606,rs10565957,rs1058587,rs1064039,rs1071743,rs10754258,rs10761779,rs10798614,rs10947320,rs11083619,rs11177615,rs112812813,rs112938505,rs113222038,rs113329669,rs113582392,rs11375466,rs11433978,rs114507891,rs1156361,rs11629047,rs116542696,rs11670725,rs11670757,rs11677558,r…
Blood_protein_levels	29875488, 28240269	Top-ranking post-TNFa:1	chr6_31510001,chr6_33280795,rs1001096,rs10097936,rs1061783,rs1071743,rs10864691,rs10864692,rs113582392,rs1156361,rs117612135,rs118083722,rs12426616,rs137973063,rs143398894,rs145807285,rs17880321,rs1800628,rs1859330,rs1859331,rs1866268,rs2070629,rs2070630,rs2227551,rs2227552,rs2459449,rs2732317,rs2732318,rs3093668,rs3093726,rs3106189,rs3106190,rs3129953,rs3130099,rs34209214,rs34416404,rs352045,rs3…
Blood_protein_levels	29875488, 28240269	Conservation(#_of_species_shared):3	chr6_33280795,rs1061783,rs115372142,rs1165679,rs11698467,rs117612135,rs118083722,rs1250259,rs147236775,rs151118790,rs1800628,rs1866268,rs214088,rs2227551,rs2227552,rs2289702,rs2459449,rs28364623,rs28732159,rs3047739,rs3093030,rs3093668,rs3093726,rs3106189,rs3106190,rs3130099,rs34209214,rs3768046,rs4251805,rs463260,rs4916258,rs6121995,rs62199218,rs696616,rs7076858,rs75116266,rs751163,rs75407602,rs…
Blood_protein_levels	29875488, 28240269	Conservation(#_of_species_shared):2	chr6_31510001,chr6_32577205,rs10097936,rs10123342,rs10790766,rs10864691,rs10864692,rs11022114,rs1147707,rs115744844,rs12406680,rs12446117,rs12682118,rs13054505,rs13159365,rs13205658,rs13206219,rs13206639,rs13274138,rs1366946,rs137973063,rs13941,rs149738655,rs149742777,rs150495100,rs1547669,rs16942555,rs17684739,rs17840121,rs1800668,rs185515630,rs2070629,rs2070630,rs2073524,rs2073525,rs2270894,rs2…
Blood_protein_levels	29875488, 28240269	Tissues_shared:1_HAEC_specific	chr1_43761505,rs10041939,rs10149354,rs10183388,rs10565957,rs1058587,rs1064039,rs10754258,rs10947320,rs11083619,rs112938505,rs1147707,rs115372142,rs11629047,rs116542696,rs1165679,rs11670725,rs11670757,rs116954097,rs11698467,rs11847476,rs1194671,rs12107272,rs12142639,rs12285866,rs12294981,rs12406680,rs12446117,rs12450371,rs12483755,rs12506750,rs1265182,rs12722013,rs13038305,rs13064899,rs13159365,rs…
Blood_protein_levels	29875488, 28240269	Tissues_shared:4_pan_cell	chr6_33280795,rs1061783,rs1071743,rs1156361,rs117612135,rs1859330,rs1859331,rs3106189,rs3106190,rs3130099,rs3815178,rs57404878,rs9866561
Blood_protein_levels	29875488, 28240269	Tissues_shared:2_nonEC_specific	chr6_31510001,rs10043288,rs10097189,rs10097936,rs1022844,rs1041606,rs10761779,rs10798614,rs11177615,rs112812813,rs113222038,rs113582392,rs11433978,rs114507891,rs115744844,rs11677558,rs1250259,rs12717962,rs1295019,rs13054505,rs147236775,rs149742777,rs16942555,rs1800668,rs185515630,rs1866268,rs1890470,rs2074486,rs2074487,rs2270894,rs2278060,rs2287754,rs2287755,rs2517767,rs2517772,rs2676394,rs273231…
Blood_protein_levels	29875488, 28240269	Tissues_shared:2_EC_specific	rs1001096,rs10055946,rs10123342,rs10179654,rs1029871,rs113329669,rs11375466,rs12682118,rs13274138,rs1366946,rs137973063,rs143398894,rs1799969,rs1860190,rs2073525,rs2227551,rs2227552,rs2287226,rs2459449,rs2581896,rs2581897,rs2581898,rs2581899,rs3093030,rs3097411,rs3129953,rs3768610,rs55986634,rs56055060,rs62021495,rs6602354,rs7264999,rs75407602,rs75648520,rs7713972,rs8119351,rs923366
Blood_protein_levels	29875488, 28240269	Tissues_shared:3_cell	chr6_32577205,rs10790766,rs10864691,rs10864692,rs11022114,rs118083722,rs12426616,rs13205658,rs13206219,rs13206639,rs1353027,rs145807285,rs149738655,rs151118790,rs17840121,rs17880321,rs17881210,rs1800628,rs2070629,rs2070630,rs2596473,rs2736887,rs2739182,rs3093668,rs3093726,rs3094605,rs3132090,rs34437781,rs352045,rs352046,rs35499232,rs376142253,rs3762268,rs41271951,rs41560718,rs4595398,rs4764128,rs…
Cardiometabolic_and_hematological_traits	27668658	All RELA peaks	rs2901519,rs3094605,rs3130923,rs3132090,rs62552611,rs77164989,rs9410382
Cardiometabolic_and_hematological_traits	27668658	Top-ranking pre-TNFa:1	rs62552611,rs9410382
Cardiometabolic_and_hematological_traits	27668658	Conservation(#_of_species_shared):1	rs2901519,rs3094605,rs3130923,rs3132090,rs62552611,rs9410382
Cardiometabolic_and_hematological_traits	27668658	Top-ranking post-TNFa:1	rs62552611,rs9410382
Cardiometabolic_and_hematological_traits	27668658	Conservation(#_of_species_shared):3	rs77164989
Cardiometabolic_and_hematological_traits	27668658	Conservation(#_of_species_shared):2
Cardiometabolic_and_hematological_traits	27668658	Tissues_shared:1_HAEC_specific	rs2901519,rs77164989
Cardiometabolic_and_hematological_traits	27668658	Tissues_shared:4_pan_cell
Cardiometabolic_and_hematological_traits	27668658	Tissues_shared:2_nonEC_specific	rs3130923
Cardiometabolic_and_hematological_traits	27668658	Tissues_shared:2_EC_specific
Cardiometabolic_and_hematological_traits	27668658	Tissues_shared:3_cell	rs3094605,rs3132090,rs62552611,rs9410382
Celiac_disease	20190752, 24999842, 23936387, 18311140, 17558408, 22057235	All RELA peaks	rs10445003,rs1051533,rs12922733,rs13052840,rs140077459,rs140491,rs17753641,rs2301249,rs4568033,rs60733400,rs61907765,rs6729638,rs6746271,rs6927172,rs72731554,rs73001406,rs7628982,rs936226,rs9970196
Celiac_disease	20190752, 24999842, 23936387, 18311140, 17558408, 22057235	Top-ranking pre-TNFa:1
Celiac_disease	20190752, 24999842, 23936387, 18311140, 17558408, 22057235	Conservation(#_of_species_shared):1	rs12922733,rs13052840,rs140491,rs17753641,rs2301249,rs4568033,rs60733400,rs6729638,rs6927172,rs7628982,rs9970196
Celiac_disease	20190752, 24999842, 23936387, 18311140, 17558408, 22057235	Top-ranking post-TNFa:1	rs2301249,rs61907765,rs936226
Celiac_disease	20190752, 24999842, 23936387, 18311140, 17558408, 22057235	Conservation(#_of_species_shared):3	rs1051533,rs61907765,rs6746271,rs72731554
Celiac_disease	20190752, 24999842, 23936387, 18311140, 17558408, 22057235	Conservation(#_of_species_shared):2	rs10445003,rs140077459,rs73001406,rs936226
Celiac_disease	20190752, 24999842, 23936387, 18311140, 17558408, 22057235	Tissues_shared:1_HAEC_specific	rs13052840,rs140491,rs17753641,rs4568033,rs60733400,rs6729638,rs7628982
Celiac_disease	20190752, 24999842, 23936387, 18311140, 17558408, 22057235	Tissues_shared:4_pan_cell	rs1051533,rs6746271,rs72731554
Celiac_disease	20190752, 24999842, 23936387, 18311140, 17558408, 22057235	Tissues_shared:2_nonEC_specific	rs10445003,rs12922733,rs140077459,rs2301249,rs73001406,rs936226,rs9970196
Celiac_disease	20190752, 24999842, 23936387, 18311140, 17558408, 22057235	Tissues_shared:2_EC_specific	rs6927172
Celiac_disease	20190752, 24999842, 23936387, 18311140, 17558408, 22057235	Tissues_shared:3_cell	rs61907765
Central_corneal_thickness	29760442, 20485516, 20719862, 22814818	All RELA peaks	rs12595201,rs12595269,rs12912010,rs12912045,rs12913547,rs2157770,rs2238792,rs2344083,rs2721043,rs35542380,rs441233,rs4735340,rs59311953,rs6960056,rs7201034,rs726816,rs7500824,rs9606203
Central_corneal_thickness	29760442, 20485516, 20719862, 22814818	Top-ranking pre-TNFa:1	rs2721043
Central_corneal_thickness	29760442, 20485516, 20719862, 22814818	Conservation(#_of_species_shared):1	rs12595201,rs2157770,rs2238792,rs2344083,rs35542380,rs441233,rs4735340,rs59311953,rs7201034,rs726816,rs7500824,rs9606203
Central_corneal_thickness	29760442, 20485516, 20719862, 22814818	Top-ranking post-TNFa:1	rs12595201,rs12912010,rs12912045,rs12913547,rs2238792,rs2344083,rs2721043,rs35542380,rs7201034,rs7500824
Central_corneal_thickness	29760442, 20485516, 20719862, 22814818	Conservation(#_of_species_shared):3
Central_corneal_thickness	29760442, 20485516, 20719862, 22814818	Conservation(#_of_species_shared):2	rs12595269,rs12912010,rs12912045,rs12913547,rs2721043,rs6960056
Central_corneal_thickness	29760442, 20485516, 20719862, 22814818	Tissues_shared:1_HAEC_specific	rs2238792,rs441233,rs59311953,rs726816,rs9606203
Central_corneal_thickness	29760442, 20485516, 20719862, 22814818	Tissues_shared:4_pan_cell
Central_corneal_thickness	29760442, 20485516, 20719862, 22814818	Tissues_shared:2_nonEC_specific	rs12595269,rs12912010,rs12912045,rs12913547,rs2157770
Central_corneal_thickness	29760442, 20485516, 20719862, 22814818	Tissues_shared:2_EC_specific	rs2721043,rs4735340
Central_corneal_thickness	29760442, 20485516, 20719862, 22814818	Tissues_shared:3_cell	rs12595201,rs2344083,rs35542380,rs6960056,rs7201034,rs7500824
Cholesterol_total	20686565, 24097068, 19060911, 25961943, 28270201, 27036123	All RELA peaks	rs10266519,rs1053438,rs10889356,rs112309216,rs11249249,rs1134027,rs1134030,rs11692610,rs11712203,rs13071148,rs13077569,rs139153780,rs139306531,rs140734195,rs144505847,rs145741252,rs149163995,rs149846585,rs174538,rs1997243,rs2317826,rs2618566,rs2618567,rs34003091,rs35081008,rs35260034,rs36037390,rs377586367,rs4337055,rs484084,rs5755674,rs5792235,rs5795129,rs6029588,rs61776810,rs62795562,rs631106,r…
Cholesterol_total	20686565, 24097068, 19060911, 25961943, 28270201, 27036123	Top-ranking pre-TNFa:1	rs5755674
Cholesterol_total	20686565, 24097068, 19060911, 25961943, 28270201, 27036123	Conservation(#_of_species_shared):1	rs10266519,rs1053438,rs112309216,rs11692610,rs11712203,rs13071148,rs13077569,rs139306531,rs140734195,rs144505847,rs149163995,rs174538,rs2317826,rs35260034,rs36037390,rs377586367,rs4337055,rs61776810,rs62795562,rs631106,rs6507937,rs76161580,rs7643185,rs76525951,rs76713558,rs79658522,rs79683221,rs8065990,rs9834932,rs9880577
Cholesterol_total	20686565, 24097068, 19060911, 25961943, 28270201, 27036123	Top-ranking post-TNFa:1	rs13077569,rs174538,rs5755674,rs6511720,rs9834932,rs9880577
Cholesterol_total	20686565, 24097068, 19060911, 25961943, 28270201, 27036123	Conservation(#_of_species_shared):3	rs1997243,rs5792235,rs77760339
Cholesterol_total	20686565, 24097068, 19060911, 25961943, 28270201, 27036123	Conservation(#_of_species_shared):2	rs10889356,rs11249249,rs1134027,rs1134030,rs139153780,rs145741252,rs149846585,rs2618566,rs2618567,rs34003091,rs35081008,rs484084,rs5755674,rs5795129,rs6029588,rs6511720,rs7127978,rs7128198,rs7129071,rs74360401,rs760633,rs76129108,rs77702926,rs78573577
Cholesterol_total	20686565, 24097068, 19060911, 25961943, 28270201, 27036123	Tissues_shared:1_HAEC_specific	rs10266519,rs1053438,rs112309216,rs11249249,rs11712203,rs13071148,rs139306531,rs140734195,rs149163995,rs2317826,rs35260034,rs36037390,rs377586367,rs4337055,rs5795129,rs6029588,rs61776810,rs62795562,rs631106,rs6507937,rs76129108,rs76161580,rs7643185,rs77702926,rs78573577,rs8065990
Cholesterol_total	20686565, 24097068, 19060911, 25961943, 28270201, 27036123	Tissues_shared:4_pan_cell	rs5755674
Cholesterol_total	20686565, 24097068, 19060911, 25961943, 28270201, 27036123	Tissues_shared:2_nonEC_specific	rs10889356,rs1134027,rs1134030,rs11692610,rs139153780,rs144505847,rs145741252,rs149846585,rs174538,rs1997243,rs2618566,rs2618567,rs34003091,rs35081008,rs484084,rs5792235,rs7127978,rs7128198,rs7129071,rs74360401,rs760633,rs76525951,rs76713558,rs77760339,rs79658522,rs79683221
Cholesterol_total	20686565, 24097068, 19060911, 25961943, 28270201, 27036123	Tissues_shared:2_EC_specific	rs13077569,rs9880577
Cholesterol_total	20686565, 24097068, 19060911, 25961943, 28270201, 27036123	Tissues_shared:3_cell	rs6511720,rs9834932
Chronic_inflammatory_diseases_ankylosing_spondylitis_Crohn_s_disease_psoriasis_primary_sclerosing_cholangitis_ulcerative_colitis_pleiotropy	26974007	All RELA peaks	chr5_173315416,rs10055860,rs10094579,rs10168222,rs10206299,rs1024611,rs10489276,rs1052259,rs1056879,rs1057108,rs1076137,rs10887877,rs10891052,rs11064145,rs11126037,rs11126038,rs11236797,rs11375466,rs11416026,rs11711300,rs11739261,rs11741255,rs11742570,rs11870164,rs11907235,rs11907716,rs12136659,rs12445650,rs12728265,rs12748081,rs12757968,rs12946510,rs1322054,rs1322067,rs1324551,rs13392285,rs14049…
Chronic_inflammatory_diseases_ankylosing_spondylitis_Crohn_s_disease_psoriasis_primary_sclerosing_cholangitis_ulcerative_colitis_pleiotropy	26974007	Top-ranking pre-TNFa:1	rs1024611,rs2227551,rs2227552,rs2459449,rs2857654,rs3833576,rs6984540,rs7146682,rs72977562,rs798494,rs798495,rs9420589
Chronic_inflammatory_diseases_ankylosing_spondylitis_Crohn_s_disease_psoriasis_primary_sclerosing_cholangitis_ulcerative_colitis_pleiotropy	26974007	Conservation(#_of_species_shared):1	rs10055860,rs10168222,rs10206299,rs10489276,rs1052259,rs1076137,rs10887877,rs11375466,rs11711300,rs11739261,rs11742570,rs11907235,rs11907716,rs12728265,rs12748081,rs12757968,rs12946510,rs1322067,rs13392285,rs140491,rs140606103,rs140734195,rs144869372,rs145319498,rs1635852,rs16917546,rs17080528,rs171647,rs174538,rs17695555,rs1870137,rs1870138,rs1883832,rs1926200,rs1926201,rs2110727,rs2138636,rs214…
Chronic_inflammatory_diseases_ankylosing_spondylitis_Crohn_s_disease_psoriasis_primary_sclerosing_cholangitis_ulcerative_colitis_pleiotropy	26974007	Top-ranking post-TNFa:1	rs1024611,rs10891052,rs11236797,rs11416026,rs11711300,rs11741255,rs11870164,rs1453559,rs17293632,rs174538,rs17523802,rs1870137,rs1870138,rs1883832,rs200968609,rs2155219,rs2227551,rs2227552,rs2233278,rs2304257,rs2459449,rs2857654,rs2857656,rs306587,rs3124602,rs34455012,rs35318065,rs35675666,rs3766606,rs3812607,rs3833576,rs3842028,rs4330804,rs4486391,rs4943780,rs59320291,rs61907765,rs6984540,rs7080…
Chronic_inflammatory_diseases_ankylosing_spondylitis_Crohn_s_disease_psoriasis_primary_sclerosing_cholangitis_ulcerative_colitis_pleiotropy	26974007	Conservation(#_of_species_shared):3	chr5_173315416,rs1024611,rs1057108,rs10891052,rs11126037,rs11126038,rs12445650,rs1324551,rs17228058,rs17523802,rs1800682,rs1887428,rs200968609,rs2227551,rs2227552,rs2289477,rs2304257,rs2459449,rs2857654,rs2857656,rs306587,rs35675666,rs35731977,rs3766606,rs3833576,rs4645854,rs5792235,rs58726213,rs598493,rs61907765,rs643177,rs7146682,rs7556304,rs9338188,rs9420589
Chronic_inflammatory_diseases_ankylosing_spondylitis_Crohn_s_disease_psoriasis_primary_sclerosing_cholangitis_ulcerative_colitis_pleiotropy	26974007	Conservation(#_of_species_shared):2	rs10094579,rs1056879,rs11064145,rs11236797,rs11416026,rs11741255,rs11870164,rs12136659,rs1322054,rs1453559,rs17293632,rs1800668,rs1971298,rs1974044,rs2155219,rs2189025,rs2231884,rs2233278,rs2272676,rs2548224,rs34455012,rs35318065,rs35874463,rs3842058,rs4330804,rs4802307,rs4943780,rs5750784,rs62136101,rs6425143,rs6425145,rs656980,rs6871591,rs72634258,rs76119664,rs767455,rs798488,rs798494,rs798495,…
Chronic_inflammatory_diseases_ankylosing_spondylitis_Crohn_s_disease_psoriasis_primary_sclerosing_cholangitis_ulcerative_colitis_pleiotropy	26974007	Tissues_shared:1_HAEC_specific	rs10168222,rs10206299,rs10489276,rs1056879,rs1057108,rs11126037,rs11126038,rs11907235,rs11907716,rs12728265,rs12748081,rs12757968,rs1322067,rs140491,rs140606103,rs140734195,rs144869372,rs145319498,rs17080528,rs171647,rs17228058,rs17695555,rs1926200,rs1926201,rs1971298,rs2110727,rs2145623,rs2213745,rs2234651,rs2287988,rs230514,rs2317826,rs2548224,rs2644383,rs2666218,rs2666219,rs2675675,rs2688615,r…
Chronic_inflammatory_diseases_ankylosing_spondylitis_Crohn_s_disease_psoriasis_primary_sclerosing_cholangitis_ulcerative_colitis_pleiotropy	26974007	Tissues_shared:4_pan_cell	rs1052259,rs1453559,rs2233278,rs2304257,rs306587,rs7146682,rs72977562,rs798494,rs798495,rs8177833,rs9338188
Chronic_inflammatory_diseases_ankylosing_spondylitis_Crohn_s_disease_psoriasis_primary_sclerosing_cholangitis_ulcerative_colitis_pleiotropy	26974007	Tissues_shared:2_nonEC_specific	chr5_173315416,rs10887877,rs11416026,rs11741255,rs12445650,rs12946510,rs1322054,rs1324551,rs13392285,rs1635852,rs174538,rs1800668,rs1800682,rs1883832,rs1887428,rs1974044,rs2138636,rs2227312,rs2227313,rs2231884,rs2272676,rs2289477,rs30187,rs35731977,rs3869550,rs4802307,rs4810485,rs4943780,rs5792235,rs5829205,rs58726213,rs59583029,rs656980,rs7097572,rs74973123,rs76119664,rs767455,rs76767593,rs77317…
Chronic_inflammatory_diseases_ankylosing_spondylitis_Crohn_s_disease_psoriasis_primary_sclerosing_cholangitis_ulcerative_colitis_pleiotropy	26974007	Tissues_shared:2_EC_specific	rs10055860,rs1076137,rs11064145,rs11236797,rs11375466,rs11711300,rs11739261,rs11742570,rs12136659,rs16917546,rs1870137,rs1870138,rs2155219,rs2227551,rs2227552,rs2459449,rs3124602,rs34455012,rs35260072,rs353341,rs353342,rs3812607,rs4486391,rs6425143,rs6425145,rs6451494,rs6478109,rs6927172,rs6984540,rs7080009,rs72634258,rs734999,rs78127672,rs9420589
Chronic_inflammatory_diseases_ankylosing_spondylitis_Crohn_s_disease_psoriasis_primary_sclerosing_cholangitis_ulcerative_colitis_pleiotropy	26974007	Tissues_shared:3_cell	rs10094579,rs1024611,rs10891052,rs11870164,rs17293632,rs17523802,rs200968609,rs2189025,rs230492,rs2857654,rs2857656,rs35318065,rs35675666,rs3766606,rs3833576,rs4330804,rs59320291,rs598493,rs61907765,rs643177,rs6871591,rs7910660,rs7910825
Chronic_lymphocytic_leukemia	21131588, 23770605, 22700719, 24292274, 28165464, 18758461, 26956414	All RELA peaks	rs1071678,rs10887877,rs10936599,rs1156361,rs12637184,rs1281937,rs1324551,rs1557969,rs1800682,rs1837366,rs1837367,rs1837368,rs1859330,rs1859331,rs1926200,rs1926201,rs2041765,rs2293607,rs3215087,rs34847803,rs361725,rs3815178,rs3821383,rs4767045,rs535773,rs539846,rs59583029,rs62134788,rs673002,rs674313,rs7097572,rs7910660,rs7910825,rs9271176,rs9271301,rs9811216
Chronic_lymphocytic_leukemia	21131588, 23770605, 22700719, 24292274, 28165464, 18758461, 26956414	Top-ranking pre-TNFa:1	rs1156361,rs1859330,rs1859331,rs3815178
Chronic_lymphocytic_leukemia	21131588, 23770605, 22700719, 24292274, 28165464, 18758461, 26956414	Conservation(#_of_species_shared):1	rs1071678,rs10887877,rs1156361,rs12637184,rs1557969,rs1859330,rs1859331,rs1926200,rs1926201,rs2041765,rs3215087,rs361725,rs3815178,rs4767045,rs59583029,rs7097572,rs7910660,rs7910825,rs9271301,rs9811216
Chronic_lymphocytic_leukemia	21131588, 23770605, 22700719, 24292274, 28165464, 18758461, 26956414	Top-ranking post-TNFa:1	rs1156361,rs1859330,rs1859331,rs3215087,rs3815178,rs7910660,rs7910825
Chronic_lymphocytic_leukemia	21131588, 23770605, 22700719, 24292274, 28165464, 18758461, 26956414	Conservation(#_of_species_shared):3	rs1324551,rs1800682,rs62134788
Chronic_lymphocytic_leukemia	21131588, 23770605, 22700719, 24292274, 28165464, 18758461, 26956414	Conservation(#_of_species_shared):2	rs10936599,rs1281937,rs1837366,rs1837367,rs1837368,rs2293607,rs34847803,rs3821383,rs535773,rs539846,rs673002,rs674313,rs9271176
Chronic_lymphocytic_leukemia	21131588, 23770605, 22700719, 24292274, 28165464, 18758461, 26956414	Tissues_shared:1_HAEC_specific	rs1071678,rs10936599,rs12637184,rs1557969,rs1837366,rs1837367,rs1837368,rs1926200,rs1926201,rs2293607,rs34847803,rs361725,rs4767045,rs62134788,rs9271301,rs9811216
Chronic_lymphocytic_leukemia	21131588, 23770605, 22700719, 24292274, 28165464, 18758461, 26956414	Tissues_shared:4_pan_cell	rs1156361,rs1859330,rs1859331,rs2041765,rs3815178
Chronic_lymphocytic_leukemia	21131588, 23770605, 22700719, 24292274, 28165464, 18758461, 26956414	Tissues_shared:2_nonEC_specific	rs10887877,rs1324551,rs1800682,rs3215087,rs3821383,rs59583029,rs7097572
Chronic_lymphocytic_leukemia	21131588, 23770605, 22700719, 24292274, 28165464, 18758461, 26956414	Tissues_shared:2_EC_specific
Chronic_lymphocytic_leukemia	21131588, 23770605, 22700719, 24292274, 28165464, 18758461, 26956414	Tissues_shared:3_cell	rs1281937,rs535773,rs539846,rs673002,rs674313,rs7910660,rs7910825,rs9271176
Chronotype	26835600, 27494321, 28604731, 26955885	All RELA peaks	rs11902599,rs12616212,rs3840449,rs509476,rs55694368,rs56396448,rs6834596,rs7573491,rs9808326
Chronotype	26835600, 27494321, 28604731, 26955885	Top-ranking pre-TNFa:1
Chronotype	26835600, 27494321, 28604731, 26955885	Conservation(#_of_species_shared):1	rs11902599,rs12616212,rs509476,rs55694368
Chronotype	26835600, 27494321, 28604731, 26955885	Top-ranking post-TNFa:1	rs56396448
Chronotype	26835600, 27494321, 28604731, 26955885	Conservation(#_of_species_shared):3
Chronotype	26835600, 27494321, 28604731, 26955885	Conservation(#_of_species_shared):2	rs3840449,rs56396448,rs6834596,rs7573491,rs9808326
Chronotype	26835600, 27494321, 28604731, 26955885	Tissues_shared:1_HAEC_specific	rs11902599,rs12616212,rs3840449,rs509476
Chronotype	26835600, 27494321, 28604731, 26955885	Tissues_shared:4_pan_cell
Chronotype	26835600, 27494321, 28604731, 26955885	Tissues_shared:2_nonEC_specific	rs55694368,rs6834596,rs7573491,rs9808326
Chronotype	26835600, 27494321, 28604731, 26955885	Tissues_shared:2_EC_specific
Chronotype	26835600, 27494321, 28604731, 26955885	Tissues_shared:3_cell	rs56396448
Coronary_artery_disease	21239051, 26343387	All RELA peaks	rs139306531,rs1446668,rs1537373,rs17114036,rs17228058,rs17293632,rs2478835,rs3739998,rs3918226,rs472109,rs55971080,rs56348932,rs62233075,rs62233096,rs62233116,rs62233992,rs62233997,rs62233998,rs6511720,rs72664324,rs7549250,rs7549338,rs7553796,rs9583489
Coronary_artery_disease	21239051, 26343387	Top-ranking pre-TNFa:1
Coronary_artery_disease	21239051, 26343387	Conservation(#_of_species_shared):1	rs139306531,rs1446668,rs2478835,rs3739998,rs472109,rs56348932,rs62233075,rs62233096,rs62233116,rs62233992,rs62233997,rs62233998,rs7549250,rs7549338,rs7553796,rs9583489
Coronary_artery_disease	21239051, 26343387	Top-ranking post-TNFa:1	rs17293632,rs2478835,rs62233992,rs6511720
Coronary_artery_disease	21239051, 26343387	Conservation(#_of_species_shared):3	rs1537373,rs17228058,rs3918226,rs72664324
Coronary_artery_disease	21239051, 26343387	Conservation(#_of_species_shared):2	rs17114036,rs17293632,rs55971080,rs6511720
Coronary_artery_disease	21239051, 26343387	Tissues_shared:1_HAEC_specific	rs139306531,rs1446668,rs17228058,rs3739998,rs472109,rs55971080,rs56348932,rs62233116,rs62233997,rs62233998,rs72664324,rs7549250,rs7549338,rs7553796
Coronary_artery_disease	21239051, 26343387	Tissues_shared:4_pan_cell
Coronary_artery_disease	21239051, 26343387	Tissues_shared:2_nonEC_specific	rs1537373,rs62233075,rs62233992
Coronary_artery_disease	21239051, 26343387	Tissues_shared:2_EC_specific	rs17114036,rs2478835,rs3918226,rs62233096,rs9583489
Coronary_artery_disease	21239051, 26343387	Tissues_shared:3_cell	rs17293632,rs6511720
Coronary_artery_disease_myocardial_infarction_percutaneous_transluminal_coronary_angioplasty_coronary_artery_bypass_grafting_angina_or_chromic_ischemic_heart_disease	28714975	All RELA peaks	rs1250259,rs139306531,rs144505847,rs1446668,rs145741252,rs149163995,rs149846585,rs17114036,rs17228058,rs17293632,rs2279284,rs2478835,rs35200265,rs3739998,rs3918226,rs472109,rs4757139,rs55971080,rs56348932,rs61882122,rs62233075,rs62233096,rs62233116,rs62233992,rs62233997,rs62233998,rs6511720,rs72664324,rs7549250,rs7549338,rs7553796,rs7928655,rs9267551
Coronary_artery_disease_myocardial_infarction_percutaneous_transluminal_coronary_angioplasty_coronary_artery_bypass_grafting_angina_or_chromic_ischemic_heart_disease	28714975	Top-ranking pre-TNFa:1
Coronary_artery_disease_myocardial_infarction_percutaneous_transluminal_coronary_angioplasty_coronary_artery_bypass_grafting_angina_or_chromic_ischemic_heart_disease	28714975	Conservation(#_of_species_shared):1	rs139306531,rs144505847,rs1446668,rs149163995,rs2478835,rs3739998,rs472109,rs56348932,rs62233075,rs62233096,rs62233116,rs62233992,rs62233997,rs62233998,rs7549250,rs7549338,rs7553796,rs9267551
Coronary_artery_disease_myocardial_infarction_percutaneous_transluminal_coronary_angioplasty_coronary_artery_bypass_grafting_angina_or_chromic_ischemic_heart_disease	28714975	Top-ranking post-TNFa:1	rs17293632,rs2478835,rs62233992,rs6511720
Coronary_artery_disease_myocardial_infarction_percutaneous_transluminal_coronary_angioplasty_coronary_artery_bypass_grafting_angina_or_chromic_ischemic_heart_disease	28714975	Conservation(#_of_species_shared):3	rs1250259,rs17228058,rs3918226,rs4757139,rs61882122,rs72664324,rs7928655
Coronary_artery_disease_myocardial_infarction_percutaneous_transluminal_coronary_angioplasty_coronary_artery_bypass_grafting_angina_or_chromic_ischemic_heart_disease	28714975	Conservation(#_of_species_shared):2	rs145741252,rs149846585,rs17114036,rs17293632,rs2279284,rs35200265,rs55971080,rs6511720
Coronary_artery_disease_myocardial_infarction_percutaneous_transluminal_coronary_angioplasty_coronary_artery_bypass_grafting_angina_or_chromic_ischemic_heart_disease	28714975	Tissues_shared:1_HAEC_specific	rs139306531,rs1446668,rs149163995,rs17228058,rs2279284,rs35200265,rs3739998,rs472109,rs55971080,rs56348932,rs62233116,rs62233997,rs62233998,rs72664324,rs7549250,rs7549338,rs7553796,rs9267551
Coronary_artery_disease_myocardial_infarction_percutaneous_transluminal_coronary_angioplasty_coronary_artery_bypass_grafting_angina_or_chromic_ischemic_heart_disease	28714975	Tissues_shared:4_pan_cell
Coronary_artery_disease_myocardial_infarction_percutaneous_transluminal_coronary_angioplasty_coronary_artery_bypass_grafting_angina_or_chromic_ischemic_heart_disease	28714975	Tissues_shared:2_nonEC_specific	rs1250259,rs144505847,rs145741252,rs149846585,rs4757139,rs61882122,rs62233075,rs62233992,rs7928655
Coronary_artery_disease_myocardial_infarction_percutaneous_transluminal_coronary_angioplasty_coronary_artery_bypass_grafting_angina_or_chromic_ischemic_heart_disease	28714975	Tissues_shared:2_EC_specific	rs17114036,rs2478835,rs3918226,rs62233096
Coronary_artery_disease_myocardial_infarction_percutaneous_transluminal_coronary_angioplasty_coronary_artery_bypass_grafting_angina_or_chromic_ischemic_heart_disease	28714975	Tissues_shared:3_cell	rs17293632,rs6511720
Coronary_heart_disease	21606135, 22319020, 21378988, 21378990, 21088011, 17634449, 19198611, 19198612, 21846871, 17554300	All RELA peaks	rs10456428,rs112321636,rs11655813,rs144505847,rs145741252,rs149163995,rs149846585,rs1563966,rs17114036,rs216172,rs2169357,rs2270574,rs2478835,rs28528789,rs35130875,rs3739998,rs3744608,rs4378658,rs524808,rs56348932,rs62075824,rs6475604,rs72664324,rs9904645,rs999474
Coronary_heart_disease	21606135, 22319020, 21378988, 21378990, 21088011, 17634449, 19198611, 19198612, 21846871, 17554300	Top-ranking pre-TNFa:1
Coronary_heart_disease	21606135, 22319020, 21378988, 21378990, 21088011, 17634449, 19198611, 19198612, 21846871, 17554300	Conservation(#_of_species_shared):1	rs112321636,rs144505847,rs149163995,rs216172,rs2478835,rs3739998,rs56348932
Coronary_heart_disease	21606135, 22319020, 21378988, 21378990, 21088011, 17634449, 19198611, 19198612, 21846871, 17554300	Top-ranking post-TNFa:1	rs216172,rs2478835,rs35130875,rs524808,rs9904645
Coronary_heart_disease	21606135, 22319020, 21378988, 21378990, 21088011, 17634449, 19198611, 19198612, 21846871, 17554300	Conservation(#_of_species_shared):3	rs10456428,rs28528789,rs35130875,rs3744608,rs4378658,rs524808,rs62075824,rs72664324,rs9904645,rs999474
Coronary_heart_disease	21606135, 22319020, 21378988, 21378990, 21088011, 17634449, 19198611, 19198612, 21846871, 17554300	Conservation(#_of_species_shared):2	rs11655813,rs145741252,rs149846585,rs1563966,rs17114036,rs2169357,rs2270574,rs6475604
Coronary_heart_disease	21606135, 22319020, 21378988, 21378990, 21088011, 17634449, 19198611, 19198612, 21846871, 17554300	Tissues_shared:1_HAEC_specific	rs112321636,rs11655813,rs149163995,rs2270574,rs3739998,rs56348932,rs72664324
Coronary_heart_disease	21606135, 22319020, 21378988, 21378990, 21088011, 17634449, 19198611, 19198612, 21846871, 17554300	Tissues_shared:4_pan_cell	rs216172,rs3744608,rs4378658
Coronary_heart_disease	21606135, 22319020, 21378988, 21378990, 21088011, 17634449, 19198611, 19198612, 21846871, 17554300	Tissues_shared:2_nonEC_specific	rs10456428,rs144505847,rs145741252,rs149846585
Coronary_heart_disease	21606135, 22319020, 21378988, 21378990, 21088011, 17634449, 19198611, 19198612, 21846871, 17554300	Tissues_shared:2_EC_specific	rs1563966,rs17114036,rs2169357,rs2478835,rs6475604
Coronary_heart_disease	21606135, 22319020, 21378988, 21378990, 21088011, 17634449, 19198611, 19198612, 21846871, 17554300	Tissues_shared:3_cell	rs28528789,rs35130875,rs524808,rs62075824,rs9904645,rs999474
Crohn_s_disease	17684544, 18587394, 17447842, 22412388, 28067908, 28008999, 23128233, 17804789, 20570966, 26192919, 22293688, 17554300, 22936669, 21102463	All RELA peaks	rs10185424,rs10206299,rs1024611,rs10255700,rs1057108,rs10932769,rs11236797,rs11375466,rs11557629,rs11739261,rs11741255,rs11742570,rs11870164,rs12483860,rs12922733,rs12946510,rs13005100,rs13031757,rs140491,rs145319498,rs1635852,rs17080319,rs17080528,rs17228058,rs17293632,rs174538,rs1800668,rs1819333,rs1870137,rs1870138,rs1883832,rs1887428,rs202634,rs202635,rs2138636,rs2155219,rs2227551,rs2227552,r…
Crohn_s_disease	17684544, 18587394, 17447842, 22412388, 28067908, 28008999, 23128233, 17804789, 20570966, 26192919, 22293688, 17554300, 22936669, 21102463	Top-ranking pre-TNFa:1	rs1024611,rs2227551,rs2227552,rs2459449,rs2857654,rs3833576
Crohn_s_disease	17684544, 18587394, 17447842, 22412388, 28067908, 28008999, 23128233, 17804789, 20570966, 26192919, 22293688, 17554300, 22936669, 21102463	Conservation(#_of_species_shared):1	rs10185424,rs10206299,rs11375466,rs11557629,rs11739261,rs11742570,rs12483860,rs12922733,rs12946510,rs140491,rs145319498,rs1635852,rs17080319,rs17080528,rs174538,rs1819333,rs1870137,rs1870138,rs1883832,rs2138636,rs2286651,rs2645479,rs2675675,rs2688615,rs3030865,rs3130597,rs35260072,rs3842028,rs3869550,rs4666068,rs4792923,rs4810485,rs4851534,rs507062,rs5830763,rs6011040,rs6451494,rs6545946,rs668877…
Crohn_s_disease	17684544, 18587394, 17447842, 22412388, 28067908, 28008999, 23128233, 17804789, 20570966, 26192919, 22293688, 17554300, 22936669, 21102463	Top-ranking post-TNFa:1	rs1024611,rs11236797,rs11741255,rs11870164,rs13005100,rs13031757,rs17293632,rs174538,rs1870137,rs1870138,rs1883832,rs2155219,rs2227551,rs2227552,rs2234052,rs2234053,rs2304257,rs2459449,rs2510066,rs2857654,rs2857656,rs306587,rs3130597,rs34455012,rs3833576,rs3842028,rs4330804,rs4822025,rs7080009,rs71297581,rs713875,rs7477848,rs9338188,rs9607799
Crohn_s_disease	17684544, 18587394, 17447842, 22412388, 28067908, 28008999, 23128233, 17804789, 20570966, 26192919, 22293688, 17554300, 22936669, 21102463	Conservation(#_of_species_shared):3	rs1024611,rs1057108,rs10932769,rs17228058,rs1887428,rs2227551,rs2227552,rs2289477,rs2304257,rs2459449,rs2510066,rs2857654,rs2857656,rs306587,rs3833576,rs4645854,rs5792235,rs6584281,rs6584282,rs66952042,rs6746271,rs71297581,rs7477848,rs7917446,rs9338188
Crohn_s_disease	17684544, 18587394, 17447842, 22412388, 28067908, 28008999, 23128233, 17804789, 20570966, 26192919, 22293688, 17554300, 22936669, 21102463	Conservation(#_of_species_shared):2	rs10255700,rs11236797,rs11741255,rs11870164,rs13005100,rs13031757,rs17293632,rs1800668,rs202634,rs202635,rs2155219,rs2231884,rs2234052,rs2234053,rs2548224,rs2948542,rs314324,rs34455012,rs3731860,rs3842058,rs4330804,rs4802307,rs4822025,rs60031276,rs6062498,rs6062510,rs62136101,rs656980,rs6871591,rs713875,rs9607799,rs992157
Crohn_s_disease	17684544, 18587394, 17447842, 22412388, 28067908, 28008999, 23128233, 17804789, 20570966, 26192919, 22293688, 17554300, 22936669, 21102463	Tissues_shared:1_HAEC_specific	rs10185424,rs10206299,rs1057108,rs10932769,rs12483860,rs140491,rs145319498,rs17080528,rs17228058,rs1819333,rs2286651,rs2548224,rs2675675,rs2688615,rs3030865,rs314324,rs3842028,rs3842058,rs4645854,rs4666068,rs4851534,rs507062,rs60031276,rs62136101,rs6584281,rs6584282,rs66887762,rs66952042,rs67111717,rs6729638,rs67963613,rs72727394,rs7741021,rs7917446,rs950880,rs9611613,rs9633740
Crohn_s_disease	17684544, 18587394, 17447842, 22412388, 28067908, 28008999, 23128233, 17804789, 20570966, 26192919, 22293688, 17554300, 22936669, 21102463	Tissues_shared:4_pan_cell	rs2304257,rs306587,rs6746271,rs71297581,rs7477848,rs9338188
Crohn_s_disease	17684544, 18587394, 17447842, 22412388, 28067908, 28008999, 23128233, 17804789, 20570966, 26192919, 22293688, 17554300, 22936669, 21102463	Tissues_shared:2_nonEC_specific	rs10255700,rs11557629,rs11741255,rs12922733,rs12946510,rs13005100,rs13031757,rs1635852,rs17080319,rs174538,rs1800668,rs1883832,rs1887428,rs202634,rs202635,rs2138636,rs2231884,rs2289477,rs2948542,rs3130597,rs3731860,rs3869550,rs4792923,rs4802307,rs4810485,rs5792235,rs5830763,rs6011040,rs6062498,rs6062510,rs656980,rs73923215,rs74973123,rs76767593,rs7896832,rs992157
Crohn_s_disease	17684544, 18587394, 17447842, 22412388, 28067908, 28008999, 23128233, 17804789, 20570966, 26192919, 22293688, 17554300, 22936669, 21102463	Tissues_shared:2_EC_specific	rs11236797,rs11375466,rs11739261,rs11742570,rs1870137,rs1870138,rs2155219,rs2227551,rs2227552,rs2459449,rs2645479,rs34455012,rs35260072,rs6451494,rs7080009,rs7587251
Crohn_s_disease	17684544, 18587394, 17447842, 22412388, 28067908, 28008999, 23128233, 17804789, 20570966, 26192919, 22293688, 17554300, 22936669, 21102463	Tissues_shared:3_cell	rs1024611,rs11870164,rs17293632,rs2234052,rs2234053,rs2510066,rs2857654,rs2857656,rs3833576,rs4330804,rs4822025,rs6545946,rs6871591,rs713875,rs9607799
Cutaneous_malignant_melanoma	26237428	All RELA peaks	rs34685262,rs35007589,rs35176048,rs868006
Cutaneous_malignant_melanoma	26237428	Top-ranking pre-TNFa:1	rs34685262,rs35176048
Cutaneous_malignant_melanoma	26237428	Conservation(#_of_species_shared):1	rs868006
Cutaneous_malignant_melanoma	26237428	Top-ranking post-TNFa:1	rs34685262,rs35176048,rs868006
Cutaneous_malignant_melanoma	26237428	Conservation(#_of_species_shared):3	rs35007589
Cutaneous_malignant_melanoma	26237428	Conservation(#_of_species_shared):2	rs34685262,rs35176048
Cutaneous_malignant_melanoma	26237428	Tissues_shared:1_HAEC_specific	rs35007589,rs868006
Cutaneous_malignant_melanoma	26237428	Tissues_shared:4_pan_cell
Cutaneous_malignant_melanoma	26237428	Tissues_shared:2_nonEC_specific
Cutaneous_malignant_melanoma	26237428	Tissues_shared:2_EC_specific
Cutaneous_malignant_melanoma	26237428	Tissues_shared:3_cell	rs34685262,rs35176048
Cutaneous_psoriasis	26626624	All RELA peaks	rs1295686,rs2233278,rs629953,rs8177833
Cutaneous_psoriasis	26626624	Top-ranking pre-TNFa:1
Cutaneous_psoriasis	26626624	Conservation(#_of_species_shared):1	rs1295686
Cutaneous_psoriasis	26626624	Top-ranking post-TNFa:1	rs2233278,rs629953,rs8177833
Cutaneous_psoriasis	26626624	Conservation(#_of_species_shared):3	rs629953
Cutaneous_psoriasis	26626624	Conservation(#_of_species_shared):2	rs2233278,rs8177833
Cutaneous_psoriasis	26626624	Tissues_shared:1_HAEC_specific
Cutaneous_psoriasis	26626624	Tissues_shared:4_pan_cell	rs2233278,rs629953,rs8177833
Cutaneous_psoriasis	26626624	Tissues_shared:2_nonEC_specific	rs1295686
Cutaneous_psoriasis	26626624	Tissues_shared:2_EC_specific
Cutaneous_psoriasis	26626624	Tissues_shared:3_cell
Diastolic_blood_pressure	28739976, 26390057, 28135244, 27618447, 19430479, 29615537, 28548082, 19430483, 28270201, 21909115	All RELA peaks	chr4_120446868,chr5_173315416,rs1002707,rs1018443,rs10770608,rs10995311,rs11072507,rs11374920,rs11637233,rs11741255,rs12138335,rs12905199,rs12906125,rs1316829,rs13306561,rs143212345,rs144869372,rs144881691,rs145005031,rs1617156,rs17037388,rs17080102,rs17367504,rs1743258,rs17695555,rs17795091,rs1864434,rs1866746,rs190578488,rs1918966,rs2092492,rs2115859,rs222857,rs2236295,rs35260072,rs35314288,rs3…
Diastolic_blood_pressure	28739976, 26390057, 28135244, 27618447, 19430479, 29615537, 28548082, 19430483, 28270201, 21909115	Top-ranking pre-TNFa:1
Diastolic_blood_pressure	28739976, 26390057, 28135244, 27618447, 19430479, 29615537, 28548082, 19430483, 28270201, 21909115	Conservation(#_of_species_shared):1	chr4_120446868,rs11374920,rs11637233,rs12138335,rs143212345,rs144869372,rs144881691,rs145005031,rs17037388,rs1743258,rs17695555,rs17795091,rs1866746,rs190578488,rs1918966,rs2092492,rs222857,rs35260072,rs35314288,rs35619711,rs35675346,rs3755652,rs375609409,rs3784789,rs4245909,rs472109,rs4813869,rs4816071,rs56298202,rs60376124,rs6066823,rs61277213,rs66504335,rs6690771,rs6932812,rs714515,rs72812811,…
Diastolic_blood_pressure	28739976, 26390057, 28135244, 27618447, 19430479, 29615537, 28548082, 19430483, 28270201, 21909115	Top-ranking post-TNFa:1	chr4_120446868,rs1002707,rs11741255,rs12905199,rs1316829,rs1743258,rs1866746,rs3755652,rs5773100,rs8119351,rs9425291
Diastolic_blood_pressure	28739976, 26390057, 28135244, 27618447, 19430479, 29615537, 28548082, 19430483, 28270201, 21909115	Conservation(#_of_species_shared):3	chr5_173315416,rs1002707,rs1018443,rs12906125,rs1316829,rs17080102,rs35346340,rs3918226,rs4387287,rs5773100,rs66530629,rs813115
Diastolic_blood_pressure	28739976, 26390057, 28135244, 27618447, 19430479, 29615537, 28548082, 19430483, 28270201, 21909115	Conservation(#_of_species_shared):2	rs10770608,rs10995311,rs11072507,rs11741255,rs12905199,rs13306561,rs1617156,rs17367504,rs1864434,rs2115859,rs2236295,rs67330701,rs73872719,rs7520844,rs75648520,rs7944119,rs8119351,rs9419958,rs9425291
Diastolic_blood_pressure	28739976, 26390057, 28135244, 27618447, 19430479, 29615537, 28548082, 19430483, 28270201, 21909115	Tissues_shared:1_HAEC_specific	rs1018443,rs11072507,rs11637233,rs143212345,rs144869372,rs144881691,rs145005031,rs1617156,rs17037388,rs17367504,rs17695555,rs1918966,rs2092492,rs222857,rs35619711,rs4387287,rs472109,rs56298202,rs60376124,rs6066823,rs66504335,rs66530629,rs6690771,rs714515,rs72812811,rs73872719,rs7549547,rs7551933,rs768019,rs8176719,rs9891115
Diastolic_blood_pressure	28739976, 26390057, 28135244, 27618447, 19430479, 29615537, 28548082, 19430483, 28270201, 21909115	Tissues_shared:4_pan_cell
Diastolic_blood_pressure	28739976, 26390057, 28135244, 27618447, 19430479, 29615537, 28548082, 19430483, 28270201, 21909115	Tissues_shared:2_nonEC_specific	chr4_120446868,chr5_173315416,rs1002707,rs10995311,rs11374920,rs11741255,rs12138335,rs12905199,rs1316829,rs1864434,rs190578488,rs2115859,rs2236295,rs35314288,rs35675346,rs3755652,rs375609409,rs3784789,rs4813869,rs4816071,rs5773100,rs6932812,rs73030277,rs7520844,rs7944119,rs813115,rs9419958
Diastolic_blood_pressure	28739976, 26390057, 28135244, 27618447, 19430479, 29615537, 28548082, 19430483, 28270201, 21909115	Tissues_shared:2_EC_specific	rs10770608,rs12906125,rs17080102,rs1743258,rs17795091,rs1866746,rs35260072,rs35346340,rs3918226,rs4245909,rs61277213,rs67330701,rs75648520,rs8119351
Diastolic_blood_pressure	28739976, 26390057, 28135244, 27618447, 19430479, 29615537, 28548082, 19430483, 28270201, 21909115	Tissues_shared:3_cell	rs13306561,rs9372844,rs9375457,rs9425291
Emphysema_imaging_phenotypes	26030696	All RELA peaks	rs2070600,rs55781567,rs55853698,rs74541532,rs78131616
Emphysema_imaging_phenotypes	26030696	Top-ranking pre-TNFa:1
Emphysema_imaging_phenotypes	26030696	Conservation(#_of_species_shared):1	rs2070600,rs55781567,rs55853698,rs78131616
Emphysema_imaging_phenotypes	26030696	Top-ranking post-TNFa:1	rs78131616
Emphysema_imaging_phenotypes	26030696	Conservation(#_of_species_shared):3
Emphysema_imaging_phenotypes	26030696	Conservation(#_of_species_shared):2	rs74541532
Emphysema_imaging_phenotypes	26030696	Tissues_shared:1_HAEC_specific	rs2070600,rs55781567,rs55853698,rs74541532
Emphysema_imaging_phenotypes	26030696	Tissues_shared:4_pan_cell
Emphysema_imaging_phenotypes	26030696	Tissues_shared:2_nonEC_specific
Emphysema_imaging_phenotypes	26030696	Tissues_shared:2_EC_specific	rs78131616
Emphysema_imaging_phenotypes	26030696	Tissues_shared:3_cell
Endometriosis	23472165, 23104006, 28881265, 28537267, 21151130	All RELA peaks	rs10160660,rs10160769,rs10665775,rs12290350,rs12404660,rs12471565,rs12788118,rs13009294,rs13027814,rs1440979,rs1440980,rs3758711,rs4071558,rs4071559,rs4402765,rs7750533,rs7750725,rs979165
Endometriosis	23472165, 23104006, 28881265, 28537267, 21151130	Top-ranking pre-TNFa:1	rs12471565,rs4071558,rs4071559,rs4402765
Endometriosis	23472165, 23104006, 28881265, 28537267, 21151130	Conservation(#_of_species_shared):1	rs10665775,rs12290350,rs12404660,rs13027814
Endometriosis	23472165, 23104006, 28881265, 28537267, 21151130	Top-ranking post-TNFa:1	rs10160660,rs10160769,rs12471565,rs4071558,rs4071559,rs4402765
Endometriosis	23472165, 23104006, 28881265, 28537267, 21151130	Conservation(#_of_species_shared):3	rs10160660,rs10160769,rs12788118,rs1440979,rs1440980,rs3758711
Endometriosis	23472165, 23104006, 28881265, 28537267, 21151130	Conservation(#_of_species_shared):2	rs12471565,rs13009294,rs4071558,rs4071559,rs4402765,rs7750533,rs7750725,rs979165
Endometriosis	23472165, 23104006, 28881265, 28537267, 21151130	Tissues_shared:1_HAEC_specific	rs12290350
Endometriosis	23472165, 23104006, 28881265, 28537267, 21151130	Tissues_shared:4_pan_cell	rs12471565,rs4071558,rs4071559,rs4402765
Endometriosis	23472165, 23104006, 28881265, 28537267, 21151130	Tissues_shared:2_nonEC_specific	rs12788118,rs1440979,rs1440980,rs3758711,rs979165
Endometriosis	23472165, 23104006, 28881265, 28537267, 21151130	Tissues_shared:2_EC_specific	rs10665775,rs12404660,rs13027814
Endometriosis	23472165, 23104006, 28881265, 28537267, 21151130	Tissues_shared:3_cell	rs10160660,rs10160769,rs13009294,rs7750533,rs7750725
Eosinophil_counts	19198610, 27863252	All RELA peaks	rs10032639,rs10160792,rs10204837,rs10936599,rs111413886,rs11236797,rs112449721,rs112880843,rs113041730,rs113071828,rs11465286,rs115820364,rs11741255,rs117955557,rs11959427,rs12097596,rs12185173,rs12185190,rs12637184,rs12876235,rs13135867,rs1322054,rs1322067,rs146848089,rs1474348,rs150159690,rs1585272,rs16859186,rs16917546,rs16980027,rs17061503,rs17417619,rs17709615,rs1800795,rs184713203,rs1865870…
Eosinophil_counts	19198610, 27863252	Top-ranking pre-TNFa:1	rs783621,rs9420589,rs960709
Eosinophil_counts	19198610, 27863252	Conservation(#_of_species_shared):1	rs10204837,rs112880843,rs113041730,rs11465286,rs117955557,rs11959427,rs12097596,rs12637184,rs13135867,rs1322067,rs146848089,rs1474348,rs150159690,rs1585272,rs16917546,rs16980027,rs17061503,rs186587075,rs1881457,rs1886729,rs2107354,rs2107355,rs2238005,rs228598,rs2413048,rs34016964,rs35260072,rs35902819,rs36091860,rs3809627,rs3893464,rs45577137,rs4790908,rs4851566,rs6870356,rs72699818,rs75067561,rs…
Eosinophil_counts	19198610, 27863252	Top-ranking post-TNFa:1	rs11236797,rs11741255,rs2155219,rs34455012,rs3893464,rs4851566,rs4970966,rs55646091,rs677029,rs783621,rs960709
Eosinophil_counts	19198610, 27863252	Conservation(#_of_species_shared):3	rs10032639,rs34645101,rs35004258,rs4645881,rs4970966,rs5792235,rs6590322,rs71388093,rs8020739,rs9420589
Eosinophil_counts	19198610, 27863252	Conservation(#_of_species_shared):2	rs10160792,rs10936599,rs111413886,rs11236797,rs112449721,rs113071828,rs115820364,rs11741255,rs12185173,rs12185190,rs12876235,rs1322054,rs16859186,rs17417619,rs17709615,rs1800795,rs184713203,rs189037,rs200702652,rs2155219,rs2293607,rs34455012,rs34813703,rs34847803,rs3821383,rs3900833,rs410867,rs55646091,rs6697805,rs677029,rs7552136,rs7552154,rs75526092,rs7986796,rs7993214,rs960709
Eosinophil_counts	19198610, 27863252	Tissues_shared:1_HAEC_specific	rs10032639,rs10936599,rs113041730,rs11465286,rs117955557,rs12097596,rs12185173,rs12185190,rs12637184,rs13135867,rs1322067,rs1474348,rs150159690,rs1585272,rs16980027,rs17061503,rs186587075,rs1881457,rs1886729,rs189037,rs2238005,rs228598,rs2293607,rs2413048,rs34016964,rs34645101,rs34813703,rs34847803,rs36091860,rs3893464,rs45577137,rs4645881,rs4790908,rs6590322,rs6870356,rs72699818,rs75067561,rs755…
Eosinophil_counts	19198610, 27863252	Tissues_shared:4_pan_cell	rs960709
Eosinophil_counts	19198610, 27863252	Tissues_shared:2_nonEC_specific	rs112880843,rs11741255,rs11959427,rs1322054,rs17709615,rs184713203,rs200702652,rs35902819,rs3809627,rs3821383,rs3900833,rs410867,rs5792235,rs6697805,rs7552136,rs7552154,rs8020739
Eosinophil_counts	19198610, 27863252	Tissues_shared:2_EC_specific	rs10160792,rs10204837,rs111413886,rs11236797,rs112449721,rs113071828,rs115820364,rs12876235,rs16859186,rs16917546,rs17417619,rs2107354,rs2107355,rs2155219,rs34455012,rs35260072,rs55646091,rs75526092,rs783621,rs7986796,rs7993214,rs9420589
Eosinophil_counts	19198610, 27863252	Tissues_shared:3_cell	rs146848089,rs1800795,rs35004258,rs4851566,rs4970966,rs677029,rs71388093
Eosinophil_percentage_of_granulocytes	27863252	All RELA peaks	rs10032639,rs10160792,rs10204837,rs10936599,rs11236797,rs11246068,rs113041730,rs113071828,rs11465286,rs115820364,rs11638278,rs11725704,rs11741255,rs11959427,rs12637184,rs12876235,rs1322054,rs1322067,rs1474348,rs16917546,rs16980027,rs17061503,rs17417619,rs1800795,rs186587075,rs1881457,rs1886729,rs2155219,rs2157770,rs2171531,rs2234052,rs2234053,rs2293607,rs2413048,rs28475163,rs296888,rs296889,rs296…
Eosinophil_percentage_of_granulocytes	27863252	Top-ranking pre-TNFa:1	rs783621,rs9420589,rs960709
Eosinophil_percentage_of_granulocytes	27863252	Conservation(#_of_species_shared):1	rs10204837,rs11246068,rs113041730,rs11465286,rs11725704,rs11959427,rs12637184,rs1322067,rs1474348,rs16917546,rs16980027,rs17061503,rs186587075,rs1881457,rs1886729,rs2157770,rs2171531,rs2413048,rs28475163,rs35260072,rs375609409,rs3806792,rs45577137,rs4790908,rs4851566,rs56305452,rs6870356,rs7203459,rs72652928,rs75504740,rs783621,rs9532430,rs9811216,rs9990216,rs9990220
Eosinophil_percentage_of_granulocytes	27863252	Top-ranking post-TNFa:1	rs11236797,rs11741255,rs2155219,rs2234052,rs2234053,rs34455012,rs3806792,rs4822025,rs4851566,rs4970966,rs55646091,rs677029,rs783621,rs960709,rs9607799
Eosinophil_percentage_of_granulocytes	27863252	Conservation(#_of_species_shared):3	rs10032639,rs4970966,rs60760821,rs749027,rs8020739,rs9420589
Eosinophil_percentage_of_granulocytes	27863252	Conservation(#_of_species_shared):2	rs10160792,rs10936599,rs11236797,rs113071828,rs115820364,rs11638278,rs11741255,rs12876235,rs1322054,rs17417619,rs1800795,rs2155219,rs2234052,rs2234053,rs2293607,rs296888,rs296889,rs296890,rs34455012,rs34847803,rs3821383,rs3900833,rs410867,rs4822025,rs55646091,rs55749605,rs6697805,rs677029,rs796003,rs7986796,rs7993214,rs9362398,rs960709,rs9607799
Eosinophil_percentage_of_granulocytes	27863252	Tissues_shared:1_HAEC_specific	rs10032639,rs10936599,rs11246068,rs113041730,rs11465286,rs12637184,rs1322067,rs1474348,rs16980027,rs17061503,rs186587075,rs1881457,rs1886729,rs2293607,rs2413048,rs28475163,rs34847803,rs45577137,rs4790908,rs56305452,rs6870356,rs749027,rs75504740,rs9362398,rs9532430,rs9811216,rs9990216,rs9990220
Eosinophil_percentage_of_granulocytes	27863252	Tissues_shared:4_pan_cell	rs960709
Eosinophil_percentage_of_granulocytes	27863252	Tissues_shared:2_nonEC_specific	rs11741255,rs11959427,rs1322054,rs2157770,rs2171531,rs375609409,rs3821383,rs3900833,rs410867,rs55749605,rs6697805,rs7203459,rs8020739
Eosinophil_percentage_of_granulocytes	27863252	Tissues_shared:2_EC_specific	rs10160792,rs10204837,rs11236797,rs113071828,rs115820364,rs11638278,rs11725704,rs12876235,rs16917546,rs17417619,rs2155219,rs34455012,rs35260072,rs55646091,rs60760821,rs783621,rs7986796,rs7993214,rs9420589
Eosinophil_percentage_of_granulocytes	27863252	Tissues_shared:3_cell	rs1800795,rs2234052,rs2234053,rs296888,rs296889,rs296890,rs3806792,rs4822025,rs4851566,rs4970966,rs677029,rs72652928,rs796003,rs9607799
Eosinophil_percentage_of_white_cells	27863252	All RELA peaks	rs10032639,rs10160792,rs10204837,rs1050409,rs1071650,rs10936599,rs11128599,rs11236797,rs11246068,rs113041730,rs113071828,rs11465286,rs115820364,rs11638278,rs11741255,rs11959427,rs12185173,rs12185190,rs12637184,rs12876235,rs12946510,rs1322054,rs1322067,rs1453559,rs1474348,rs1585272,rs16917546,rs16980027,rs17061503,rs17881210,rs1800795,rs186587075,rs1881457,rs1886729,rs189037,rs202634,rs202635,rs21…
Eosinophil_percentage_of_white_cells	27863252	Top-ranking pre-TNFa:1	rs35151054,rs783621,rs9420589,rs960709
Eosinophil_percentage_of_white_cells	27863252	Conservation(#_of_species_shared):1	rs10204837,rs1050409,rs1071650,rs11246068,rs113041730,rs11465286,rs11959427,rs12637184,rs12946510,rs1322067,rs1474348,rs1585272,rs16917546,rs16980027,rs17061503,rs17881210,rs186587075,rs1881457,rs1886729,rs2107354,rs2107355,rs2279796,rs228598,rs2413048,rs281860333,rs28475163,rs34437781,rs35260072,rs41553018,rs41556116,rs41559317,rs45577137,rs4790908,rs4851566,rs56305452,rs6870356,rs7203459,rs7506…
Eosinophil_percentage_of_white_cells	27863252	Top-ranking post-TNFa:1	rs11236797,rs11741255,rs1453559,rs2155219,rs2234052,rs2234053,rs34455012,rs35151054,rs4822025,rs4851566,rs4970966,rs55646091,rs677029,rs783621,rs960709,rs9607799
Eosinophil_percentage_of_white_cells	27863252	Conservation(#_of_species_shared):3	rs10032639,rs35004258,rs4970966,rs6590322,rs71388093,rs8020739,rs9420589
Eosinophil_percentage_of_white_cells	27863252	Conservation(#_of_species_shared):2	rs10160792,rs10936599,rs11128599,rs11236797,rs113071828,rs115820364,rs11638278,rs11741255,rs12185173,rs12185190,rs12876235,rs1322054,rs1453559,rs1800795,rs189037,rs202634,rs202635,rs2155219,rs2234052,rs2234053,rs2293607,rs296888,rs296889,rs296890,rs34455012,rs34847803,rs35151054,rs3821383,rs3900833,rs410867,rs4822025,rs55646091,rs55749605,rs6697805,rs677029,rs796003,rs7986796,rs7993214,rs9362398,…
Eosinophil_percentage_of_white_cells	27863252	Tissues_shared:1_HAEC_specific	rs10032639,rs10936599,rs11246068,rs113041730,rs11465286,rs12185173,rs12185190,rs12637184,rs1322067,rs1474348,rs1585272,rs16980027,rs17061503,rs186587075,rs1881457,rs1886729,rs189037,rs2279796,rs228598,rs2293607,rs2413048,rs28475163,rs34847803,rs45577137,rs4790908,rs56305452,rs6590322,rs6870356,rs75067561,rs75504740,rs916385,rs9362398,rs9532430,rs9811216,rs9990216,rs9990220
Eosinophil_percentage_of_white_cells	27863252	Tissues_shared:4_pan_cell	rs1453559,rs960709
Eosinophil_percentage_of_white_cells	27863252	Tissues_shared:2_nonEC_specific	rs1050409,rs1071650,rs11128599,rs11741255,rs11959427,rs12946510,rs1322054,rs202634,rs202635,rs281860333,rs3821383,rs3900833,rs410867,rs41553018,rs41556116,rs41559317,rs55749605,rs6697805,rs7203459,rs8020739
Eosinophil_percentage_of_white_cells	27863252	Tissues_shared:2_EC_specific	rs10160792,rs10204837,rs11236797,rs113071828,rs115820364,rs11638278,rs12876235,rs16917546,rs2107354,rs2107355,rs2155219,rs34455012,rs35260072,rs55646091,rs783621,rs7986796,rs7993214,rs9420589
Eosinophil_percentage_of_white_cells	27863252	Tissues_shared:3_cell	rs17881210,rs1800795,rs2234052,rs2234053,rs296888,rs296889,rs296890,rs34437781,rs35004258,rs35151054,rs4822025,rs4851566,rs4970966,rs677029,rs71388093,rs796003,rs9607799
Family_history_of_Alzheimer_s_disease	29777097	All RELA peaks	rs10426401,rs117612135,rs1859788,rs203707,rs2965169,rs41289512,rs73037426,rs8111946
Family_history_of_Alzheimer_s_disease	29777097	Top-ranking pre-TNFa:1	rs117612135,rs2965169
Family_history_of_Alzheimer_s_disease	29777097	Conservation(#_of_species_shared):1	rs10426401,rs1859788,rs203707,rs73037426,rs8111946
Family_history_of_Alzheimer_s_disease	29777097	Top-ranking post-TNFa:1	rs10426401,rs117612135,rs2965169
Family_history_of_Alzheimer_s_disease	29777097	Conservation(#_of_species_shared):3	rs117612135,rs2965169,rs41289512
Family_history_of_Alzheimer_s_disease	29777097	Conservation(#_of_species_shared):2
Family_history_of_Alzheimer_s_disease	29777097	Tissues_shared:1_HAEC_specific	rs41289512,rs73037426
Family_history_of_Alzheimer_s_disease	29777097	Tissues_shared:4_pan_cell	rs117612135,rs2965169
Family_history_of_Alzheimer_s_disease	29777097	Tissues_shared:2_nonEC_specific	rs203707
Family_history_of_Alzheimer_s_disease	29777097	Tissues_shared:2_EC_specific	rs8111946
Family_history_of_Alzheimer_s_disease	29777097	Tissues_shared:3_cell	rs10426401,rs1859788
Fibrinogen	20031576, 20031577, 23969696	All RELA peaks	rs1012793,rs10268632,rs10761779,rs11123908,rs11136337,rs11136339,rs112979447,rs1134029,rs11777239,rs11778018,rs11782331,rs11782433,rs11782890,rs11783772,rs11783799,rs11784417,rs11784501,rs12021623,rs12541377,rs12596346,rs2706383,rs3740331,rs3841602,rs4073081,rs4073082,rs4451042,rs55786556,rs55812715,rs55984967,rs56401356,rs5895792,rs62523994,rs6989119,rs73590892,rs75347843,rs7730247,rs7818941,rs7…
Fibrinogen	20031576, 20031577, 23969696	Top-ranking pre-TNFa:1	rs11136337,rs11782331,rs11782433,rs11783772,rs11783799,rs6989119
Fibrinogen	20031576, 20031577, 23969696	Conservation(#_of_species_shared):1	rs10761779,rs11777239,rs11782890,rs12596346,rs2706383,rs3740331,rs3841602,rs55812715,rs55984967,rs9648238
Fibrinogen	20031576, 20031577, 23969696	Top-ranking post-TNFa:1	rs1012793,rs11123908,rs11136337,rs11136339,rs112979447,rs11778018,rs11782331,rs11782433,rs11783772,rs11783799,rs11784501,rs12541377,rs4073081,rs4073082,rs55786556,rs56401356,rs5895792,rs62523994,rs6989119,rs7730247,rs9616810
Fibrinogen	20031576, 20031577, 23969696	Conservation(#_of_species_shared):3	rs1012793,rs11136337,rs11136339,rs112979447,rs11782331,rs11782433,rs11783772,rs11783799,rs11784417,rs11784501,rs12541377,rs4073081,rs4073082,rs5895792,rs6989119,rs73590892,rs75347843,rs7730247,rs7818941,rs7832643,rs9616810
Fibrinogen	20031576, 20031577, 23969696	Conservation(#_of_species_shared):2	rs10268632,rs11123908,rs1134029,rs11778018,rs12021623,rs4451042,rs55786556,rs56401356,rs62523994
Fibrinogen	20031576, 20031577, 23969696	Tissues_shared:1_HAEC_specific	rs10268632,rs11777239,rs12021623,rs12596346,rs2706383,rs3740331,rs3841602,rs4451042,rs9648238
Fibrinogen	20031576, 20031577, 23969696	Tissues_shared:4_pan_cell	rs11136337,rs11778018,rs11782331,rs11782433,rs11783772,rs11783799,rs55786556,rs56401356,rs62523994,rs6989119
Fibrinogen	20031576, 20031577, 23969696	Tissues_shared:2_nonEC_specific	rs10761779,rs11123908,rs1134029,rs11782890,rs55812715,rs55984967,rs73590892
Fibrinogen	20031576, 20031577, 23969696	Tissues_shared:2_EC_specific	rs11784417,rs75347843,rs7818941,rs7832643,rs9616810
Fibrinogen	20031576, 20031577, 23969696	Tissues_shared:3_cell	rs1012793,rs11136339,rs112979447,rs11784501,rs12541377,rs4073081,rs4073082,rs5895792,rs7730247
Fibrinogen_levels	26561523, 28107422	All RELA peaks	YL_CN_PEL_1626,rs1012793,rs10268632,rs10761779,rs10897011,rs11123908,rs11136337,rs11136339,rs11230180,rs112979447,rs1134029,rs114484311,rs114951345,rs11777239,rs11778018,rs11782331,rs11782433,rs11782890,rs11783772,rs11783799,rs11784417,rs11784501,rs12021623,rs12541377,rs12596346,rs12703091,rs13226190,rs13230583,rs13232683,rs13232785,rs13232989,rs17202393,rs17202400,rs17202414,rs17202428,rs1720872…
Fibrinogen_levels	26561523, 28107422	Top-ranking pre-TNFa:1	rs11136337,rs11782331,rs11782433,rs11783772,rs11783799,rs34176120,rs34534990,rs6950079,rs6950421,rs6954709,rs6954884,rs6989119
Fibrinogen_levels	26561523, 28107422	Conservation(#_of_species_shared):1	YL_CN_PEL_1626,rs10761779,rs10897011,rs11230180,rs114484311,rs114951345,rs11777239,rs11782890,rs12596346,rs12703091,rs13226190,rs13230583,rs13232683,rs13232785,rs13232989,rs17202393,rs17202400,rs17202414,rs17202428,rs17208727,rs17208734,rs17208748,rs17208755,rs17208762,rs201508459,rs2706383,rs34176120,rs34507608,rs34534990,rs34926345,rs34940131,rs35624343,rs3740331,rs3841602,rs55812715,rs55984967…
Fibrinogen_levels	26561523, 28107422	Top-ranking post-TNFa:1	rs1012793,rs11123908,rs11136337,rs11136339,rs112979447,rs114484311,rs114951345,rs11778018,rs11782331,rs11782433,rs11783772,rs11783799,rs11784501,rs12541377,rs17202393,rs17202400,rs17202414,rs17202428,rs17208727,rs17208734,rs17208748,rs17208755,rs17208762,rs201508459,rs34176120,rs34507608,rs34534990,rs34926345,rs34940131,rs35624343,rs4073081,rs4073082,rs55786556,rs56401356,rs5895792,rs62523994,rs6…
Fibrinogen_levels	26561523, 28107422	Conservation(#_of_species_shared):3	rs1012793,rs11136337,rs11136339,rs112979447,rs11782331,rs11782433,rs11783772,rs11783799,rs11784417,rs11784501,rs12541377,rs4073081,rs4073082,rs5895792,rs6989119,rs73590892,rs75347843,rs7730247,rs7818941,rs7832643,rs8011558,rs9616810,rs9915255
Fibrinogen_levels	26561523, 28107422	Conservation(#_of_species_shared):2	rs10268632,rs11123908,rs1134029,rs11778018,rs12021623,rs3213420,rs55786556,rs56401356,rs62523994
Fibrinogen_levels	26561523, 28107422	Tissues_shared:1_HAEC_specific	YL_CN_PEL_1626,rs10268632,rs10897011,rs11230180,rs11777239,rs12021623,rs12596346,rs13226190,rs13232683,rs13232785,rs13232989,rs2706383,rs3740331,rs3841602,rs62502326,rs62504164,rs62504165,rs7926344,rs7926354,rs7926729,rs9648238,rs9915255
Fibrinogen_levels	26561523, 28107422	Tissues_shared:4_pan_cell	rs11136337,rs11778018,rs11782331,rs11782433,rs11783772,rs11783799,rs55786556,rs56401356,rs62523994,rs6989119,rs8011558
Fibrinogen_levels	26561523, 28107422	Tissues_shared:2_nonEC_specific	rs10761779,rs11123908,rs1134029,rs11782890,rs3213420,rs55812715,rs55984967,rs73590892
Fibrinogen_levels	26561523, 28107422	Tissues_shared:2_EC_specific	rs114484311,rs114951345,rs11784417,rs12703091,rs13230583,rs17202393,rs17202400,rs17202414,rs17202428,rs17208727,rs17208734,rs17208748,rs17208755,rs17208762,rs201508459,rs34176120,rs34507608,rs34534990,rs34926345,rs34940131,rs35624343,rs6950079,rs6950421,rs6954709,rs6954884,rs75347843,rs7818941,rs7832643,rs7933202,rs9616810
Fibrinogen_levels	26561523, 28107422	Tissues_shared:3_cell	rs1012793,rs11136339,rs112979447,rs11784501,rs12541377,rs4073081,rs4073082,rs5895792,rs7730247
Glaucoma	25027321, 21532571	All RELA peaks	rs2251768,rs6475604
Glaucoma	25027321, 21532571	Top-ranking pre-TNFa:1
Glaucoma	25027321, 21532571	Conservation(#_of_species_shared):1
Glaucoma	25027321, 21532571	Top-ranking post-TNFa:1
Glaucoma	25027321, 21532571	Conservation(#_of_species_shared):3
Glaucoma	25027321, 21532571	Conservation(#_of_species_shared):2	rs2251768,rs6475604
Glaucoma	25027321, 21532571	Tissues_shared:1_HAEC_specific	rs2251768
Glaucoma	25027321, 21532571	Tissues_shared:4_pan_cell
Glaucoma	25027321, 21532571	Tissues_shared:2_nonEC_specific
Glaucoma	25027321, 21532571	Tissues_shared:2_EC_specific	rs6475604
Glaucoma	25027321, 21532571	Tissues_shared:3_cell
Glioblastoma	29743610, 26424050, 28346443	All RELA peaks	rs1291209,rs2541637,rs2562151,rs2858048,rs6062490,rs6475604
Glioblastoma	29743610, 26424050, 28346443	Top-ranking pre-TNFa:1	rs1291209,rs6062490
Glioblastoma	29743610, 26424050, 28346443	Conservation(#_of_species_shared):1	rs2541637,rs2562151,rs6062490
Glioblastoma	29743610, 26424050, 28346443	Top-ranking post-TNFa:1	rs1291209,rs6062490
Glioblastoma	29743610, 26424050, 28346443	Conservation(#_of_species_shared):3
Glioblastoma	29743610, 26424050, 28346443	Conservation(#_of_species_shared):2	rs1291209,rs2858048,rs6475604
Glioblastoma	29743610, 26424050, 28346443	Tissues_shared:1_HAEC_specific	rs2541637,rs2562151
Glioblastoma	29743610, 26424050, 28346443	Tissues_shared:4_pan_cell	rs1291209
Glioblastoma	29743610, 26424050, 28346443	Tissues_shared:2_nonEC_specific	rs2858048
Glioblastoma	29743610, 26424050, 28346443	Tissues_shared:2_EC_specific	rs6475604
Glioblastoma	29743610, 26424050, 28346443	Tissues_shared:3_cell	rs6062490
Glioma	28346443, 19578367, 21827660, 21531791, 26424050, 29743610, 22886559	All RELA peaks	rs12225399,rs1291209,rs6062490,rs6475604,rs67307131,rs7125115
Glioma	28346443, 19578367, 21827660, 21531791, 26424050, 29743610, 22886559	Top-ranking pre-TNFa:1	rs1291209,rs6062490
Glioma	28346443, 19578367, 21827660, 21531791, 26424050, 29743610, 22886559	Conservation(#_of_species_shared):1	rs6062490
Glioma	28346443, 19578367, 21827660, 21531791, 26424050, 29743610, 22886559	Top-ranking post-TNFa:1	rs1291209,rs6062490,rs7125115
Glioma	28346443, 19578367, 21827660, 21531791, 26424050, 29743610, 22886559	Conservation(#_of_species_shared):3	rs12225399,rs67307131,rs7125115
Glioma	28346443, 19578367, 21827660, 21531791, 26424050, 29743610, 22886559	Conservation(#_of_species_shared):2	rs1291209,rs6475604
Glioma	28346443, 19578367, 21827660, 21531791, 26424050, 29743610, 22886559	Tissues_shared:1_HAEC_specific	rs12225399,rs67307131
Glioma	28346443, 19578367, 21827660, 21531791, 26424050, 29743610, 22886559	Tissues_shared:4_pan_cell	rs1291209
Glioma	28346443, 19578367, 21827660, 21531791, 26424050, 29743610, 22886559	Tissues_shared:2_nonEC_specific
Glioma	28346443, 19578367, 21827660, 21531791, 26424050, 29743610, 22886559	Tissues_shared:2_EC_specific	rs6475604
Glioma	28346443, 19578367, 21827660, 21531791, 26424050, 29743610, 22886559	Tissues_shared:3_cell	rs6062490,rs7125115
Granulocyte_count	27863252	All RELA peaks	chr17_38171029,rs1002774,rs1006192,rs10173538,rs1045929,rs10518743,rs10761779,rs10864368,rs1108301,rs11177615,rs112035122,rs11294795,rs113250378,rs11649549,rs11685464,rs11725704,rs117955557,rs11959427,rs11984494,rs12021623,rs12266014,rs12466496,rs12491473,rs12542907,rs13062681,rs13135867,rs13392166,rs14408,rs16882,rs16972296,rs17106203,rs17627711,rs1807337,rs2227322,rs2338021,rs2436865,rs2568569,…
Granulocyte_count	27863252	Top-ranking pre-TNFa:1	rs10518743,rs16972296,rs2338021,rs2879092,rs2879093,rs3213762,rs4703890
Granulocyte_count	27863252	Conservation(#_of_species_shared):1	rs1006192,rs10761779,rs10864368,rs11177615,rs112035122,rs11294795,rs113250378,rs11685464,rs11725704,rs117955557,rs11959427,rs12266014,rs12542907,rs13135867,rs14408,rs17106203,rs17627711,rs28521954,rs2979489,rs3033989,rs35260072,rs3740331,rs3784526,rs3806792,rs3841602,rs4029213,rs45446498,rs58687637,rs59114612,rs61558067,rs66885627,rs7168592,rs72652928,rs72699818,rs8073925
Granulocyte_count	27863252	Top-ranking post-TNFa:1	chr17_38171029,rs1045929,rs10518743,rs11984494,rs16972296,rs2227322,rs2436865,rs2814778,rs3213762,rs3806792,rs3888914,rs4074882,rs58687637,rs59114612,rs61558067,rs709591,rs709592,rs7550207
Granulocyte_count	27863252	Conservation(#_of_species_shared):3	chr17_38171029,rs10518743,rs11984494,rs13062681,rs16972296,rs1807337,rs2227322,rs2338021,rs2436865,rs2879092,rs2879093,rs4703890,rs5792235,rs67000082
Granulocyte_count	27863252	Conservation(#_of_species_shared):2	rs1002774,rs10173538,rs1045929,rs1108301,rs11649549,rs12021623,rs12466496,rs12491473,rs13392166,rs16882,rs2568569,rs2814778,rs3213762,rs3214838,rs35200265,rs385893,rs3888914,rs4074882,rs6601523,rs709591,rs709592,rs72726037,rs7550207,rs7628747,rs7640397,rs807937,rs9819371,rs992157
Granulocyte_count	27863252	Tissues_shared:1_HAEC_specific	rs1006192,rs112035122,rs11294795,rs113250378,rs11685464,rs117955557,rs12021623,rs12266014,rs12466496,rs12491473,rs12542907,rs13062681,rs13135867,rs13392166,rs14408,rs17106203,rs17627711,rs1807337,rs2568569,rs28521954,rs2979489,rs3033989,rs35200265,rs3740331,rs3784526,rs3841602,rs385893,rs4029213,rs45446498,rs66885627,rs67000082,rs7168592,rs72699818,rs72726037,rs7628747,rs7640397,rs8073925,rs98193…
Granulocyte_count	27863252	Tissues_shared:4_pan_cell
Granulocyte_count	27863252	Tissues_shared:2_nonEC_specific	chr17_38171029,rs10761779,rs11177615,rs11649549,rs11959427,rs16882,rs2227322,rs2338021,rs2879092,rs2879093,rs3214838,rs4703890,rs5792235,rs807937,rs992157
Granulocyte_count	27863252	Tissues_shared:2_EC_specific	rs1002774,rs1045929,rs10518743,rs10864368,rs1108301,rs11725704,rs16972296,rs2814778,rs3213762,rs35260072,rs58687637,rs59114612,rs61558067,rs6601523,rs709591,rs709592,rs7550207
Granulocyte_count	27863252	Tissues_shared:3_cell	rs10173538,rs11984494,rs2436865,rs3806792,rs3888914,rs4074882,rs72652928
Granulocyte_percentage_of_myeloid_white_cells	27863252	All RELA peaks	chr17_38171029,chr19_13208001,rs1006192,rs10080361,rs10173538,rs1019109,rs10411858,rs1045929,rs1048009,rs1048203,rs1058935,rs1061554,rs10739694,rs10849448,rs10885396,rs11126037,rs11126038,rs111402121,rs11189163,rs112385175,rs113102683,rs113274498,rs115490375,rs11576837,rs11583589,rs11725704,rs117295219,rs117712228,rs11867200,rs11868941,rs11879798,rs11924264,rs11959427,rs12021623,rs12028581,rs1259…
Granulocyte_percentage_of_myeloid_white_cells	27863252	Top-ranking pre-TNFa:1	rs113274498,rs11868941,rs3213762,rs35062913
Granulocyte_percentage_of_myeloid_white_cells	27863252	Conservation(#_of_species_shared):1	rs1006192,rs1019109,rs10411858,rs1048009,rs1058935,rs111402121,rs11189163,rs113102683,rs11576837,rs11583589,rs11725704,rs11879798,rs11959427,rs12596346,rs12911797,rs12911800,rs131805,rs1353027,rs146353756,rs17061503,rs17221879,rs17614852,rs2024952,rs2061821,rs2061822,rs2072448,rs2072449,rs2517678,rs28412508,rs34156110,rs35371325,rs3784526,rs3806792,rs4337055,rs45577137,rs4843073,rs55633489,rs5617…
Granulocyte_percentage_of_myeloid_white_cells	27863252	Top-ranking post-TNFa:1	chr17_38171029,rs1045929,rs1048203,rs1061554,rs10739694,rs10885396,rs112385175,rs113274498,rs117712228,rs11867200,rs11868941,rs12028581,rs1369312,rs2227322,rs3213762,rs34448954,rs35062913,rs3760396,rs3806792,rs4970966,rs7038732,rs7094463,rs7094871,rs709591,rs709592,rs9635366
Granulocyte_percentage_of_myeloid_white_cells	27863252	Conservation(#_of_species_shared):3	chr17_38171029,rs1061554,rs10849448,rs11126037,rs11126038,rs113274498,rs11868941,rs12906184,rs1369312,rs143456113,rs2227322,rs2344441,rs2572206,rs34448954,rs35062913,rs3760396,rs3806646,rs3812008,rs3821712,rs4142441,rs4842891,rs4970966,rs57871755,rs5792235,rs7173705,rs73590892,rs77518495
Granulocyte_percentage_of_myeloid_white_cells	27863252	Conservation(#_of_species_shared):2	chr19_13208001,rs10080361,rs10173538,rs1045929,rs1048203,rs10739694,rs10885396,rs112385175,rs115490375,rs117295219,rs117712228,rs11867200,rs11924264,rs12021623,rs12028581,rs2143607,rs2275652,rs2417054,rs2417055,rs3213762,rs385893,rs3900833,rs4838153,rs7038732,rs7094463,rs7094871,rs709591,rs709592,rs7127978,rs7128198,rs7129071,rs7213697,rs7247222,rs75039876,rs869386,rs913989
Granulocyte_percentage_of_myeloid_white_cells	27863252	Tissues_shared:1_HAEC_specific	chr19_13208001,rs1006192,rs10411858,rs1058935,rs11126037,rs11126038,rs111402121,rs11189163,rs11576837,rs11583589,rs11879798,rs12021623,rs12596346,rs12911797,rs12911800,rs131805,rs146353756,rs17061503,rs17614852,rs2024952,rs2275652,rs2344441,rs2417054,rs2417055,rs2572206,rs28412508,rs34156110,rs35371325,rs3784526,rs385893,rs4337055,rs45577137,rs4843073,rs56177354,rs57871755,rs58030288,rs59683609,r…
Granulocyte_percentage_of_myeloid_white_cells	27863252	Tissues_shared:4_pan_cell
Granulocyte_percentage_of_myeloid_white_cells	27863252	Tissues_shared:2_nonEC_specific	chr17_38171029,rs1019109,rs1048203,rs10849448,rs113102683,rs117295219,rs117712228,rs11959427,rs12906184,rs2061821,rs2061822,rs2072448,rs2072449,rs2227322,rs34448954,rs3806646,rs3812008,rs3821712,rs3900833,rs4838153,rs5792235,rs7127978,rs7128198,rs7129071,rs7173705,rs7213697,rs73590892,rs9635366
Granulocyte_percentage_of_myeloid_white_cells	27863252	Tissues_shared:2_EC_specific	rs1045929,rs10739694,rs11725704,rs12028581,rs2517678,rs3213762,rs4842891,rs7038732,rs709591,rs709592
Granulocyte_percentage_of_myeloid_white_cells	27863252	Tissues_shared:3_cell	rs10080361,rs10173538,rs1048009,rs1061554,rs10885396,rs112385175,rs113274498,rs115490375,rs11867200,rs11868941,rs11924264,rs1353027,rs1369312,rs143456113,rs17221879,rs2143607,rs35062913,rs3760396,rs3806792,rs4142441,rs4970966,rs55633489,rs7094463,rs7094871,rs72652928
Hair_shape	29220522	All RELA peaks	rs11803731,rs310647,rs80293268
Hair_shape	29220522	Top-ranking pre-TNFa:1	rs80293268
Hair_shape	29220522	Conservation(#_of_species_shared):1	rs11803731,rs310647
Hair_shape	29220522	Top-ranking post-TNFa:1	rs310647,rs80293268
Hair_shape	29220522	Conservation(#_of_species_shared):3
Hair_shape	29220522	Conservation(#_of_species_shared):2	rs80293268
Hair_shape	29220522	Tissues_shared:1_HAEC_specific	rs11803731
Hair_shape	29220522	Tissues_shared:4_pan_cell	rs310647
Hair_shape	29220522	Tissues_shared:2_nonEC_specific
Hair_shape	29220522	Tissues_shared:2_EC_specific
Hair_shape	29220522	Tissues_shared:3_cell	rs80293268
Hand_grip_strength	27325353, 29313844, 29691431	All RELA peaks	chr17_44253275,chr17_44253364,chr17_44271430,chr17_44271512,chr17_44302752,chr17_44302881,chr17_44302904,chr17_44357297,chr17_44364519,chr17_44364538,chr6_32577223,rs1001096,rs10496345,rs10858,rs11079733,rs11121529,rs112137135,rs113130019,rs113230003,rs11757370,rs11864750,rs12426616,rs12616212,rs12635614,rs12716973,rs12803857,rs12992959,rs12993164,rs141752007,rs149339889,rs149808056,rs1541046,rs1…
Hand_grip_strength	27325353, 29313844, 29691431	Top-ranking pre-TNFa:1	rs12426616,rs34597097,rs35421192,rs62122064,rs7132908,rs7248169
Hand_grip_strength	27325353, 29313844, 29691431	Conservation(#_of_species_shared):1	chr17_44253275,chr17_44253364,chr17_44302752,chr17_44302881,chr17_44302904,chr17_44357297,chr17_44364519,chr17_44364538,rs1001096,rs10496345,rs10858,rs112137135,rs113130019,rs113230003,rs11757370,rs12426616,rs12616212,rs12635614,rs12716973,rs12803857,rs12992959,rs149808056,rs1541046,rs17665188,rs1796765,rs1800801,rs2287226,rs2299045,rs2395598,rs242561,rs2445411,rs2594713,rs2594714,rs2607276,rs266…
Hand_grip_strength	27325353, 29313844, 29691431	Top-ranking post-TNFa:1	rs1001096,rs12426616,rs149808056,rs2594713,rs2594714,rs2607276,rs34597097,rs35421192,rs470107,rs4764128,rs5796613,rs62122064,rs7132908,rs7248169
Hand_grip_strength	27325353, 29313844, 29691431	Conservation(#_of_species_shared):3	rs12993164,rs34597097,rs35421192,rs4886869,rs62122064,rs7248169
Hand_grip_strength	27325353, 29313844, 29691431	Conservation(#_of_species_shared):2	chr17_44271430,chr17_44271512,chr6_32577223,rs11079733,rs11121529,rs11864750,rs141752007,rs149339889,rs192608648,rs2696633,rs329120,rs34360232,rs36233206,rs3752768,rs41523455,rs470107,rs535777,rs55675854,rs6001185,rs60080738,rs62037367,rs62060947,rs6499260,rs7198606,rs73410656,rs73728204,rs75315102
Hand_grip_strength	27325353, 29313844, 29691431	Tissues_shared:1_HAEC_specific	chr17_44253275,chr17_44253364,chr17_44302752,chr17_44302881,chr17_44302904,chr17_44364519,chr17_44364538,rs10496345,rs112137135,rs11864750,rs12616212,rs12635614,rs12716973,rs12803857,rs149339889,rs1541046,rs1796765,rs1800801,rs2299045,rs242561,rs2445411,rs2668719,rs2732652,rs2814978,rs329120,rs34360232,rs34916901,rs3752768,rs41523455,rs4790908,rs4886869,rs56305452,rs57018358,rs62037367,rs62057121…
Hand_grip_strength	27325353, 29313844, 29691431	Tissues_shared:4_pan_cell	rs34597097,rs35421192,rs62122064,rs7248169
Hand_grip_strength	27325353, 29313844, 29691431	Tissues_shared:2_nonEC_specific	chr17_44271430,chr17_44271512,chr17_44357297,rs10858,rs11079733,rs11121529,rs113130019,rs113230003,rs11757370,rs12992959,rs141752007,rs17665188,rs2395598,rs2696633,rs34391923,rs6001185,rs61744589,rs62060947,rs6499260,rs7249,rs73729113,rs75033119,rs75715199,rs7752060,rs7752522,rs7769820,rs7769961,rs79065019,rs80296410,rs9469889
Hand_grip_strength	27325353, 29313844, 29691431	Tissues_shared:2_EC_specific	rs1001096,rs2287226,rs3999544,rs5796613
Hand_grip_strength	27325353, 29313844, 29691431	Tissues_shared:3_cell	chr6_32577223,rs12426616,rs12993164,rs149808056,rs192608648,rs2594713,rs2594714,rs2607276,rs36233206,rs470107,rs4764128,rs535777,rs55675854,rs59288626,rs60080738,rs7132908,rs73410656,rs73728204,rs75315102
HDL_cholesterol	20864672, 20686565, 19060906, 24097068, 20031564, 19060910, 19060911, 21347282, 18193043, 18193044, 20031538, 25961943, 28270201, 27036123, 23726366	All RELA peaks	rs10713774,rs11264533,rs11264534,rs11434442,rs12448923,rs12735646,rs12737946,rs12738345,rs12742115,rs13133548,rs13234157,rs140491,rs149481917,rs16957696,rs174538,rs2306036,rs2498786,rs2729788,rs2729789,rs2925979,rs34618114,rs35108146,rs35145624,rs35200265,rs3806415,rs4337055,rs4490057,rs4652304,rs4652305,rs4652306,rs4652307,rs5792235,rs58125411,rs58421016,rs5848905,rs59715866,rs62079153,rs6507937…
HDL_cholesterol	20864672, 20686565, 19060906, 24097068, 20031564, 19060910, 19060911, 21347282, 18193043, 18193044, 20031538, 25961943, 28270201, 27036123, 23726366	Top-ranking pre-TNFa:1	rs11264533,rs7632040
HDL_cholesterol	20864672, 20686565, 19060906, 24097068, 20031564, 19060910, 19060911, 21347282, 18193043, 18193044, 20031538, 25961943, 28270201, 27036123, 23726366	Conservation(#_of_species_shared):1	rs10713774,rs12735646,rs13133548,rs140491,rs149481917,rs16957696,rs174538,rs2306036,rs2498786,rs2729788,rs2729789,rs2925979,rs35145624,rs4337055,rs4652304,rs4652305,rs4652306,rs4652307,rs58125411,rs6507937,rs6792718,rs76621798,rs79375669,rs8032104,rs836559
HDL_cholesterol	20864672, 20686565, 19060906, 24097068, 20031564, 19060910, 19060911, 21347282, 18193043, 18193044, 20031538, 25961943, 28270201, 27036123, 23726366	Top-ranking post-TNFa:1	rs11264533,rs174538,rs2306036,rs34618114,rs7632040
HDL_cholesterol	20864672, 20686565, 19060906, 24097068, 20031564, 19060910, 19060911, 21347282, 18193043, 18193044, 20031538, 25961943, 28270201, 27036123, 23726366	Conservation(#_of_species_shared):3	rs11264533,rs11264534,rs12738345,rs13234157,rs34618114,rs5792235,rs5848905,rs66689878,rs71636779
HDL_cholesterol	20864672, 20686565, 19060906, 24097068, 20031564, 19060910, 19060911, 21347282, 18193043, 18193044, 20031538, 25961943, 28270201, 27036123, 23726366	Conservation(#_of_species_shared):2	rs11434442,rs12448923,rs12737946,rs12742115,rs35108146,rs35200265,rs3806415,rs4490057,rs58421016,rs59715866,rs62079153,rs7127978,rs7128198,rs7129071,rs7188085,rs7428430,rs76113306,rs7632040,rs9310379
HDL_cholesterol	20864672, 20686565, 19060906, 24097068, 20031564, 19060910, 19060911, 21347282, 18193043, 18193044, 20031538, 25961943, 28270201, 27036123, 23726366	Tissues_shared:1_HAEC_specific	rs11264534,rs11434442,rs12735646,rs13133548,rs13234157,rs140491,rs16957696,rs2498786,rs2729788,rs2729789,rs2925979,rs35108146,rs35145624,rs35200265,rs3806415,rs4337055,rs4490057,rs4652304,rs4652305,rs4652306,rs4652307,rs58125411,rs5848905,rs6507937,rs6792718,rs7188085,rs76113306,rs76621798,rs79375669,rs8032104,rs836559,rs9310379
HDL_cholesterol	20864672, 20686565, 19060906, 24097068, 20031564, 19060910, 19060911, 21347282, 18193043, 18193044, 20031538, 25961943, 28270201, 27036123, 23726366	Tissues_shared:4_pan_cell
HDL_cholesterol	20864672, 20686565, 19060906, 24097068, 20031564, 19060910, 19060911, 21347282, 18193043, 18193044, 20031538, 25961943, 28270201, 27036123, 23726366	Tissues_shared:2_nonEC_specific	rs10713774,rs12737946,rs12738345,rs12742115,rs149481917,rs174538,rs2306036,rs5792235,rs59715866,rs62079153,rs66689878,rs7127978,rs7128198,rs7129071,rs7428430
HDL_cholesterol	20864672, 20686565, 19060906, 24097068, 20031564, 19060910, 19060911, 21347282, 18193043, 18193044, 20031538, 25961943, 28270201, 27036123, 23726366	Tissues_shared:2_EC_specific	rs34618114,rs58421016
HDL_cholesterol	20864672, 20686565, 19060906, 24097068, 20031564, 19060910, 19060911, 21347282, 18193043, 18193044, 20031538, 25961943, 28270201, 27036123, 23726366	Tissues_shared:3_cell	rs11264533,rs12448923,rs71636779,rs7632040
Height	19729412, 25282103, 20881960, 19343178, 18391950, 18391951, 18391952, 18952825, 22021425, 20397748, 29782485, 17767157, 23563607, 18193045, 28270201, 19570815	All RELA peaks	chr19_10755412,chr9_99106848,chrX_2612130,chrX_2628601,rs1002707,rs10087031,rs10169743,rs10206261,rs10210351,rs10903104,rs10933518,rs10933519,rs10948,rs10998018,rs11083619,rs11118171,rs11125607,rs11136337,rs11136339,rs112979447,rs113108526,rs1134029,rs11358218,rs11367631,rs113676348,rs11542436,rs11615175,rs116662391,rs11670725,rs11670757,rs11705701,rs11777239,rs11778018,rs11782331,rs11782433,rs11…
Height	19729412, 25282103, 20881960, 19343178, 18391950, 18391951, 18391952, 18952825, 22021425, 20397748, 29782485, 17767157, 23563607, 18193045, 28270201, 19570815	Top-ranking pre-TNFa:1	rs11136337,rs11782331,rs11782433,rs11783772,rs11783799,rs1407031,rs3817181,rs654723,rs668248,rs6989119,rs798494,rs798495
Height	19729412, 25282103, 20881960, 19343178, 18391950, 18391951, 18391952, 18952825, 22021425, 20397748, 29782485, 17767157, 23563607, 18193045, 28270201, 19570815	Conservation(#_of_species_shared):1	chrX_2612130,chrX_2628601,rs10087031,rs10169743,rs10206261,rs10210351,rs10903104,rs10933518,rs10933519,rs10998018,rs11083619,rs11118171,rs11125607,rs113108526,rs11367631,rs113676348,rs11542436,rs11615175,rs116662391,rs11670725,rs11670757,rs11777239,rs11782890,rs12505266,rs12522073,rs12985346,rs12985980,rs13042443,rs13106087,rs13394499,rs13419740,rs1355603,rs1406814,rs1407031,rs145384746,rs15637,r…
Height	19729412, 25282103, 20881960, 19343178, 18391950, 18391951, 18391952, 18952825, 22021425, 20397748, 29782485, 17767157, 23563607, 18193045, 28270201, 19570815	Top-ranking post-TNFa:1	chrX_2628601,rs1002707,rs11136337,rs11136339,rs112979447,rs11358218,rs11615175,rs11778018,rs11782331,rs11782433,rs11783772,rs11783799,rs11784501,rs12541377,rs1316829,rs143746709,rs148683230,rs1681630,rs1741344,rs212532,rs212540,rs2307438,rs2371494,rs2695789,rs3176238,rs3227,rs35130875,rs3817181,rs4073081,rs4073082,rs4073154,rs524808,rs55786556,rs56401356,rs5773100,rs5895792,rs606452,rs6088747,rs6…
Height	19729412, 25282103, 20881960, 19343178, 18391950, 18391951, 18391952, 18952825, 22021425, 20397748, 29782485, 17767157, 23563607, 18193045, 28270201, 19570815	Conservation(#_of_species_shared):3	rs1002707,rs11136337,rs11136339,rs112979447,rs11782331,rs11782433,rs11783772,rs11783799,rs11784417,rs11784501,rs1194337,rs12489732,rs12541377,rs1316829,rs143746709,rs145554793,rs1681630,rs1741344,rs28528789,rs2856268,rs2857693,rs2857694,rs2871960,rs35130875,rs3744608,rs3810155,rs3817181,rs4073081,rs4073082,rs4378658,rs4804514,rs524808,rs5773100,rs5795145,rs5895792,rs606452,rs62020316,rs62075824,r…
Height	19729412, 25282103, 20881960, 19343178, 18391950, 18391951, 18391952, 18952825, 22021425, 20397748, 29782485, 17767157, 23563607, 18193045, 28270201, 19570815	Conservation(#_of_species_shared):2	chr19_10755412,chr9_99106848,rs10948,rs1134029,rs11358218,rs11705701,rs11778018,rs12125555,rs12370271,rs12371974,rs12438690,rs12590407,rs13006939,rs1355619,rs1355620,rs1367226,rs139956254,rs143383,rs148683230,rs1518492,rs1617156,rs1913671,rs1923409,rs212532,rs212540,rs213734,rs2270574,rs2279499,rs2287326,rs2294764,rs2307438,rs2371494,rs246185,rs2695789,rs28463311,rs29636,rs296888,rs296889,rs29689…
Height	19729412, 25282103, 20881960, 19343178, 18391950, 18391951, 18391952, 18952825, 22021425, 20397748, 29782485, 17767157, 23563607, 18193045, 28270201, 19570815	Tissues_shared:1_HAEC_specific	chr19_10755412,chr9_99106848,chrX_2612130,rs10087031,rs10169743,rs10206261,rs10210351,rs10903104,rs10933518,rs10933519,rs10948,rs10998018,rs11083619,rs11125607,rs113108526,rs11367631,rs113676348,rs11542436,rs116662391,rs11670725,rs11670757,rs11777239,rs1194337,rs12125555,rs12370271,rs12371974,rs12985346,rs12985980,rs1406814,rs145384746,rs145554793,rs15637,rs1617156,rs1913671,rs2270574,rs2279499,r…
Height	19729412, 25282103, 20881960, 19343178, 18391950, 18391951, 18391952, 18952825, 22021425, 20397748, 29782485, 17767157, 23563607, 18193045, 28270201, 19570815	Tissues_shared:4_pan_cell	rs11136337,rs11358218,rs11615175,rs11778018,rs11782331,rs11782433,rs11783772,rs11783799,rs148683230,rs2371494,rs2695789,rs3744608,rs4378658,rs55786556,rs55885670,rs56401356,rs62523994,rs6989119,rs79824801,rs798494,rs798495,rs80317430
Height	19729412, 25282103, 20881960, 19343178, 18391950, 18391951, 18391952, 18952825, 22021425, 20397748, 29782485, 17767157, 23563607, 18193045, 28270201, 19570815	Tissues_shared:2_nonEC_specific	rs1002707,rs1134029,rs11705701,rs11782890,rs12438690,rs12522073,rs12590407,rs13006939,rs13042443,rs1316829,rs13394499,rs13419740,rs1355619,rs1355620,rs1367226,rs139956254,rs143383,rs1518492,rs1832872,rs1923409,rs213734,rs2284746,rs2284747,rs2284748,rs2856268,rs2857693,rs3749863,rs3810155,rs3842525,rs4605213,rs4804514,rs55812715,rs55984967,rs57534419,rs5773100,rs5786380,rs5831921,rs598892,rs648093…
Height	19729412, 25282103, 20881960, 19343178, 18391950, 18391951, 18391952, 18952825, 22021425, 20397748, 29782485, 17767157, 23563607, 18193045, 28270201, 19570815	Tissues_shared:2_EC_specific	rs11118171,rs11784417,rs12489732,rs13106087,rs1355603,rs1407031,rs1741344,rs212532,rs212540,rs2307438,rs28530689,rs3176238,rs3227,rs6088747,rs6107860,rs654723,rs668248,rs711245,rs749847,rs754404,rs7818941,rs7832643,rs9879531
Height	19729412, 25282103, 20881960, 19343178, 18391950, 18391951, 18391952, 18952825, 22021425, 20397748, 29782485, 17767157, 23563607, 18193045, 28270201, 19570815	Tissues_shared:3_cell	chrX_2628601,rs11136339,rs112979447,rs11784501,rs12505266,rs12541377,rs143746709,rs1681630,rs28528789,rs296888,rs296889,rs296890,rs35130875,rs3817181,rs3829835,rs4073081,rs4073082,rs4073154,rs4713844,rs4952842,rs524808,rs56154935,rs5895792,rs606452,rs62075824,rs693116,rs796003,rs8064843,rs9296144,rs9904645,rs999474
Hematocrit	29615537, 19862010, 27863252, 28017375	All RELA peaks	chr17_44253275,chr17_44253364,chr17_44271430,chr17_44302752,chr17_44302881,chr17_44302904,chr17_44357297,chr17_44364519,rs1015670,rs11055132,rs11079733,rs112137135,rs11329739,rs11705721,rs117955557,rs12489828,rs12811512,rs128494,rs12938531,rs12983458,rs140294987,rs149339889,rs174538,rs17665188,rs2037622,rs2073884,rs2284934,rs242561,rs2519796,rs2696633,rs3013595,rs34449148,rs34477782,rs3739380,rs3…
Hematocrit	29615537, 19862010, 27863252, 28017375	Top-ranking pre-TNFa:1
Hematocrit	29615537, 19862010, 27863252, 28017375	Conservation(#_of_species_shared):1	chr17_44253275,chr17_44253364,chr17_44302752,chr17_44302881,chr17_44302904,chr17_44357297,chr17_44364519,rs1015670,rs112137135,rs11329739,rs117955557,rs12811512,rs128494,rs12938531,rs140294987,rs174538,rs17665188,rs2037622,rs242561,rs2519796,rs34477782,rs4468203,rs57908212,rs6067464,rs62057121,rs62061809,rs62061810,rs73047085,rs74531363,rs75179845,rs75715199,rs76403165,rs76443752,rs77266933,rs785…
Hematocrit	29615537, 19862010, 27863252, 28017375	Top-ranking post-TNFa:1	rs128494,rs12983458,rs174538,rs2073884,rs3013595,rs3739380,rs4807205,rs524012,rs524902,rs526897,rs532425,rs532475,rs55809496,rs689116,rs76443752
Hematocrit	29615537, 19862010, 27863252, 28017375	Conservation(#_of_species_shared):3	rs11055132,rs12489828,rs2073884,rs2284934,rs3739380,rs524012,rs524902,rs526897,rs532425,rs532475,rs55809496,rs5792235,rs689116,rs760077,rs7614981,rs7636227,rs7821856,rs7821928
Hematocrit	29615537, 19862010, 27863252, 28017375	Conservation(#_of_species_shared):2	chr17_44271430,rs11079733,rs11705721,rs12983458,rs149339889,rs2696633,rs3013595,rs34449148,rs374074953,rs4807205,rs611203,rs72805692,rs7875291,rs833070
Hematocrit	29615537, 19862010, 27863252, 28017375	Tissues_shared:1_HAEC_specific	chr17_44253275,chr17_44253364,chr17_44302752,chr17_44302881,chr17_44302904,chr17_44364519,rs112137135,rs11329739,rs11705721,rs117955557,rs12811512,rs128494,rs12938531,rs140294987,rs149339889,rs242561,rs2519796,rs34449148,rs34477782,rs4468203,rs55809496,rs57908212,rs6067464,rs62057121,rs62061809,rs62061810,rs73047085,rs74531363,rs75179845,rs76403165,rs77266933,rs78556223,rs79501144,rs833067
Hematocrit	29615537, 19862010, 27863252, 28017375	Tissues_shared:4_pan_cell	rs12983458,rs2073884,rs4807205,rs524012,rs524902,rs526897,rs532425,rs532475,rs689116
Hematocrit	29615537, 19862010, 27863252, 28017375	Tissues_shared:2_nonEC_specific	chr17_44271430,chr17_44357297,rs1015670,rs11055132,rs11079733,rs174538,rs17665188,rs2037622,rs2696633,rs374074953,rs5792235,rs611203,rs72805692,rs75715199,rs760077,rs7875291,rs79065019,rs833070
Hematocrit	29615537, 19862010, 27863252, 28017375	Tissues_shared:2_EC_specific	rs12489828,rs3739380,rs7614981,rs7636227,rs76443752,rs7821856,rs7821928
Hematocrit	29615537, 19862010, 27863252, 28017375	Tissues_shared:3_cell	rs2284934,rs3013595
Hemoglobin_concentration	27863252	All RELA peaks	chr17_44253275,chr17_44253364,chr17_44271430,chr17_44302752,chr17_44302881,chr17_44302904,chr17_44357297,chr17_44364519,chr6_31240009,chr7_100273365,rs1015670,rs1050428,rs11042079,rs11055132,rs11079733,rs11128599,rs112137135,rs11329739,rs11705721,rs12489828,rs12691702,rs12811512,rs128494,rs12938531,rs1295925,rs12983458,rs149339889,rs164751,rs174538,rs17665188,rs2037622,rs2073884,rs2284934,rs23077…
Hemoglobin_concentration	27863252	Top-ranking pre-TNFa:1
Hemoglobin_concentration	27863252	Conservation(#_of_species_shared):1	chr17_44253275,chr17_44253364,chr17_44302752,chr17_44302881,chr17_44302904,chr17_44357297,chr17_44364519,chr6_31240009,chr7_100273365,rs1015670,rs1050428,rs112137135,rs11329739,rs12811512,rs128494,rs12938531,rs1295925,rs164751,rs174538,rs17665188,rs2037622,rs2307788,rs236995,rs242561,rs2503111,rs2519796,rs3213808,rs34477782,rs4468203,rs563995,rs57908212,rs62057121,rs62061809,rs62061810,rs6991067,…
Hemoglobin_concentration	27863252	Top-ranking post-TNFa:1	rs12691702,rs128494,rs12983458,rs174538,rs2073884,rs3013595,rs3213808,rs4807205,rs4910062,rs524012,rs524902,rs526897,rs532425,rs532475,rs55809496,rs689116,rs7119939
Hemoglobin_concentration	27863252	Conservation(#_of_species_shared):3	rs11055132,rs12489828,rs2073884,rs2284934,rs524012,rs524902,rs526897,rs532425,rs532475,rs55809496,rs5792235,rs689116,rs760077,rs7614981,rs7636227
Hemoglobin_concentration	27863252	Conservation(#_of_species_shared):2	chr17_44271430,rs11042079,rs11079733,rs11128599,rs11705721,rs12691702,rs12983458,rs149339889,rs2696633,rs3013595,rs34449148,rs4807205,rs4910062,rs611203,rs62503282,rs7119939,rs72805692,rs7875291,rs833070
Hemoglobin_concentration	27863252	Tissues_shared:1_HAEC_specific	chr17_44253275,chr17_44253364,chr17_44302752,chr17_44302881,chr17_44302904,chr17_44364519,rs112137135,rs11329739,rs11705721,rs12811512,rs128494,rs12938531,rs149339889,rs2307788,rs242561,rs2503111,rs2519796,rs34449148,rs34477782,rs4468203,rs55809496,rs563995,rs57908212,rs62057121,rs62061809,rs62061810,rs6991067,rs74531363,rs75179845,rs77266933,rs78556223,rs79501144,rs833067
Hemoglobin_concentration	27863252	Tissues_shared:4_pan_cell	rs12983458,rs2073884,rs4807205,rs524012,rs524902,rs526897,rs532425,rs532475,rs689116
Hemoglobin_concentration	27863252	Tissues_shared:2_nonEC_specific	chr17_44271430,chr17_44357297,chr6_31240009,rs1015670,rs1050428,rs11042079,rs11055132,rs11079733,rs11128599,rs1295925,rs164751,rs174538,rs17665188,rs2037622,rs236995,rs2696633,rs5792235,rs611203,rs62503282,rs72805692,rs75715199,rs760077,rs7875291,rs79065019,rs7943377,rs833070,rs9264672
Hemoglobin_concentration	27863252	Tissues_shared:2_EC_specific	rs12489828,rs7614981,rs7636227
Hemoglobin_concentration	27863252	Tissues_shared:3_cell	chr7_100273365,rs12691702,rs2284934,rs3013595,rs3213808,rs4910062,rs7119939
High_light_scatter_reticulocyte_count	27863252	All RELA peaks	chr17_27169737,chr17_44253275,chr17_44253364,chr17_44271430,chr17_44302752,chr17_44302881,chr17_44302904,chr17_44357297,chr17_44364519,chr6_30720567,rs1059612,rs1076872,rs10911456,rs10911457,rs10932769,rs1107479,rs11079733,rs11211130,rs112137135,rs11278281,rs114309882,rs1151787,rs11668064,rs11671793,rs117007413,rs1172147,rs11744663,rs1175389,rs1175396,rs12070135,rs12128229,rs12128254,rs12266014,r…
High_light_scatter_reticulocyte_count	27863252	Top-ranking pre-TNFa:1	rs17345837,rs6119879,rs62552611,rs910889,rs9410382
High_light_scatter_reticulocyte_count	27863252	Conservation(#_of_species_shared):1	chr17_44253275,chr17_44253364,chr17_44302752,chr17_44302881,chr17_44302904,chr17_44357297,chr17_44364519,rs1059612,rs11211130,rs112137135,rs11278281,rs117007413,rs1172147,rs11744663,rs1175389,rs12266014,rs140491,rs149000560,rs1621960,rs1668867,rs1668868,rs1681269,rs17665188,rs1768584,rs17781142,rs242561,rs3094024,rs3094125,rs3130661,rs3132583,rs35531439,rs3833162,rs4715018,rs4951184,rs518365,rs56…
High_light_scatter_reticulocyte_count	27863252	Top-ranking post-TNFa:1	chr17_27169737,chr6_30720567,rs1151787,rs13005100,rs13021384,rs13031757,rs1668867,rs1668868,rs17345837,rs1768584,rs2356551,rs2356553,rs3094024,rs3094125,rs4951184,rs57106900,rs6119879,rs62048856,rs62552611,rs6480931,rs80306194,rs910889,rs9262142,rs9262143,rs9410382,rs9890212
High_light_scatter_reticulocyte_count	27863252	Conservation(#_of_species_shared):3	chr6_30720567,rs10932769,rs114309882,rs11668064,rs11671793,rs12128229,rs12128254,rs12976821,rs12979620,rs1563333,rs17272694,rs17345837,rs2288937,rs3916065,rs3987888,rs57106900,rs58805176,rs72664324,rs80306194,rs881549,rs9147
High_light_scatter_reticulocyte_count	27863252	Conservation(#_of_species_shared):2	chr17_27169737,chr17_44271430,rs1076872,rs10911456,rs10911457,rs1107479,rs11079733,rs1151787,rs1175396,rs12070135,rs12547573,rs13005100,rs13021384,rs13031757,rs17114036,rs1768587,rs2255074,rs2356551,rs2356553,rs2696633,rs4795456,rs6119879,rs72805692,rs910889,rs9262142,rs9818758,rs9890212,rs992157
High_light_scatter_reticulocyte_count	27863252	Tissues_shared:1_HAEC_specific	chr17_44253275,chr17_44253364,chr17_44302752,chr17_44302881,chr17_44302904,chr17_44364519,rs1059612,rs10932769,rs11211130,rs112137135,rs114309882,rs117007413,rs1172147,rs1175396,rs12128229,rs12128254,rs12266014,rs12976821,rs12979620,rs140491,rs1563333,rs1621960,rs1681269,rs1768587,rs242561,rs3130661,rs35531439,rs3833162,rs3916065,rs3987888,rs56348932,rs62057121,rs62061809,rs62061810,rs67264349,rs…
High_light_scatter_reticulocyte_count	27863252	Tissues_shared:4_pan_cell	rs13021384,rs2288937,rs2356551,rs2356553,rs3094125,rs80306194
High_light_scatter_reticulocyte_count	27863252	Tissues_shared:2_nonEC_specific	chr17_27169737,chr17_44271430,chr17_44357297,rs1076872,rs1107479,rs11079733,rs13005100,rs13031757,rs17665188,rs2255074,rs2696633,rs518365,rs6480931,rs72805692,rs75715199,rs79065019,rs79539199,rs9147,rs937291,rs9890212,rs992157
High_light_scatter_reticulocyte_count	27863252	Tissues_shared:2_EC_specific	rs10911456,rs10911457,rs11278281,rs1151787,rs11744663,rs1175389,rs12070135,rs149000560,rs17114036,rs17781142,rs4715018,rs9818758
High_light_scatter_reticulocyte_count	27863252	Tissues_shared:3_cell	chr6_30720567,rs11668064,rs11671793,rs12547573,rs1668867,rs1668868,rs17272694,rs17345837,rs1768584,rs3094024,rs3132583,rs4795456,rs4951184,rs57106900,rs58805176,rs6119879,rs61739076,rs62048856,rs62552611,rs880695,rs881549,rs910889,rs9262142,rs9262143,rs9410382,rs9501314
High_light_scatter_reticulocyte_percentage_of_red_cells	27863252	All RELA peaks	chr16_88877019,chr17_27169737,chr6_30720567,rs1059612,rs1076872,rs10911456,rs10911457,rs10932769,rs1107479,rs11248850,rs11278281,rs114309882,rs1151787,rs11668064,rs11671793,rs117007413,rs1172147,rs11744663,rs1175389,rs1175396,rs11865131,rs12070135,rs12128229,rs12128254,rs12266014,rs12547573,rs12976821,rs12979620,rs13005100,rs13021384,rs13031757,rs140491,rs149000560,rs1563333,rs1621960,rs1668867,r…
High_light_scatter_reticulocyte_percentage_of_red_cells	27863252	Top-ranking pre-TNFa:1	rs17345837,rs6119879,rs62552611,rs910889,rs9410382
High_light_scatter_reticulocyte_percentage_of_red_cells	27863252	Conservation(#_of_species_shared):1	chr16_88877019,rs1059612,rs11248850,rs11278281,rs117007413,rs1172147,rs11744663,rs1175389,rs11865131,rs12266014,rs140491,rs149000560,rs1621960,rs1668867,rs1668868,rs1681269,rs1768584,rs17781142,rs3094024,rs3094125,rs3130661,rs3132583,rs34552339,rs35531439,rs373344933,rs3833162,rs4681780,rs4715018,rs4910499,rs4951184,rs56348932,rs5789616,rs61739076,rs62048856,rs62552611,rs6480931,rs67264349,rs6729…
High_light_scatter_reticulocyte_percentage_of_red_cells	27863252	Top-ranking post-TNFa:1	chr17_27169737,chr6_30720567,rs1151787,rs13005100,rs13021384,rs13031757,rs1668867,rs1668868,rs17345837,rs1768584,rs3094024,rs3094125,rs4681780,rs4910499,rs4951184,rs57106900,rs6119879,rs62048856,rs62552611,rs6480931,rs80306194,rs910889,rs9262142,rs9262143,rs9410382,rs9890212
High_light_scatter_reticulocyte_percentage_of_red_cells	27863252	Conservation(#_of_species_shared):3	chr6_30720567,rs10932769,rs114309882,rs11668064,rs11671793,rs12128229,rs12128254,rs12976821,rs12979620,rs1563333,rs17272694,rs17345837,rs185240714,rs2288937,rs3916065,rs3987888,rs57106900,rs58805176,rs72664324,rs80306194,rs881549
High_light_scatter_reticulocyte_percentage_of_red_cells	27863252	Conservation(#_of_species_shared):2	chr17_27169737,rs1076872,rs10911456,rs10911457,rs1107479,rs1151787,rs1175396,rs12070135,rs12547573,rs13005100,rs13021384,rs13031757,rs17114036,rs1768587,rs2255074,rs4795456,rs6119879,rs72805692,rs910889,rs9262142,rs9818758,rs9890212,rs992157
High_light_scatter_reticulocyte_percentage_of_red_cells	27863252	Tissues_shared:1_HAEC_specific	chr16_88877019,rs1059612,rs10932769,rs11248850,rs114309882,rs117007413,rs1172147,rs1175396,rs11865131,rs12128229,rs12128254,rs12266014,rs12976821,rs12979620,rs140491,rs1563333,rs1621960,rs1681269,rs1768587,rs185240714,rs3130661,rs34552339,rs35531439,rs3833162,rs3916065,rs3987888,rs56348932,rs5789616,rs67264349,rs6729507,rs6779340,rs6858195,rs72664324,rs74590858,rs751633,rs78713560,rs8125560,rs942…
High_light_scatter_reticulocyte_percentage_of_red_cells	27863252	Tissues_shared:4_pan_cell	rs13021384,rs2288937,rs3094125,rs80306194
High_light_scatter_reticulocyte_percentage_of_red_cells	27863252	Tissues_shared:2_nonEC_specific	chr17_27169737,rs1076872,rs1107479,rs13005100,rs13031757,rs2255074,rs4910499,rs6480931,rs72805692,rs79539199,rs9890212,rs992157
High_light_scatter_reticulocyte_percentage_of_red_cells	27863252	Tissues_shared:2_EC_specific	rs10911456,rs10911457,rs11278281,rs1151787,rs11744663,rs1175389,rs12070135,rs149000560,rs17114036,rs17781142,rs4681780,rs4715018,rs9818758
High_light_scatter_reticulocyte_percentage_of_red_cells	27863252	Tissues_shared:3_cell	chr6_30720567,rs11668064,rs11671793,rs12547573,rs1668867,rs1668868,rs17272694,rs17345837,rs1768584,rs3094024,rs3132583,rs373344933,rs4795456,rs4951184,rs57106900,rs58805176,rs6119879,rs61739076,rs62048856,rs62552611,rs880695,rs881549,rs910889,rs9262142,rs9262143,rs9410382,rs9501314
Hip_circumference_adjusted_for_BMI	25673412	All RELA peaks	chr1_22483649,chr9_99106848,rs10087031,rs10438062,rs10933518,rs10933519,rs111775483,rs11231694,rs113091066,rs113676348,rs11542436,rs116475050,rs116662391,rs11718169,rs11864750,rs12193820,rs12205921,rs12370271,rs12371974,rs1294404,rs12985346,rs12985980,rs13106087,rs1321447,rs1355603,rs143383,rs143746709,rs149808056,rs1518492,rs15637,rs1617156,rs17089329,rs1759627,rs181975712,rs1872113,rs2074102,rs…
Hip_circumference_adjusted_for_BMI	25673412	Top-ranking pre-TNFa:1	rs11718169,rs3817181,rs56724294,rs6795831,rs798494,rs798495
Hip_circumference_adjusted_for_BMI	25673412	Conservation(#_of_species_shared):1	rs10087031,rs10933518,rs10933519,rs113091066,rs113676348,rs11542436,rs116475050,rs116662391,rs12193820,rs12205921,rs1294404,rs12985346,rs12985980,rs13106087,rs1321447,rs1355603,rs149808056,rs15637,rs1759627,rs181975712,rs2284746,rs2284747,rs2284748,rs28661428,rs3095572,rs4496867,rs4613961,rs4639001,rs4795667,rs4795668,rs58128984,rs5875500,rs59912996,rs6937622,rs71561434,rs7680647,rs9435733,rs9435…
Hip_circumference_adjusted_for_BMI	25673412	Top-ranking post-TNFa:1	rs10438062,rs11718169,rs143746709,rs149808056,rs17089329,rs2282978,rs3817181,rs56724294,rs606452,rs6679,rs6795831,rs798494,rs798495
Hip_circumference_adjusted_for_BMI	25673412	Conservation(#_of_species_shared):3	rs143746709,rs2282978,rs2871960,rs3817181,rs606452,rs667196,rs6679
Hip_circumference_adjusted_for_BMI	25673412	Conservation(#_of_species_shared):2	chr1_22483649,chr9_99106848,rs10438062,rs111775483,rs11231694,rs11718169,rs11864750,rs12370271,rs12371974,rs143383,rs1518492,rs1617156,rs17089329,rs1872113,rs2074102,rs2279499,rs2294764,rs28463311,rs3842525,rs56724294,rs62037367,rs67163711,rs6778532,rs6786987,rs6795831,rs686320,rs693116,rs7198606,rs798488,rs798494,rs798495,rs8064843,rs926702
Hip_circumference_adjusted_for_BMI	25673412	Tissues_shared:1_HAEC_specific	chr9_99106848,rs10087031,rs10933518,rs10933519,rs111775483,rs113091066,rs113676348,rs11542436,rs116475050,rs116662391,rs11864750,rs12370271,rs12371974,rs12985346,rs12985980,rs15637,rs1617156,rs1759627,rs1872113,rs2279499,rs2294764,rs28463311,rs2871960,rs4496867,rs4613961,rs4639001,rs4795667,rs4795668,rs58128984,rs5875500,rs59912996,rs62037367,rs6679,rs67163711,rs6778532,rs71561434,rs7198606,rs768…
Hip_circumference_adjusted_for_BMI	25673412	Tissues_shared:4_pan_cell	rs2282978,rs798494,rs798495
Hip_circumference_adjusted_for_BMI	25673412	Tissues_shared:2_nonEC_specific	rs11231694,rs12193820,rs12205921,rs1294404,rs143383,rs1518492,rs17089329,rs181975712,rs2074102,rs2284746,rs2284747,rs2284748,rs28661428,rs3095572,rs3842525,rs667196,rs686320,rs6937622,rs9469890
Hip_circumference_adjusted_for_BMI	25673412	Tissues_shared:2_EC_specific	rs11718169,rs13106087,rs1321447,rs1355603,rs56724294,rs6795831
Hip_circumference_adjusted_for_BMI	25673412	Tissues_shared:3_cell	chr1_22483649,rs10438062,rs143746709,rs149808056,rs3817181,rs606452,rs6786987,rs693116,rs8064843
Hypertension	21347282, 21909115, 19430479, 27618447	All RELA peaks	rs35619711,rs4387287,rs56298202,rs66504335,rs813115,rs9419958,rs9891115
Hypertension	21347282, 21909115, 19430479, 27618447	Top-ranking pre-TNFa:1
Hypertension	21347282, 21909115, 19430479, 27618447	Conservation(#_of_species_shared):1	rs35619711,rs56298202,rs66504335,rs9891115
Hypertension	21347282, 21909115, 19430479, 27618447	Top-ranking post-TNFa:1
Hypertension	21347282, 21909115, 19430479, 27618447	Conservation(#_of_species_shared):3	rs4387287,rs813115
Hypertension	21347282, 21909115, 19430479, 27618447	Conservation(#_of_species_shared):2	rs9419958
Hypertension	21347282, 21909115, 19430479, 27618447	Tissues_shared:1_HAEC_specific	rs35619711,rs4387287,rs56298202,rs66504335,rs9891115
Hypertension	21347282, 21909115, 19430479, 27618447	Tissues_shared:4_pan_cell
Hypertension	21347282, 21909115, 19430479, 27618447	Tissues_shared:2_nonEC_specific	rs813115,rs9419958
Hypertension	21347282, 21909115, 19430479, 27618447	Tissues_shared:2_EC_specific
Hypertension	21347282, 21909115, 19430479, 27618447	Tissues_shared:3_cell
IgE_levels	22075330, 18846228	All RELA peaks	rs1071743,rs1136683,rs1136702,rs1295686,rs17882350,rs17885299,rs2074487,rs2517767,rs2517772,rs2734903,rs41546314,rs9260152
IgE_levels	22075330, 18846228	Top-ranking pre-TNFa:1	rs1071743,rs1136683,rs1136702,rs17882350,rs17885299,rs2734903,rs41546314,rs9260152
IgE_levels	22075330, 18846228	Conservation(#_of_species_shared):1	rs1071743,rs1136683,rs1136702,rs1295686,rs17882350,rs17885299,rs2074487,rs2517767,rs2517772,rs2734903,rs41546314,rs9260152
IgE_levels	22075330, 18846228	Top-ranking post-TNFa:1	rs1071743,rs1136683,rs1136702,rs17882350,rs17885299,rs2734903,rs41546314,rs9260152
IgE_levels	22075330, 18846228	Conservation(#_of_species_shared):3
IgE_levels	22075330, 18846228	Conservation(#_of_species_shared):2
IgE_levels	22075330, 18846228	Tissues_shared:1_HAEC_specific
IgE_levels	22075330, 18846228	Tissues_shared:4_pan_cell	rs1071743,rs1136683,rs1136702,rs17882350,rs17885299,rs2734903,rs41546314,rs9260152
IgE_levels	22075330, 18846228	Tissues_shared:2_nonEC_specific	rs1295686,rs2074487,rs2517767,rs2517772
IgE_levels	22075330, 18846228	Tissues_shared:2_EC_specific
IgE_levels	22075330, 18846228	Tissues_shared:3_cell
Immature_fraction_of_reticulocytes	27863252	All RELA peaks	chr17_27169737,rs10107599,rs1076872,rs11278281,rs114309882,rs1151787,rs11649845,rs11668064,rs11671793,rs11679564,rs1172147,rs1175389,rs1175396,rs12128229,rs12128254,rs12266014,rs1230004,rs12976821,rs12979620,rs13021384,rs149000560,rs151326138,rs1668867,rs1668868,rs1681269,rs17345837,rs1768584,rs1768587,rs17781142,rs185240714,rs2288937,rs293570,rs299654,rs35531439,rs3833162,rs4681780,rs4715018,rs4…
Immature_fraction_of_reticulocytes	27863252	Top-ranking pre-TNFa:1	rs17345837,rs293570
Immature_fraction_of_reticulocytes	27863252	Conservation(#_of_species_shared):1	rs10107599,rs11278281,rs11649845,rs11679564,rs1172147,rs1175389,rs12266014,rs149000560,rs151326138,rs1668867,rs1668868,rs1681269,rs1768584,rs17781142,rs299654,rs35531439,rs3833162,rs4681780,rs4715018,rs4951184,rs6119893,rs61739076,rs67264349,rs6729507,rs6779340,rs6858195,rs74590858,rs78713560,rs9422657,rs9501314,rs9902953
Immature_fraction_of_reticulocytes	27863252	Top-ranking post-TNFa:1	chr17_27169737,rs1151787,rs13021384,rs1668867,rs1668868,rs17345837,rs1768584,rs293570,rs4681780,rs4951184,rs6119893,rs9890212
Immature_fraction_of_reticulocytes	27863252	Conservation(#_of_species_shared):3	rs114309882,rs11668064,rs11671793,rs12128229,rs12128254,rs12976821,rs12979620,rs17345837,rs185240714,rs2288937,rs881549
Immature_fraction_of_reticulocytes	27863252	Conservation(#_of_species_shared):2	chr17_27169737,rs1076872,rs1151787,rs1175396,rs1230004,rs13021384,rs1768587,rs293570,rs4795456,rs6697805,rs72805692,rs9890212
Immature_fraction_of_reticulocytes	27863252	Tissues_shared:1_HAEC_specific	rs10107599,rs114309882,rs1172147,rs1175396,rs12128229,rs12128254,rs12266014,rs1230004,rs12976821,rs12979620,rs1681269,rs1768587,rs185240714,rs299654,rs35531439,rs3833162,rs67264349,rs6729507,rs6779340,rs6858195,rs74590858,rs78713560,rs9422657,rs9902953
Immature_fraction_of_reticulocytes	27863252	Tissues_shared:4_pan_cell	rs13021384,rs2288937
Immature_fraction_of_reticulocytes	27863252	Tissues_shared:2_nonEC_specific	chr17_27169737,rs1076872,rs11679564,rs6697805,rs72805692,rs9890212
Immature_fraction_of_reticulocytes	27863252	Tissues_shared:2_EC_specific	rs11278281,rs1151787,rs1175389,rs149000560,rs17781142,rs4681780,rs4715018
Immature_fraction_of_reticulocytes	27863252	Tissues_shared:3_cell	rs11649845,rs11668064,rs11671793,rs151326138,rs1668867,rs1668868,rs17345837,rs1768584,rs293570,rs4795456,rs4951184,rs6119893,rs61739076,rs881549,rs9501314
Inflammatory_bowel_disease	18758464, 28067908, 28008999, 23128233, 26192919, 17068223	All RELA peaks	chr5_173315416,rs10055860,rs10206299,rs1024611,rs10489276,rs1057108,rs10786691,rs10883753,rs10932769,rs11191352,rs11236797,rs11245346,rs11375466,rs11416026,rs11557629,rs11574435,rs11595170,rs11741255,rs11742570,rs11864750,rs11870164,rs11907235,rs11907716,rs12136659,rs12728265,rs12748081,rs12757968,rs12922733,rs12946510,rs13005100,rs13031757,rs1339580,rs1397707,rs140491,rs140590274,rs144869372,rs1…
Inflammatory_bowel_disease	18758464, 28067908, 28008999, 23128233, 26192919, 17068223	Top-ranking pre-TNFa:1	rs1024611,rs2590367,rs2790184,rs2857654,rs798494,rs798495,rs9420589
Inflammatory_bowel_disease	18758464, 28067908, 28008999, 23128233, 26192919, 17068223	Conservation(#_of_species_shared):1	rs10055860,rs10206299,rs10489276,rs11375466,rs11557629,rs11574435,rs11595170,rs11742570,rs11907235,rs11907716,rs12728265,rs12748081,rs12757968,rs12922733,rs12946510,rs1397707,rs140491,rs144869372,rs145319498,rs149808056,rs17080319,rs17080528,rs17695555,rs1819333,rs1870137,rs1870138,rs1883832,rs199581830,rs199777869,rs2138636,rs2213745,rs2281880,rs2286651,rs2486480,rs2590322,rs2590367,rs2633308,rs…
Inflammatory_bowel_disease	18758464, 28067908, 28008999, 23128233, 26192919, 17068223	Top-ranking post-TNFa:1	rs1024611,rs10786691,rs11236797,rs11245346,rs11416026,rs11574435,rs11595170,rs11741255,rs11870164,rs13005100,rs13031757,rs1453559,rs149808056,rs17293632,rs17523802,rs1870137,rs1870138,rs1883832,rs199581830,rs200968609,rs2155219,rs2304257,rs2590367,rs2633308,rs2790184,rs2857654,rs2857656,rs306587,rs3130597,rs34455012,rs35675666,rs3766606,rs3842028,rs4330804,rs4943780,rs61907765,rs6573857,rs7080009…
Inflammatory_bowel_disease	18758464, 28067908, 28008999, 23128233, 26192919, 17068223	Conservation(#_of_species_shared):3	chr5_173315416,rs1024611,rs1057108,rs10786691,rs10883753,rs10932769,rs11191352,rs140590274,rs17228058,rs17523802,rs1887428,rs200968609,rs2289477,rs2304257,rs2857654,rs2857656,rs306587,rs35675666,rs3766606,rs4645854,rs5792235,rs61907765,rs6573857,rs66952042,rs6746271,rs7087984,rs71297581,rs7477848,rs7908249,rs8011558,rs9338188,rs9420589
Inflammatory_bowel_disease	18758464, 28067908, 28008999, 23128233, 26192919, 17068223	Conservation(#_of_species_shared):2	rs11236797,rs11245346,rs11416026,rs11741255,rs11864750,rs11870164,rs12136659,rs13005100,rs13031757,rs1339580,rs1453559,rs17293632,rs1800668,rs1916341,rs2155219,rs2231884,rs2548224,rs2675680,rs2948542,rs2993833,rs34455012,rs34659678,rs36008569,rs3731860,rs3842058,rs4330804,rs4661151,rs4802307,rs4943780,rs5750784,rs62037367,rs62136101,rs6425143,rs6425145,rs656980,rs6871591,rs7075269,rs713875,rs7198…
Inflammatory_bowel_disease	18758464, 28067908, 28008999, 23128233, 26192919, 17068223	Tissues_shared:1_HAEC_specific	rs10206299,rs10489276,rs1057108,rs10932769,rs11864750,rs11907235,rs11907716,rs12728265,rs12748081,rs12757968,rs1397707,rs140491,rs144869372,rs145319498,rs17080528,rs17228058,rs17695555,rs1819333,rs1916341,rs2213745,rs2281880,rs2286651,rs2548224,rs2675680,rs2790219,rs34659678,rs36008569,rs3842028,rs3842058,rs4645854,rs4661151,rs5750784,rs5757611,rs62037367,rs62136101,rs66887762,rs66952042,rs671117…
Inflammatory_bowel_disease	18758464, 28067908, 28008999, 23128233, 26192919, 17068223	Tissues_shared:4_pan_cell	rs1453559,rs2304257,rs306587,rs6573857,rs6746271,rs71297581,rs7477848,rs798494,rs798495,rs8011558,rs9338188
Inflammatory_bowel_disease	18758464, 28067908, 28008999, 23128233, 26192919, 17068223	Tissues_shared:2_nonEC_specific	chr5_173315416,rs10786691,rs10883753,rs11191352,rs11245346,rs11416026,rs11557629,rs11741255,rs12922733,rs12946510,rs13005100,rs13031757,rs1339580,rs140590274,rs17080319,rs1800668,rs1883832,rs1887428,rs2138636,rs2231884,rs2289477,rs2948542,rs2993833,rs3130597,rs3731860,rs3869550,rs4802307,rs4810485,rs4943780,rs5792235,rs656980,rs7087984,rs73923215,rs74973123,rs7545542,rs76767593,rs7731717,rs789683…
Inflammatory_bowel_disease	18758464, 28067908, 28008999, 23128233, 26192919, 17068223	Tissues_shared:2_EC_specific	rs10055860,rs11236797,rs11375466,rs11574435,rs11595170,rs11742570,rs12136659,rs1870137,rs1870138,rs199777869,rs2155219,rs2486480,rs2590322,rs2590367,rs2633308,rs2645479,rs2790178,rs2790184,rs2790188,rs2790189,rs34455012,rs35260072,rs6425143,rs6425145,rs6451494,rs6478109,rs6927172,rs7080009,rs72634258,rs73185569,rs73534579,rs7606480,rs9420589
Inflammatory_bowel_disease	18758464, 28067908, 28008999, 23128233, 26192919, 17068223	Tissues_shared:3_cell	rs1024611,rs11870164,rs149808056,rs17293632,rs17523802,rs199581830,rs200968609,rs2857654,rs2857656,rs35675666,rs3766606,rs4330804,rs56129629,rs61907765,rs6871591,rs713875,rs73147632,rs7788750
Inflammatory_skin_disease	25574825	All RELA peaks	rs11236797,rs11358218,rs11696444,rs1881457,rs2155219,rs2233278,rs2371494,rs2695789,rs2700983,rs34455012,rs598493,rs643177,rs79824801,rs80317430,rs8177833,rs838144
Inflammatory_skin_disease	25574825	Top-ranking pre-TNFa:1
Inflammatory_skin_disease	25574825	Conservation(#_of_species_shared):1	rs1881457
Inflammatory_skin_disease	25574825	Top-ranking post-TNFa:1	rs11236797,rs11358218,rs2155219,rs2233278,rs2371494,rs2695789,rs34455012,rs79824801,rs80317430,rs8177833
Inflammatory_skin_disease	25574825	Conservation(#_of_species_shared):3	rs598493,rs643177,rs838144
Inflammatory_skin_disease	25574825	Conservation(#_of_species_shared):2	rs11236797,rs11358218,rs11696444,rs2155219,rs2233278,rs2371494,rs2695789,rs2700983,rs34455012,rs79824801,rs80317430,rs8177833
Inflammatory_skin_disease	25574825	Tissues_shared:1_HAEC_specific	rs11696444,rs1881457
Inflammatory_skin_disease	25574825	Tissues_shared:4_pan_cell	rs11358218,rs2233278,rs2371494,rs2695789,rs79824801,rs80317430,rs8177833
Inflammatory_skin_disease	25574825	Tissues_shared:2_nonEC_specific
Inflammatory_skin_disease	25574825	Tissues_shared:2_EC_specific	rs11236797,rs2155219,rs2700983,rs34455012,rs838144
Inflammatory_skin_disease	25574825	Tissues_shared:3_cell	rs598493,rs643177
Interstitial_lung_disease	23583980	All RELA peaks	chr17_44253275,chr17_44253364,chr17_44271430,chr17_44302752,chr17_44302881,chr17_44302904,chr17_44357297,chr17_44364519,rs10936599,rs11079733,rs11191843,rs112137135,rs12610495,rs12637184,rs17665188,rs2293607,rs242561,rs2696633,rs34156487,rs34847803,rs3742238,rs3821383,rs62057121,rs62061809,rs62061810,rs74531363,rs75715199,rs77266933,rs78556223,rs79065019,rs7920217,rs79501144,rs9811216
Interstitial_lung_disease	23583980	Top-ranking pre-TNFa:1	rs34156487,rs7920217
Interstitial_lung_disease	23583980	Conservation(#_of_species_shared):1	chr17_44253275,chr17_44253364,chr17_44302752,chr17_44302881,chr17_44302904,chr17_44357297,chr17_44364519,rs11191843,rs112137135,rs12610495,rs12637184,rs17665188,rs242561,rs3742238,rs62057121,rs62061809,rs62061810,rs74531363,rs75715199,rs77266933,rs78556223,rs79065019,rs79501144,rs9811216
Interstitial_lung_disease	23583980	Top-ranking post-TNFa:1	rs34156487,rs7920217
Interstitial_lung_disease	23583980	Conservation(#_of_species_shared):3
Interstitial_lung_disease	23583980	Conservation(#_of_species_shared):2	chr17_44271430,rs10936599,rs11079733,rs2293607,rs2696633,rs34156487,rs34847803,rs3821383,rs7920217
Interstitial_lung_disease	23583980	Tissues_shared:1_HAEC_specific	chr17_44253275,chr17_44253364,chr17_44302752,chr17_44302881,chr17_44302904,chr17_44364519,rs10936599,rs11191843,rs112137135,rs12610495,rs12637184,rs2293607,rs242561,rs34847803,rs62057121,rs62061809,rs62061810,rs74531363,rs77266933,rs78556223,rs79501144,rs9811216
Interstitial_lung_disease	23583980	Tissues_shared:4_pan_cell
Interstitial_lung_disease	23583980	Tissues_shared:2_nonEC_specific	chr17_44271430,chr17_44357297,rs11079733,rs17665188,rs2696633,rs3742238,rs3821383,rs75715199,rs79065019
Interstitial_lung_disease	23583980	Tissues_shared:2_EC_specific
Interstitial_lung_disease	23583980	Tissues_shared:3_cell	rs34156487,rs7920217
Ischemic_stroke	26708676, 26732560, 26089329, 27997041, 29531354	All RELA peaks	chr19_10755412,rs10948,rs12906125,rs1537373,rs17148957,rs17433120,rs35346340,rs3810155,rs4804514,rs7250071
Ischemic_stroke	26708676, 26732560, 26089329, 27997041, 29531354	Top-ranking pre-TNFa:1
Ischemic_stroke	26708676, 26732560, 26089329, 27997041, 29531354	Conservation(#_of_species_shared):1	rs17433120,rs7250071
Ischemic_stroke	26708676, 26732560, 26089329, 27997041, 29531354	Top-ranking post-TNFa:1
Ischemic_stroke	26708676, 26732560, 26089329, 27997041, 29531354	Conservation(#_of_species_shared):3	rs12906125,rs1537373,rs35346340,rs3810155,rs4804514
Ischemic_stroke	26708676, 26732560, 26089329, 27997041, 29531354	Conservation(#_of_species_shared):2	chr19_10755412,rs10948,rs17148957
Ischemic_stroke	26708676, 26732560, 26089329, 27997041, 29531354	Tissues_shared:1_HAEC_specific	chr19_10755412,rs10948,rs17433120,rs7250071
Ischemic_stroke	26708676, 26732560, 26089329, 27997041, 29531354	Tissues_shared:4_pan_cell
Ischemic_stroke	26708676, 26732560, 26089329, 27997041, 29531354	Tissues_shared:2_nonEC_specific	rs1537373,rs3810155,rs4804514
Ischemic_stroke	26708676, 26732560, 26089329, 27997041, 29531354	Tissues_shared:2_EC_specific	rs12906125,rs17148957,rs35346340
Ischemic_stroke	26708676, 26732560, 26089329, 27997041, 29531354	Tissues_shared:3_cell
Juvenile_idiopathic_arthritis_oligoarticular_or_rheumatoid_factor_negative_polyarticular	23603761	All RELA peaks	chr6_32577205,rs10849448,rs11375466,rs12876235,rs12889006,rs140491,rs1474348,rs2236262,rs2548224,rs35402075,rs3825568,rs3842058,rs67963613,rs75098126,rs7986796,rs7993214,rs9532430
Juvenile_idiopathic_arthritis_oligoarticular_or_rheumatoid_factor_negative_polyarticular	23603761	Top-ranking pre-TNFa:1
Juvenile_idiopathic_arthritis_oligoarticular_or_rheumatoid_factor_negative_polyarticular	23603761	Conservation(#_of_species_shared):1	rs11375466,rs140491,rs1474348,rs35402075,rs67963613,rs75098126,rs9532430
Juvenile_idiopathic_arthritis_oligoarticular_or_rheumatoid_factor_negative_polyarticular	23603761	Top-ranking post-TNFa:1
Juvenile_idiopathic_arthritis_oligoarticular_or_rheumatoid_factor_negative_polyarticular	23603761	Conservation(#_of_species_shared):3	rs10849448,rs12889006,rs2236262,rs3825568
Juvenile_idiopathic_arthritis_oligoarticular_or_rheumatoid_factor_negative_polyarticular	23603761	Conservation(#_of_species_shared):2	chr6_32577205,rs12876235,rs2548224,rs3842058,rs7986796,rs7993214
Juvenile_idiopathic_arthritis_oligoarticular_or_rheumatoid_factor_negative_polyarticular	23603761	Tissues_shared:1_HAEC_specific	rs140491,rs1474348,rs2548224,rs35402075,rs3842058,rs67963613,rs9532430
Juvenile_idiopathic_arthritis_oligoarticular_or_rheumatoid_factor_negative_polyarticular	23603761	Tissues_shared:4_pan_cell	rs12889006,rs3825568
Juvenile_idiopathic_arthritis_oligoarticular_or_rheumatoid_factor_negative_polyarticular	23603761	Tissues_shared:2_nonEC_specific	rs10849448,rs2236262,rs75098126
Juvenile_idiopathic_arthritis_oligoarticular_or_rheumatoid_factor_negative_polyarticular	23603761	Tissues_shared:2_EC_specific	rs11375466,rs12876235,rs7986796,rs7993214
Juvenile_idiopathic_arthritis_oligoarticular_or_rheumatoid_factor_negative_polyarticular	23603761	Tissues_shared:3_cell	chr6_32577205
LDL_cholesterol	20864672, 20686565, 19060906, 21059979, 24097068, 23067351, 19060910, 19060911, 21347282, 18193043, 18179892, 18193044, 25961943, 18262040, 27036123, 23726366	All RELA peaks	rs1053438,rs10692845,rs10889356,rs11249249,rs1134027,rs1134030,rs11686154,rs1250259,rs12735646,rs12737946,rs12738345,rs12742115,rs13055606,rs139153780,rs139306531,rs140734195,rs144505847,rs145741252,rs149163995,rs149846585,rs174538,rs2317826,rs2618566,rs2618567,rs2920502,rs34391152,rs34618114,rs35108146,rs35145624,rs35200265,rs35260034,rs377586367,rs484084,rs5792235,rs58125411,rs58421016,rs597158…
LDL_cholesterol	20864672, 20686565, 19060906, 21059979, 24097068, 23067351, 19060910, 19060911, 21347282, 18193043, 18179892, 18193044, 25961943, 18262040, 27036123, 23726366	Top-ranking pre-TNFa:1
LDL_cholesterol	20864672, 20686565, 19060906, 21059979, 24097068, 23067351, 19060910, 19060911, 21347282, 18193043, 18179892, 18193044, 25961943, 18262040, 27036123, 23726366	Conservation(#_of_species_shared):1	rs1053438,rs10692845,rs12735646,rs139306531,rs140734195,rs144505847,rs149163995,rs174538,rs2317826,rs2920502,rs35145624,rs35260034,rs377586367,rs58125411,rs61776810,rs62795562,rs631106,rs76621798,rs8065990,rs9834932
LDL_cholesterol	20864672, 20686565, 19060906, 21059979, 24097068, 23067351, 19060910, 19060911, 21347282, 18193043, 18179892, 18193044, 25961943, 18262040, 27036123, 23726366	Top-ranking post-TNFa:1	rs10692845,rs13055606,rs174538,rs34391152,rs34618114,rs6511720,rs75269301,rs9834932
LDL_cholesterol	20864672, 20686565, 19060906, 21059979, 24097068, 23067351, 19060910, 19060911, 21347282, 18193043, 18179892, 18193044, 25961943, 18262040, 27036123, 23726366	Conservation(#_of_species_shared):3	rs1250259,rs12738345,rs34618114,rs5792235,rs66689878,rs71636779
LDL_cholesterol	20864672, 20686565, 19060906, 21059979, 24097068, 23067351, 19060910, 19060911, 21347282, 18193043, 18179892, 18193044, 25961943, 18262040, 27036123, 23726366	Conservation(#_of_species_shared):2	rs10889356,rs11249249,rs1134027,rs1134030,rs11686154,rs12737946,rs12742115,rs13055606,rs139153780,rs145741252,rs149846585,rs2618566,rs2618567,rs34391152,rs35108146,rs35200265,rs484084,rs58421016,rs59715866,rs6029588,rs6511720,rs75269301,rs760633,rs940688
LDL_cholesterol	20864672, 20686565, 19060906, 21059979, 24097068, 23067351, 19060910, 19060911, 21347282, 18193043, 18179892, 18193044, 25961943, 18262040, 27036123, 23726366	Tissues_shared:1_HAEC_specific	rs1053438,rs11249249,rs12735646,rs139306531,rs140734195,rs149163995,rs2317826,rs35108146,rs35145624,rs35200265,rs35260034,rs377586367,rs58125411,rs6029588,rs61776810,rs62795562,rs631106,rs76621798,rs8065990
LDL_cholesterol	20864672, 20686565, 19060906, 21059979, 24097068, 23067351, 19060910, 19060911, 21347282, 18193043, 18179892, 18193044, 25961943, 18262040, 27036123, 23726366	Tissues_shared:4_pan_cell
LDL_cholesterol	20864672, 20686565, 19060906, 21059979, 24097068, 23067351, 19060910, 19060911, 21347282, 18193043, 18179892, 18193044, 25961943, 18262040, 27036123, 23726366	Tissues_shared:2_nonEC_specific	rs10889356,rs1134027,rs1134030,rs11686154,rs1250259,rs12737946,rs12738345,rs12742115,rs139153780,rs144505847,rs145741252,rs149846585,rs174538,rs2618566,rs2618567,rs2920502,rs484084,rs5792235,rs59715866,rs66689878,rs760633,rs940688
LDL_cholesterol	20864672, 20686565, 19060906, 21059979, 24097068, 23067351, 19060910, 19060911, 21347282, 18193043, 18179892, 18193044, 25961943, 18262040, 27036123, 23726366	Tissues_shared:2_EC_specific	rs10692845,rs34618114,rs58421016
LDL_cholesterol	20864672, 20686565, 19060906, 21059979, 24097068, 23067351, 19060910, 19060911, 21347282, 18193043, 18179892, 18193044, 25961943, 18262040, 27036123, 23726366	Tissues_shared:3_cell	rs13055606,rs34391152,rs6511720,rs71636779,rs75269301,rs9834932
LDL_cholesterol_levels	28334899, 17463246	All RELA peaks	rs10049131,rs1053438,rs10889356,rs11136337,rs11136339,rs11249249,rs112979447,rs1134029,rs11686154,rs117240474,rs11777239,rs11778018,rs11782331,rs11782433,rs11782890,rs11783772,rs11783799,rs11784417,rs11784501,rs1250259,rs12541377,rs12735646,rs12737946,rs12738345,rs12742115,rs13055606,rs17135401,rs174538,rs28372690,rs34391152,rs34618114,rs35108146,rs35145624,rs35200265,rs35260034,rs376145133,rs407…
LDL_cholesterol_levels	28334899, 17463246	Top-ranking pre-TNFa:1	rs11136337,rs11782331,rs11782433,rs11783772,rs11783799,rs6989119
LDL_cholesterol_levels	28334899, 17463246	Conservation(#_of_species_shared):1	rs10049131,rs1053438,rs11777239,rs11782890,rs12735646,rs17135401,rs174538,rs35145624,rs35260034,rs55812715,rs55984967,rs58125411,rs61776810,rs62795562,rs631106
LDL_cholesterol_levels	28334899, 17463246	Top-ranking post-TNFa:1	rs11136337,rs11136339,rs112979447,rs11778018,rs11782331,rs11782433,rs11783772,rs11783799,rs11784501,rs12541377,rs13055606,rs174538,rs34391152,rs34618114,rs4073081,rs4073082,rs55786556,rs56401356,rs5895792,rs62523994,rs6989119,rs75269301
LDL_cholesterol_levels	28334899, 17463246	Conservation(#_of_species_shared):3	rs11136337,rs11136339,rs112979447,rs117240474,rs11782331,rs11782433,rs11783772,rs11783799,rs11784417,rs11784501,rs1250259,rs12541377,rs12738345,rs28372690,rs34618114,rs4073081,rs4073082,rs5792235,rs5895792,rs66689878,rs6989119,rs71636779,rs7818941,rs7832643
LDL_cholesterol_levels	28334899, 17463246	Conservation(#_of_species_shared):2	rs10889356,rs11249249,rs1134029,rs11686154,rs11778018,rs12737946,rs12742115,rs13055606,rs34391152,rs35108146,rs35200265,rs376145133,rs484084,rs55786556,rs56401356,rs58421016,rs59715866,rs6029588,rs62523994,rs73632737,rs75269301,rs940688,rs9836309,rs9873842
LDL_cholesterol_levels	28334899, 17463246	Tissues_shared:1_HAEC_specific	rs10049131,rs1053438,rs11249249,rs11777239,rs12735646,rs17135401,rs28372690,rs35108146,rs35145624,rs35200265,rs35260034,rs58125411,rs6029588,rs61776810,rs62795562,rs631106,rs9836309,rs9873842
LDL_cholesterol_levels	28334899, 17463246	Tissues_shared:4_pan_cell	rs11136337,rs11778018,rs11782331,rs11782433,rs11783772,rs11783799,rs55786556,rs56401356,rs62523994,rs6989119
LDL_cholesterol_levels	28334899, 17463246	Tissues_shared:2_nonEC_specific	rs10889356,rs1134029,rs11686154,rs117240474,rs11782890,rs1250259,rs12737946,rs12738345,rs12742115,rs174538,rs376145133,rs484084,rs55812715,rs55984967,rs5792235,rs59715866,rs66689878,rs73632737,rs940688
LDL_cholesterol_levels	28334899, 17463246	Tissues_shared:2_EC_specific	rs11784417,rs34618114,rs58421016,rs7818941,rs7832643
LDL_cholesterol_levels	28334899, 17463246	Tissues_shared:3_cell	rs11136339,rs112979447,rs11784501,rs12541377,rs13055606,rs34391152,rs4073081,rs4073082,rs5895792,rs71636779,rs75269301
Lobe_attachment_rater_scored_or_self_reported	29198719	All RELA peaks	rs111332144,rs11161611,rs12691702,rs13065448,rs13074817,rs18582,rs2235856,rs233059,rs233060,rs233066,rs233067,rs233074,rs233112,rs233113,rs233114,rs233115,rs233120,rs233130,rs233132,rs233133,rs3087894,rs4342494,rs463646,rs4668267,rs4668268,rs6438021,rs6554162,rs6704103,rs6899968,rs7562756,rs7618841,rs955566
Lobe_attachment_rater_scored_or_self_reported	29198719	Top-ranking pre-TNFa:1	rs18582,rs233130
Lobe_attachment_rater_scored_or_self_reported	29198719	Conservation(#_of_species_shared):1	rs13074817,rs233059,rs233060,rs233066,rs233067,rs233120,rs463646,rs4668267,rs4668268,rs6438021,rs7562756
Lobe_attachment_rater_scored_or_self_reported	29198719	Top-ranking post-TNFa:1	rs12691702,rs18582,rs233112,rs233113,rs233114,rs233115,rs233130,rs3087894,rs6554162,rs7618841,rs955566
Lobe_attachment_rater_scored_or_self_reported	29198719	Conservation(#_of_species_shared):3	rs18582,rs233112,rs233113,rs233114,rs233115,rs233130,rs233132,rs233133,rs3087894
Lobe_attachment_rater_scored_or_self_reported	29198719	Conservation(#_of_species_shared):2	rs111332144,rs11161611,rs12691702,rs13065448,rs2235856,rs233074,rs4342494,rs6554162,rs6704103,rs6899968,rs7618841,rs955566
Lobe_attachment_rater_scored_or_self_reported	29198719	Tissues_shared:1_HAEC_specific	rs111332144,rs11161611,rs13065448,rs13074817,rs2235856,rs463646,rs4668267,rs4668268,rs6704103,rs7562756
Lobe_attachment_rater_scored_or_self_reported	29198719	Tissues_shared:4_pan_cell
Lobe_attachment_rater_scored_or_self_reported	29198719	Tissues_shared:2_nonEC_specific	rs233074,rs4342494,rs6899968
Lobe_attachment_rater_scored_or_self_reported	29198719	Tissues_shared:2_EC_specific	rs18582,rs233059,rs233060,rs233066,rs233067,rs233120,rs233130,rs6438021,rs7618841,rs955566
Lobe_attachment_rater_scored_or_self_reported	29198719	Tissues_shared:3_cell	rs12691702,rs233112,rs233113,rs233114,rs233115,rs233132,rs233133,rs3087894,rs6554162
Lung_adenocarcinoma	19836008, 28604730, 27393504	All RELA peaks	rs11133729,rs17092740,rs1800628,rs3101018,rs3117582,rs3131383,rs3217986,rs383009,rs55781567,rs55853698,rs60196434,rs7820838,rs9419958
Lung_adenocarcinoma	19836008, 28604730, 27393504	Top-ranking pre-TNFa:1
Lung_adenocarcinoma	19836008, 28604730, 27393504	Conservation(#_of_species_shared):1	rs11133729,rs17092740,rs3101018,rs3131383,rs3217986,rs383009,rs55781567,rs55853698,rs60196434
Lung_adenocarcinoma	19836008, 28604730, 27393504	Top-ranking post-TNFa:1	rs1800628
Lung_adenocarcinoma	19836008, 28604730, 27393504	Conservation(#_of_species_shared):3	rs1800628,rs3117582
Lung_adenocarcinoma	19836008, 28604730, 27393504	Conservation(#_of_species_shared):2	rs7820838,rs9419958
Lung_adenocarcinoma	19836008, 28604730, 27393504	Tissues_shared:1_HAEC_specific	rs17092740,rs3101018,rs3131383,rs55781567,rs55853698
Lung_adenocarcinoma	19836008, 28604730, 27393504	Tissues_shared:4_pan_cell
Lung_adenocarcinoma	19836008, 28604730, 27393504	Tissues_shared:2_nonEC_specific	rs11133729,rs3117582,rs383009,rs60196434,rs9419958
Lung_adenocarcinoma	19836008, 28604730, 27393504	Tissues_shared:2_EC_specific
Lung_adenocarcinoma	19836008, 28604730, 27393504	Tissues_shared:3_cell	rs1800628,rs3217986,rs7820838
Lymphocyte_counts	27863252	All RELA peaks	YL_CN_PEL_1626,rs1012793,rs10783148,rs11055030,rs11786198,rs12266014,rs12440447,rs12703091,rs12946510,rs12978798,rs12979166,rs13135867,rs13226190,rs13230583,rs13232683,rs13232785,rs13232989,rs1356533,rs139398,rs140491,rs1453559,rs146490475,rs148910232,rs149282647,rs149845600,rs1727331,rs1727332,rs1930785,rs200696392,rs2071647,rs2089979,rs2284344,rs2305133,rs247826,rs2594716,rs2706383,rs28365850,r…
Lymphocyte_counts	27863252	Top-ranking pre-TNFa:1	rs149845600,rs1930785,rs28399702,rs34176120,rs34534990,rs6950079,rs6950421,rs6954709,rs6954884,rs7255672,rs895819,rs9256982
Lymphocyte_counts	27863252	Conservation(#_of_species_shared):1	YL_CN_PEL_1626,rs10783148,rs11786198,rs12266014,rs12703091,rs12946510,rs13135867,rs13226190,rs13230583,rs13232683,rs13232785,rs13232989,rs1356533,rs139398,rs140491,rs149282647,rs2071647,rs2089979,rs2305133,rs247826,rs2706383,rs2985830,rs3128878,rs34176120,rs34534990,rs3745453,rs4337055,rs5498,rs61739076,rs62502326,rs62504164,rs62504165,rs66504755,rs6706397,rs6729638,rs6950079,rs6950421,rs6954709,…
Lymphocyte_counts	27863252	Top-ranking post-TNFa:1	rs1012793,rs1453559,rs146490475,rs149845600,rs1930785,rs2071647,rs2284344,rs28399702,rs34176120,rs34534990,rs3748022,rs3835397,rs4832763,rs6950079,rs6950421,rs6954709,rs6954884,rs713875,rs7255672,rs7730247,rs887477,rs895819,rs9256982
Lymphocyte_counts	27863252	Conservation(#_of_species_shared):3	rs1012793,rs11055030,rs148910232,rs149845600,rs2284344,rs28399702,rs2871960,rs3093030,rs3812049,rs466477,rs4832763,rs66561220,rs6746271,rs7255672,rs73541868,rs7730247,rs887477,rs895819,rs923366
Lymphocyte_counts	27863252	Conservation(#_of_species_shared):2	rs12440447,rs12978798,rs12979166,rs1453559,rs146490475,rs1727331,rs1727332,rs1930785,rs200696392,rs2594716,rs28365850,rs28533432,rs2927270,rs3748022,rs3769823,rs3835397,rs41287280,rs4970976,rs7127978,rs7128198,rs7129071,rs713875,rs76382185,rs9505060,rs9895848
Lymphocyte_counts	27863252	Tissues_shared:1_HAEC_specific	YL_CN_PEL_1626,rs11786198,rs12266014,rs12440447,rs13135867,rs13226190,rs13232683,rs13232785,rs13232989,rs1356533,rs140491,rs149282647,rs2089979,rs2305133,rs2706383,rs28365850,rs28533432,rs2871960,rs2927270,rs2985830,rs3128878,rs3745453,rs3769823,rs41287280,rs4337055,rs5498,rs62502326,rs62504164,rs62504165,rs66504755,rs6729638,rs7021049,rs7037195,rs7167704,rs75925066,rs76382185,rs7742033,rs941653,…
Lymphocyte_counts	27863252	Tissues_shared:4_pan_cell	rs1453559,rs149845600,rs1930785,rs28399702,rs3748022,rs4832763,rs6746271,rs7255672,rs9256982
Lymphocyte_counts	27863252	Tissues_shared:2_nonEC_specific	rs12946510,rs1727331,rs1727332,rs200696392,rs3812049,rs7127978,rs7128198,rs7129071
Lymphocyte_counts	27863252	Tissues_shared:2_EC_specific	rs10783148,rs12703091,rs13230583,rs247826,rs3093030,rs34176120,rs34534990,rs6950079,rs6950421,rs6954709,rs6954884,rs73541868,rs923366
Lymphocyte_counts	27863252	Tissues_shared:3_cell	rs1012793,rs11055030,rs12978798,rs12979166,rs139398,rs146490475,rs148910232,rs2071647,rs2284344,rs2594716,rs3835397,rs466477,rs4970976,rs61739076,rs66561220,rs6706397,rs713875,rs7730247,rs887477,rs895819
Lymphocyte_percentage_of_white_cells	27863252	All RELA peaks	YL_CN_PEL_1626,chr17_38171029,chr17_44253364,chr17_44271430,chr17_44302881,chr17_44357297,chr17_44364519,rs10411858,rs10462377,rs10462378,rs10783148,rs11079733,rs112137135,rs11725704,rs117955557,rs11959427,rs12005199,rs12021623,rs12511815,rs12512925,rs13226190,rs13230583,rs13232683,rs13232785,rs13232989,rs140491,rs14408,rs149282647,rs1617156,rs16944424,rs17627711,rs17665188,rs202634,rs202635,rs20…
Lymphocyte_percentage_of_white_cells	27863252	Top-ranking pre-TNFa:1	rs34176120,rs34534990,rs62552611,rs6950079,rs6950421,rs6954709,rs6954884,rs9256982,rs9410382
Lymphocyte_percentage_of_white_cells	27863252	Conservation(#_of_species_shared):1	YL_CN_PEL_1626,chr17_44253364,chr17_44302881,chr17_44357297,chr17_44364519,rs10411858,rs10783148,rs112137135,rs11725704,rs117955557,rs11959427,rs12511815,rs12512925,rs13226190,rs13230583,rs13232683,rs13232785,rs13232989,rs140491,rs14408,rs149282647,rs16944424,rs17627711,rs17665188,rs2071647,rs230492,rs230514,rs242561,rs2712370,rs2713579,rs2713604,rs28521954,rs2915594,rs2979489,rs2985830,rs3033989…
Lymphocyte_percentage_of_white_cells	27863252	Top-ranking post-TNFa:1	chr17_38171029,rs10462377,rs10462378,rs2071647,rs2234052,rs2234053,rs2814778,rs28684504,rs34176120,rs34534990,rs3745992,rs3806792,rs3891932,rs4822025,rs62552611,rs6950079,rs6950421,rs6954709,rs6954884,rs713875,rs9256982,rs9410382,rs9607799
Lymphocyte_percentage_of_white_cells	27863252	Conservation(#_of_species_shared):3	chr17_38171029,rs2871960,rs3743038,rs3745992,rs67000082,rs6746271
Lymphocyte_percentage_of_white_cells	27863252	Conservation(#_of_species_shared):2	chr17_44271430,rs10462377,rs10462378,rs11079733,rs12005199,rs12021623,rs1617156,rs202634,rs202635,rs2234052,rs2234053,rs2272676,rs2696633,rs2814778,rs28684504,rs35200265,rs3891932,rs4822025,rs6493002,rs6982502,rs7127978,rs7128198,rs7129071,rs713875,rs76119664,rs9607799,rs9895848
Lymphocyte_percentage_of_white_cells	27863252	Tissues_shared:1_HAEC_specific	YL_CN_PEL_1626,chr17_44253364,chr17_44302881,chr17_44364519,rs10411858,rs112137135,rs117955557,rs12005199,rs12021623,rs12512925,rs13226190,rs13232683,rs13232785,rs13232989,rs140491,rs14408,rs149282647,rs1617156,rs16944424,rs17627711,rs230514,rs242561,rs2713579,rs2713604,rs28521954,rs2871960,rs2915594,rs2979489,rs2985830,rs3033989,rs35200265,rs35550541,rs36083263,rs4029213,rs4337055,rs62057121,rs6…
Lymphocyte_percentage_of_white_cells	27863252	Tissues_shared:4_pan_cell	rs3745992,rs6746271,rs9256982
Lymphocyte_percentage_of_white_cells	27863252	Tissues_shared:2_nonEC_specific	chr17_38171029,chr17_44271430,chr17_44357297,rs10462377,rs10462378,rs11079733,rs11959427,rs12511815,rs17665188,rs202634,rs202635,rs2272676,rs2696633,rs28684504,rs3215151,rs3743038,rs3891932,rs4703872,rs7127978,rs7128198,rs7129071,rs753992,rs75715199,rs76119664,rs79065019
Lymphocyte_percentage_of_white_cells	27863252	Tissues_shared:2_EC_specific	rs10783148,rs11725704,rs13230583,rs2712370,rs2814778,rs34176120,rs34534990,rs6950079,rs6950421,rs6954709,rs6954884
Lymphocyte_percentage_of_white_cells	27863252	Tissues_shared:3_cell	rs2071647,rs2234052,rs2234053,rs230492,rs3806792,rs4822025,rs61739076,rs62552611,rs6706397,rs713875,rs72652928,rs9410382,rs9607799
Mean_corpuscular_hemoglobin	28548082, 27863252, 23263863, 19862010, 28017375	All RELA peaks	rs10032639,rs10849962,rs11191572,rs11248850,rs113071828,rs11307826,rs1151787,rs116908763,rs1172147,rs117565673,rs11844552,rs11865131,rs12021623,rs12128229,rs12128254,rs12232375,rs12475854,rs12580300,rs12695736,rs12731,rs13069307,rs140491,rs144204502,rs145295250,rs1668867,rs1668868,rs17345837,rs17627711,rs1768584,rs1768587,rs1799918,rs1994251,rs2087978,rs2272482,rs2284452,rs2285520,rs2288673,rs237…
Mean_corpuscular_hemoglobin	28548082, 27863252, 23263863, 19862010, 28017375	Top-ranking pre-TNFa:1	rs12580300,rs17345837,rs2285520,rs293570,rs3803170,rs7309325
Mean_corpuscular_hemoglobin	28548082, 27863252, 23263863, 19862010, 28017375	Conservation(#_of_species_shared):1	rs11191572,rs11248850,rs1172147,rs11844552,rs11865131,rs12475854,rs12580300,rs12731,rs140491,rs144204502,rs1668867,rs1668868,rs17627711,rs1768584,rs1799918,rs2087978,rs2284452,rs2285520,rs2288673,rs2413399,rs28362508,rs2979256,rs2979489,rs3083378,rs35531439,rs35937229,rs361725,rs372900823,rs3803170,rs3809627,rs3813020,rs3833162,rs3842307,rs41276588,rs474384,rs4951184,rs5995288,rs6060989,rs6119893…
Mean_corpuscular_hemoglobin	28548082, 27863252, 23263863, 19862010, 28017375	Top-ranking post-TNFa:1	rs1151787,rs1668867,rs1668868,rs17345837,rs1768584,rs2285520,rs2376992,rs2412980,rs28362508,rs293570,rs3827536,rs3842307,rs4951184,rs532446,rs5763878,rs6060633,rs6119893,rs681673,rs9890212
Mean_corpuscular_hemoglobin	28548082, 27863252, 23263863, 19862010, 28017375	Conservation(#_of_species_shared):3	rs10032639,rs10849962,rs117565673,rs12128229,rs12128254,rs12695736,rs17345837,rs1994251,rs2376992,rs3806647,rs532446,rs58726213,rs6060633,rs681673
Mean_corpuscular_hemoglobin	28548082, 27863252, 23263863, 19862010, 28017375	Conservation(#_of_species_shared):2	rs113071828,rs11307826,rs1151787,rs116908763,rs12021623,rs12232375,rs13069307,rs145295250,rs1768587,rs2272482,rs2412980,rs2767365,rs293570,rs3827536,rs4795456,rs4955430,rs516953,rs5763878,rs6121209,rs61782665,rs62503282,rs6551277,rs6551278,rs72805692,rs76384194,rs9890212
Mean_corpuscular_hemoglobin	28548082, 27863252, 23263863, 19862010, 28017375	Tissues_shared:1_HAEC_specific	rs10032639,rs11248850,rs116908763,rs1172147,rs117565673,rs11844552,rs11865131,rs12021623,rs12128229,rs12128254,rs12232375,rs12475854,rs12731,rs13069307,rs140491,rs144204502,rs145295250,rs17627711,rs1768587,rs1799918,rs2087978,rs2413399,rs2767365,rs2979256,rs2979489,rs3083378,rs35531439,rs35937229,rs361725,rs372900823,rs3813020,rs3833162,rs41276588,rs474384,rs4955430,rs516953,rs5995288,rs6060989,r…
Mean_corpuscular_hemoglobin	28548082, 27863252, 23263863, 19862010, 28017375	Tissues_shared:4_pan_cell	rs2285520,rs3842307
Mean_corpuscular_hemoglobin	28548082, 27863252, 23263863, 19862010, 28017375	Tissues_shared:2_nonEC_specific	rs11307826,rs12695736,rs2288673,rs3806647,rs3809627,rs58726213,rs62503282,rs72805692,rs7286205,rs76384194,rs9565167,rs9890212
Mean_corpuscular_hemoglobin	28548082, 27863252, 23263863, 19862010, 28017375	Tissues_shared:2_EC_specific	rs10849962,rs113071828,rs1151787,rs1994251,rs2272482,rs2284452,rs2376992,rs28362508,rs3827536,rs6060633,rs7279968
Mean_corpuscular_hemoglobin	28548082, 27863252, 23263863, 19862010, 28017375	Tissues_shared:3_cell	rs11191572,rs12580300,rs1668867,rs1668868,rs17345837,rs1768584,rs2412980,rs293570,rs3803170,rs4795456,rs4951184,rs532446,rs5763878,rs6119893,rs6121209,rs61739076,rs681673,rs7309325
Mean_corpuscular_hemoglobin_concentration	28548082, 23263863, 27863252, 28017375	All RELA peaks	rs1010222,rs11205695,rs1151787,rs11670056,rs1172147,rs12128229,rs12128254,rs12731,rs1668867,rs1668868,rs17345837,rs1768584,rs1768587,rs1799918,rs2297338,rs2297340,rs2974750,rs34552339,rs35531439,rs3833162,rs4580814,rs4672891,rs4795456,rs4910499,rs4951184,rs563995,rs5789616,rs586057,rs624971,rs6679564,rs7554301,rs9501314,rs9890212,rs9902953
Mean_corpuscular_hemoglobin_concentration	28548082, 23263863, 27863252, 28017375	Top-ranking pre-TNFa:1	rs17345837
Mean_corpuscular_hemoglobin_concentration	28548082, 23263863, 27863252, 28017375	Conservation(#_of_species_shared):1	rs11670056,rs1172147,rs12731,rs1668867,rs1668868,rs1768584,rs1799918,rs34552339,rs35531439,rs3833162,rs4580814,rs4672891,rs4910499,rs4951184,rs563995,rs5789616,rs6679564,rs9501314,rs9902953
Mean_corpuscular_hemoglobin_concentration	28548082, 23263863, 27863252, 28017375	Top-ranking post-TNFa:1	rs1151787,rs1668867,rs1668868,rs17345837,rs1768584,rs4910499,rs4951184,rs7554301,rs9890212
Mean_corpuscular_hemoglobin_concentration	28548082, 23263863, 27863252, 28017375	Conservation(#_of_species_shared):3	rs12128229,rs12128254,rs17345837,rs2974750,rs586057,rs624971
Mean_corpuscular_hemoglobin_concentration	28548082, 23263863, 27863252, 28017375	Conservation(#_of_species_shared):2	rs1010222,rs11205695,rs1151787,rs1768587,rs2297338,rs2297340,rs4795456,rs7554301,rs9890212
Mean_corpuscular_hemoglobin_concentration	28548082, 23263863, 27863252, 28017375	Tissues_shared:1_HAEC_specific	rs1172147,rs12128229,rs12128254,rs12731,rs1768587,rs1799918,rs2974750,rs34552339,rs35531439,rs3833162,rs4580814,rs4672891,rs563995,rs5789616,rs9902953
Mean_corpuscular_hemoglobin_concentration	28548082, 23263863, 27863252, 28017375	Tissues_shared:4_pan_cell
Mean_corpuscular_hemoglobin_concentration	28548082, 23263863, 27863252, 28017375	Tissues_shared:2_nonEC_specific	rs11670056,rs4910499,rs9890212
Mean_corpuscular_hemoglobin_concentration	28548082, 23263863, 27863252, 28017375	Tissues_shared:2_EC_specific	rs1151787,rs586057,rs624971,rs6679564
Mean_corpuscular_hemoglobin_concentration	28548082, 23263863, 27863252, 28017375	Tissues_shared:3_cell	rs1010222,rs11205695,rs1668867,rs1668868,rs17345837,rs1768584,rs2297338,rs2297340,rs4795456,rs4951184,rs7554301,rs9501314
Mean_corpuscular_volume	28548082, 27863252, 23263863, 19862010, 28017375	All RELA peaks	chr2_112153066,chr6_34212537,rs10516786,rs10770187,rs10852933,rs11135695,rs11191572,rs11248850,rs1129424,rs114760566,rs1151787,rs11655531,rs116836493,rs1172147,rs11864750,rs11865131,rs12021623,rs12128229,rs12128254,rs12232375,rs12445650,rs12475854,rs12731,rs12876143,rs13069307,rs13250995,rs140491,rs144204502,rs145295250,rs149808056,rs1633466,rs1668867,rs1668868,rs17345837,rs174538,rs17627711,rs17…
Mean_corpuscular_volume	28548082, 27863252, 23263863, 19862010, 28017375	Top-ranking pre-TNFa:1	rs114760566,rs116836493,rs17345837,rs293570,rs4242388,rs4872049
Mean_corpuscular_volume	28548082, 27863252, 23263863, 19862010, 28017375	Conservation(#_of_species_shared):1	chr2_112153066,chr6_34212537,rs10516786,rs10770187,rs10852933,rs11135695,rs11191572,rs11248850,rs1129424,rs114760566,rs11655531,rs116836493,rs1172147,rs11865131,rs12475854,rs12731,rs12876143,rs140491,rs144204502,rs149808056,rs1633466,rs1668867,rs1668868,rs174538,rs17627711,rs1768584,rs1799918,rs2087978,rs2284452,rs2413399,rs2979489,rs35531439,rs35937229,rs361725,rs3809627,rs3813020,rs3833162,rs41…
Mean_corpuscular_volume	28548082, 27863252, 23263863, 19862010, 28017375	Top-ranking post-TNFa:1	chr6_34212537,rs11135695,rs1129424,rs114760566,rs1151787,rs116836493,rs149808056,rs1668867,rs1668868,rs17345837,rs174538,rs1768584,rs2376992,rs2412980,rs293570,rs35911108,rs4242388,rs4872049,rs4951184,rs5020842,rs532446,rs5763878,rs6060633,rs6119893,rs681673,rs7954584,rs80306194,rs9890212
Mean_corpuscular_volume	28548082, 27863252, 23263863, 19862010, 28017375	Conservation(#_of_species_shared):3	rs12128229,rs12128254,rs12445650,rs17345837,rs1994251,rs2376992,rs35911108,rs4149813,rs5020842,rs532446,rs5792235,rs58726213,rs6060633,rs681673,rs80306194,rs8121509
Mean_corpuscular_volume	28548082, 27863252, 23263863, 19862010, 28017375	Conservation(#_of_species_shared):2	rs1151787,rs11864750,rs12021623,rs12232375,rs13069307,rs13250995,rs145295250,rs1768587,rs1858783,rs2272482,rs2304903,rs2412980,rs293570,rs45538635,rs4795456,rs4955430,rs516953,rs5763878,rs6121209,rs61782665,rs62037367,rs7198606,rs72805692,rs76384194,rs77988055,rs7954584,rs9532563,rs9532564,rs9890212
Mean_corpuscular_volume	28548082, 27863252, 23263863, 19862010, 28017375	Tissues_shared:1_HAEC_specific	rs10516786,rs10852933,rs11248850,rs11655531,rs1172147,rs11864750,rs11865131,rs12021623,rs12128229,rs12128254,rs12232375,rs12475854,rs12731,rs12876143,rs13069307,rs13250995,rs140491,rs144204502,rs145295250,rs1633466,rs17627711,rs1768587,rs1799918,rs2087978,rs2413399,rs2979489,rs35531439,rs35937229,rs361725,rs3813020,rs3833162,rs41269028,rs41276588,rs4149813,rs474384,rs4955430,rs516953,rs55816619,r…
Mean_corpuscular_volume	28548082, 27863252, 23263863, 19862010, 28017375	Tissues_shared:4_pan_cell	rs114760566,rs116836493,rs4242388,rs4872049,rs80306194
Mean_corpuscular_volume	28548082, 27863252, 23263863, 19862010, 28017375	Tissues_shared:2_nonEC_specific	chr2_112153066,rs10770187,rs12445650,rs174538,rs2304903,rs35911108,rs3809627,rs45538635,rs5020842,rs5792235,rs58726213,rs72805692,rs7286205,rs76384194,rs77988055,rs7954584,rs8121509,rs9565167,rs9890212
Mean_corpuscular_volume	28548082, 27863252, 23263863, 19862010, 28017375	Tissues_shared:2_EC_specific	chr6_34212537,rs1151787,rs1858783,rs1994251,rs2272482,rs2284452,rs2376992,rs6060633,rs7279968
Mean_corpuscular_volume	28548082, 27863252, 23263863, 19862010, 28017375	Tissues_shared:3_cell	rs11135695,rs11191572,rs1129424,rs149808056,rs1668867,rs1668868,rs17345837,rs1768584,rs2412980,rs293570,rs4795456,rs4951184,rs532446,rs5763878,rs6119893,rs6121209,rs6656196,rs681673
Mean_platelet_volume	19110211, 27863252, 22423221, 24026423, 19820697, 22139419	All RELA peaks	rs10133262,rs10168224,rs10180465,rs10180681,rs10180682,rs10502831,rs1059196,rs10761779,rs10807889,rs10835238,rs10835239,rs11030122,rs11052058,rs11064079,rs11066089,rs1107479,rs11083766,rs1108592,rs11121529,rs11136337,rs11136339,rs111725429,rs11235688,rs112979447,rs113431001,rs11448973,rs114694170,rs1151787,rs11540084,rs11584092,rs117092014,rs1172147,rs117672662,rs11777239,rs11778018,rs11782331,rs…
Mean_platelet_volume	19110211, 27863252, 22423221, 24026423, 19820697, 22139419	Top-ranking pre-TNFa:1	rs11136337,rs11782331,rs11782433,rs11783772,rs11783799,rs1684040,rs1719263,rs1719265,rs17345837,rs6989119
Mean_platelet_volume	19110211, 27863252, 22423221, 24026423, 19820697, 22139419	Conservation(#_of_species_shared):1	rs10168224,rs10180465,rs10180681,rs10180682,rs10502831,rs1059196,rs10761779,rs10807889,rs10835238,rs10835239,rs11030122,rs11052058,rs11064079,rs11066089,rs111725429,rs113431001,rs11448973,rs11540084,rs117092014,rs1172147,rs117672662,rs11777239,rs117823369,rs11782890,rs11829968,rs11850123,rs11898472,rs12595292,rs12706108,rs12714919,rs12817051,rs12884619,rs1370592,rs1389652,rs140874875,rs143636430,…
Mean_platelet_volume	19110211, 27863252, 22423221, 24026423, 19820697, 22139419	Top-ranking post-TNFa:1	rs11136337,rs11136339,rs112979447,rs113431001,rs1151787,rs11540084,rs117672662,rs11778018,rs11782331,rs11782433,rs11783772,rs11783799,rs11784501,rs118083722,rs12541377,rs1668867,rs1668868,rs1684040,rs1719263,rs1719265,rs17345837,rs1768584,rs1883314,rs3094883,rs3121622,rs3851296,rs4073081,rs4073082,rs4563703,rs4714958,rs4951184,rs55786556,rs56401356,rs5895792,rs62523994,rs6989119,rs797767,rs9463259
Mean_platelet_volume	19110211, 27863252, 22423221, 24026423, 19820697, 22139419	Conservation(#_of_species_shared):3	rs11136337,rs11136339,rs112979447,rs11782331,rs11782433,rs11783772,rs11783799,rs11784417,rs11784501,rs118083722,rs12128229,rs12128254,rs12439917,rs12541377,rs1646724,rs1684040,rs17068850,rs1716505,rs1719263,rs1719265,rs17345837,rs2182760,rs329117,rs4073081,rs4073082,rs4563703,rs4714958,rs4776639,rs5813326,rs5895792,rs6989119,rs75446219,rs77164989,rs7818941,rs7832643,rs838144,rs9463259,rs987044
Mean_platelet_volume	19110211, 27863252, 22423221, 24026423, 19820697, 22139419	Conservation(#_of_species_shared):2	rs10133262,rs1107479,rs11083766,rs1108592,rs11121529,rs11235688,rs114694170,rs1151787,rs11584092,rs11778018,rs12041331,rs13286757,rs13287061,rs139141690,rs140488927,rs140876759,rs157224,rs1719262,rs1768587,rs1883314,rs2255074,rs236729,rs2789422,rs3094883,rs3121622,rs3218382,rs34190715,rs34331763,rs34651,rs369679702,rs3732508,rs3838166,rs3851296,rs455553,rs4808569,rs4944832,rs55786556,rs56401356,r…
Mean_platelet_volume	19110211, 27863252, 22423221, 24026423, 19820697, 22139419	Tissues_shared:1_HAEC_specific	rs10502831,rs1059196,rs10807889,rs11030122,rs11052058,rs11064079,rs11066089,rs11083766,rs111725429,rs1172147,rs11777239,rs117823369,rs11829968,rs11850123,rs12128229,rs12128254,rs12439917,rs12706108,rs12714919,rs12884619,rs13286757,rs13287061,rs139141690,rs140874875,rs145171343,rs157219,rs17068850,rs1768587,rs1870271,rs200891,rs2182760,rs2228367,rs2303149,rs2544218,rs2789422,rs2901519,rs329117,rs3…
Mean_platelet_volume	19110211, 27863252, 22423221, 24026423, 19820697, 22139419	Tissues_shared:4_pan_cell	rs11136337,rs113431001,rs11778018,rs11782331,rs11782433,rs11783772,rs11783799,rs1522744,rs1684040,rs1719263,rs1719265,rs55786556,rs56401356,rs62523994,rs6989119
Mean_platelet_volume	19110211, 27863252, 22423221, 24026423, 19820697, 22139419	Tissues_shared:2_nonEC_specific	rs10133262,rs10168224,rs10180465,rs10180681,rs10180682,rs10761779,rs1107479,rs11121529,rs11235688,rs11584092,rs117092014,rs11782890,rs11898472,rs12595292,rs1389652,rs140488927,rs140876759,rs143636430,rs1646724,rs1716505,rs1719262,rs1883314,rs2157770,rs2255074,rs3218382,rs369679702,rs3838166,rs4941564,rs557318,rs55812715,rs55984967,rs5751390,rs5759093,rs5759094,rs6002966,rs6070692,rs62073968,rs644…
Mean_platelet_volume	19110211, 27863252, 22423221, 24026423, 19820697, 22139419	Tissues_shared:2_EC_specific	rs10835238,rs10835239,rs1108592,rs11448973,rs114694170,rs1151787,rs11784417,rs12041331,rs1370592,rs17561351,rs2718721,rs34190715,rs34651,rs35260072,rs3851296,rs4714958,rs7137199,rs7593660,rs7818941,rs7832643,rs797767,rs838144,rs9463259
Mean_platelet_volume	19110211, 27863252, 22423221, 24026423, 19820697, 22139419	Tissues_shared:3_cell	rs11136339,rs112979447,rs11540084,rs117672662,rs11784501,rs118083722,rs12541377,rs12817051,rs157224,rs1668867,rs1668868,rs17345837,rs1768584,rs17881210,rs236729,rs3094883,rs3121622,rs34437781,rs4073081,rs4073082,rs455553,rs4951184,rs5895792
Monocyte_count	25096241, 23314186, 28193307, 27863252	All RELA peaks	chr19_13208001,rs10193189,rs10194082,rs10203039,rs1042133,rs1048009,rs1061554,rs1106347,rs111402121,rs115490375,rs117295219,rs117712228,rs117955557,rs11879798,rs12266014,rs12309,rs12357266,rs12542907,rs1292067,rs13044256,rs13135867,rs1334892,rs1353027,rs1369312,rs1378315,rs138914,rs141450199,rs143456113,rs146353756,rs1473901,rs1577504,rs1610387,rs1700159,rs17061503,rs17191181,rs17221879,rs1760845…
Monocyte_count	25096241, 23314186, 28193307, 27863252	Top-ranking pre-TNFa:1	rs17608459,rs17687755,rs333947,rs4908085,rs730775
Monocyte_count	25096241, 23314186, 28193307, 27863252	Conservation(#_of_species_shared):1	rs1042133,rs1048009,rs111402121,rs117955557,rs11879798,rs12266014,rs12357266,rs12542907,rs13135867,rs1353027,rs1378315,rs141450199,rs146353756,rs17061503,rs17191181,rs17221879,rs17614852,rs2089979,rs2395041,rs247826,rs2644295,rs2689207,rs28412508,rs45577137,rs475616,rs4808801,rs55633489,rs56177354,rs57812455,rs59683609,rs6060989,rs6121245,rs62116961,rs66645969,rs67264349,rs7207292,rs7222842,rs726…
Monocyte_count	25096241, 23314186, 28193307, 27863252	Top-ranking post-TNFa:1	rs10194082,rs1061554,rs1106347,rs117712228,rs12309,rs1369312,rs1473901,rs1700159,rs17608459,rs17687755,rs2227319,rs2227321,rs2244585,rs2284344,rs2302777,rs2376992,rs2628179,rs333947,rs34453912,rs4714958,rs4812447,rs4812449,rs4812450,rs4908085,rs4911234,rs4970966,rs6060633,rs7209622,rs730775,rs887477,rs9463259,rs9635366
Monocyte_count	25096241, 23314186, 28193307, 27863252	Conservation(#_of_species_shared):3	rs10193189,rs10203039,rs1061554,rs1369312,rs143456113,rs1700159,rs17608459,rs17687755,rs1870123,rs1870124,rs1870125,rs1994251,rs2227319,rs2227321,rs2284344,rs2302777,rs2369391,rs2376992,rs2505112,rs2572206,rs333947,rs34453912,rs3812008,rs4142441,rs4714958,rs4911234,rs4970966,rs6060633,rs7487827,rs77518495,rs887477,rs9438393,rs9463259
Monocyte_count	25096241, 23314186, 28193307, 27863252	Conservation(#_of_species_shared):2	chr19_13208001,rs10194082,rs1106347,rs115490375,rs117295219,rs117712228,rs12309,rs1292067,rs13044256,rs1334892,rs138914,rs1473901,rs1577504,rs1610387,rs2244585,rs2297712,rs2297713,rs2617865,rs2628179,rs271621,rs2783689,rs2948542,rs3900833,rs4286082,rs4808136,rs4811025,rs4812447,rs4812449,rs4812450,rs4838153,rs4908085,rs5776531,rs6121209,rs6125968,rs708725,rs7129204,rs7209622,rs7213697,rs7247222,r…
Monocyte_count	25096241, 23314186, 28193307, 27863252	Tissues_shared:1_HAEC_specific	chr19_13208001,rs10193189,rs10203039,rs1042133,rs111402121,rs117955557,rs11879798,rs12266014,rs12357266,rs12542907,rs13135867,rs1334892,rs1378315,rs146353756,rs17061503,rs17191181,rs17614852,rs1870123,rs1870124,rs1870125,rs2089979,rs2369391,rs2395041,rs2505112,rs2572206,rs2689207,rs271621,rs28412508,rs45577137,rs475616,rs4808136,rs4811025,rs56177354,rs59683609,rs6060989,rs6121245,rs6125968,rs6211…
Monocyte_count	25096241, 23314186, 28193307, 27863252	Tissues_shared:4_pan_cell	rs730775
Monocyte_count	25096241, 23314186, 28193307, 27863252	Tissues_shared:2_nonEC_specific	rs117295219,rs117712228,rs1292067,rs138914,rs141450199,rs1700159,rs2227319,rs2227321,rs2617865,rs2948542,rs3812008,rs3900833,rs4808801,rs4838153,rs57812455,rs7129204,rs7209622,rs7213697,rs9438393,rs9635366
Monocyte_count	25096241, 23314186, 28193307, 27863252	Tissues_shared:2_EC_specific	rs1106347,rs12309,rs13044256,rs17687755,rs1994251,rs2297712,rs2297713,rs2302777,rs2376992,rs247826,rs2783689,rs34453912,rs4286082,rs4714958,rs4911234,rs6060633,rs9463259
Monocyte_count	25096241, 23314186, 28193307, 27863252	Tissues_shared:3_cell	rs10194082,rs1048009,rs1061554,rs115490375,rs1353027,rs1369312,rs143456113,rs1473901,rs1577504,rs1610387,rs17221879,rs17608459,rs2244585,rs2284344,rs2628179,rs2644295,rs333947,rs4142441,rs4812447,rs4812449,rs4812450,rs4908085,rs4970966,rs55633489,rs5776531,rs6121209,rs708725,rs7536483,rs871151,rs887477
Monocyte_percentage_of_white_cells	27863252	All RELA peaks	chr19_13208001,rs1006192,rs10080361,rs10173538,rs1019109,rs1045929,rs1058935,rs1061554,rs10739694,rs10849448,rs10885396,rs111402121,rs11189163,rs112385175,rs113102683,rs113274498,rs113566032,rs115490375,rs11649549,rs11725704,rs117295219,rs117712228,rs117955557,rs11803933,rs11867200,rs11868941,rs11879798,rs11959427,rs12021623,rs12028581,rs12743998,rs12906184,rs12911797,rs12911800,rs1369312,rs13783…
Monocyte_percentage_of_white_cells	27863252	Top-ranking pre-TNFa:1	rs113274498,rs11868941,rs3213762,rs35062913,rs730775
Monocyte_percentage_of_white_cells	27863252	Conservation(#_of_species_shared):1	rs1006192,rs1019109,rs1058935,rs111402121,rs11189163,rs113102683,rs11725704,rs117955557,rs11803933,rs11879798,rs11959427,rs12743998,rs12911797,rs12911800,rs1378315,rs146353756,rs17061503,rs17221879,rs17614852,rs2024952,rs2061821,rs2061822,rs230492,rs230514,rs2620815,rs28412508,rs3033989,rs34156110,rs3784526,rs3806792,rs41268345,rs45577137,rs4843073,rs56177354,rs56386046,rs57812455,rs58030288,rs60…
Monocyte_percentage_of_white_cells	27863252	Top-ranking post-TNFa:1	rs1045929,rs1061554,rs10739694,rs10885396,rs112385175,rs113274498,rs117712228,rs11867200,rs11868941,rs12028581,rs1369312,rs1453559,rs2227322,rs3213762,rs35062913,rs3760396,rs3806792,rs4970966,rs7038732,rs7094463,rs7094871,rs709591,rs709592,rs730775,rs79239734,rs9635366
Monocyte_percentage_of_white_cells	27863252	Conservation(#_of_species_shared):3	rs1061554,rs10849448,rs113274498,rs11868941,rs12906184,rs1369312,rs143456113,rs2227322,rs2344441,rs2572206,rs35062913,rs3760396,rs3806646,rs3812008,rs3821712,rs4142441,rs4575098,rs4842891,rs4970966,rs57871755,rs5792235,rs7173705,rs77518495,rs9438393
Monocyte_percentage_of_white_cells	27863252	Conservation(#_of_species_shared):2	chr19_13208001,rs10080361,rs10173538,rs1045929,rs10739694,rs10885396,rs112385175,rs113566032,rs115490375,rs11649549,rs117295219,rs117712228,rs11867200,rs12021623,rs12028581,rs138914,rs1453559,rs16882,rs2272676,rs2417054,rs2417055,rs2948542,rs3213762,rs3900833,rs45530731,rs4838153,rs57893189,rs7038732,rs708725,rs7094463,rs7094871,rs709591,rs709592,rs7129204,rs7213697,rs7247222,rs75039876,rs7536483…
Monocyte_percentage_of_white_cells	27863252	Tissues_shared:1_HAEC_specific	chr19_13208001,rs1006192,rs1058935,rs111402121,rs11189163,rs113566032,rs117955557,rs11879798,rs12021623,rs12911797,rs12911800,rs1378315,rs146353756,rs17061503,rs17614852,rs2024952,rs230514,rs2344441,rs2417054,rs2417055,rs2572206,rs28412508,rs3033989,rs34156110,rs3784526,rs41268345,rs45577137,rs4575098,rs4843073,rs56177354,rs56386046,rs57871755,rs57893189,rs58030288,rs6057567,rs62116961,rs7168592,…
Monocyte_percentage_of_white_cells	27863252	Tissues_shared:4_pan_cell	rs1453559,rs730775
Monocyte_percentage_of_white_cells	27863252	Tissues_shared:2_nonEC_specific	rs1019109,rs10849448,rs113102683,rs11649549,rs117295219,rs117712228,rs11803933,rs11959427,rs12743998,rs12906184,rs138914,rs16882,rs2061821,rs2061822,rs2227322,rs2272676,rs2620815,rs2948542,rs3806646,rs3812008,rs3821712,rs3900833,rs45530731,rs4838153,rs57812455,rs5792235,rs7129204,rs7173705,rs7213697,rs76119664,rs761214,rs79239734,rs9438393,rs9635366
Monocyte_percentage_of_white_cells	27863252	Tissues_shared:2_EC_specific	rs1045929,rs10739694,rs11725704,rs12028581,rs3213762,rs4842891,rs7038732,rs709591,rs709592
Monocyte_percentage_of_white_cells	27863252	Tissues_shared:3_cell	rs10080361,rs10173538,rs1061554,rs10885396,rs112385175,rs113274498,rs115490375,rs11867200,rs11868941,rs1369312,rs143456113,rs17221879,rs230492,rs35062913,rs3760396,rs3806792,rs4142441,rs4970966,rs61739076,rs708725,rs7094463,rs7094871,rs72652928,rs7536483,rs78890990
Morning_vs_evening_chronotype	26835600, 27494321, 26955885	All RELA peaks	rs10271184,rs11121022,rs11545787,rs11902599,rs12616212,rs139389026,rs2232839,rs3840449,rs3972456,rs4882284,rs509476,rs55694368,rs56396448,rs6728904,rs7296576,rs7573491,rs7587251,rs7987664,rs9565308,rs9808326
Morning_vs_evening_chronotype	26835600, 27494321, 26955885	Top-ranking pre-TNFa:1
Morning_vs_evening_chronotype	26835600, 27494321, 26955885	Conservation(#_of_species_shared):1	rs10271184,rs11121022,rs11902599,rs12616212,rs139389026,rs3972456,rs4882284,rs509476,rs55694368,rs7296576,rs7587251,rs7987664,rs9565308
Morning_vs_evening_chronotype	26835600, 27494321, 26955885	Top-ranking post-TNFa:1	rs56396448
Morning_vs_evening_chronotype	26835600, 27494321, 26955885	Conservation(#_of_species_shared):3
Morning_vs_evening_chronotype	26835600, 27494321, 26955885	Conservation(#_of_species_shared):2	rs11545787,rs2232839,rs3840449,rs56396448,rs6728904,rs7573491,rs9808326
Morning_vs_evening_chronotype	26835600, 27494321, 26955885	Tissues_shared:1_HAEC_specific	rs10271184,rs11121022,rs11545787,rs11902599,rs12616212,rs139389026,rs2232839,rs3840449,rs3972456,rs509476
Morning_vs_evening_chronotype	26835600, 27494321, 26955885	Tissues_shared:4_pan_cell	rs6728904
Morning_vs_evening_chronotype	26835600, 27494321, 26955885	Tissues_shared:2_nonEC_specific	rs55694368,rs7573491,rs7987664,rs9565308,rs9808326
Morning_vs_evening_chronotype	26835600, 27494321, 26955885	Tissues_shared:2_EC_specific	rs4882284,rs7296576,rs7587251
Morning_vs_evening_chronotype	26835600, 27494321, 26955885	Tissues_shared:3_cell	rs56396448
Multiple_myeloma	22120009, 27363682, 23955597, 26007630	All RELA peaks	chr6_15245486,chr6_15249076,rs10936599,rs11991241,rs12637184,rs139398,rs2293607,rs34847803,rs3777182,rs3777183,rs3821383,rs5755674,rs9811216
Multiple_myeloma	22120009, 27363682, 23955597, 26007630	Top-ranking pre-TNFa:1	rs5755674
Multiple_myeloma	22120009, 27363682, 23955597, 26007630	Conservation(#_of_species_shared):1	rs12637184,rs139398,rs9811216
Multiple_myeloma	22120009, 27363682, 23955597, 26007630	Top-ranking post-TNFa:1	rs5755674
Multiple_myeloma	22120009, 27363682, 23955597, 26007630	Conservation(#_of_species_shared):3	chr6_15245486
Multiple_myeloma	22120009, 27363682, 23955597, 26007630	Conservation(#_of_species_shared):2	chr6_15249076,rs10936599,rs11991241,rs2293607,rs34847803,rs3777182,rs3777183,rs3821383,rs5755674
Multiple_myeloma	22120009, 27363682, 23955597, 26007630	Tissues_shared:1_HAEC_specific	chr6_15249076,rs10936599,rs12637184,rs2293607,rs34847803,rs9811216
Multiple_myeloma	22120009, 27363682, 23955597, 26007630	Tissues_shared:4_pan_cell	rs5755674
Multiple_myeloma	22120009, 27363682, 23955597, 26007630	Tissues_shared:2_nonEC_specific	chr6_15245486,rs11991241,rs3777182,rs3777183,rs3821383
Multiple_myeloma	22120009, 27363682, 23955597, 26007630	Tissues_shared:2_EC_specific
Multiple_myeloma	22120009, 27363682, 23955597, 26007630	Tissues_shared:3_cell	rs139398
Myeloid_white_cell_count	27863252	All RELA peaks	chr17_38171029,rs1002774,rs1045929,rs10518743,rs10761779,rs10864368,rs112035122,rs11294795,rs113250378,rs11685464,rs11725704,rs117955557,rs11959427,rs11984494,rs12021623,rs12266014,rs12466496,rs12542907,rs13135867,rs13182141,rs13392166,rs14408,rs16972296,rs1700159,rs17106203,rs17627711,rs17687755,rs1807337,rs2227322,rs2338021,rs2568569,rs2814778,rs28521954,rs2879092,rs2879093,rs2979489,rs3033989,…
Myeloid_white_cell_count	27863252	Top-ranking pre-TNFa:1	rs10518743,rs16972296,rs17687755,rs2338021,rs2879092,rs2879093,rs3213762,rs4703890
Myeloid_white_cell_count	27863252	Conservation(#_of_species_shared):1	rs10761779,rs10864368,rs112035122,rs11294795,rs113250378,rs11685464,rs11725704,rs117955557,rs11959427,rs12266014,rs12542907,rs13135867,rs13182141,rs14408,rs17106203,rs17627711,rs28521954,rs2979489,rs3033989,rs35260072,rs3740331,rs3784526,rs3806792,rs4029213,rs45446498,rs58687637,rs59114612,rs61558067,rs61799378,rs7168592,rs72652928,rs72699818,rs77627789,rs8073925
Myeloid_white_cell_count	27863252	Top-ranking post-TNFa:1	chr17_38171029,rs1045929,rs10518743,rs11984494,rs16972296,rs1700159,rs17687755,rs2227322,rs2814778,rs3213762,rs3806792,rs3888914,rs4074882,rs58687637,rs59114612,rs61558067,rs709591,rs709592
Myeloid_white_cell_count	27863252	Conservation(#_of_species_shared):3	chr17_38171029,rs10518743,rs11984494,rs16972296,rs1700159,rs17687755,rs1807337,rs2227322,rs2338021,rs2879092,rs2879093,rs4703890,rs5792235,rs67000082
Myeloid_white_cell_count	27863252	Conservation(#_of_species_shared):2	rs1002774,rs1045929,rs12021623,rs12466496,rs13392166,rs2568569,rs2814778,rs3213762,rs35200265,rs385893,rs3888914,rs4074882,rs6601523,rs709591,rs709592,rs72726037,rs9819371,rs992157
Myeloid_white_cell_count	27863252	Tissues_shared:1_HAEC_specific	rs112035122,rs11294795,rs113250378,rs11685464,rs117955557,rs12021623,rs12266014,rs12466496,rs12542907,rs13135867,rs13392166,rs14408,rs17106203,rs17627711,rs1807337,rs2568569,rs28521954,rs2979489,rs3033989,rs35200265,rs3740331,rs3784526,rs385893,rs4029213,rs45446498,rs67000082,rs7168592,rs72699818,rs72726037,rs77627789,rs8073925,rs9819371
Myeloid_white_cell_count	27863252	Tissues_shared:4_pan_cell
Myeloid_white_cell_count	27863252	Tissues_shared:2_nonEC_specific	chr17_38171029,rs10761779,rs11959427,rs13182141,rs1700159,rs2227322,rs2338021,rs2879092,rs2879093,rs4703890,rs5792235,rs61799378,rs992157
Myeloid_white_cell_count	27863252	Tissues_shared:2_EC_specific	rs1002774,rs1045929,rs10518743,rs10864368,rs11725704,rs16972296,rs17687755,rs2814778,rs3213762,rs35260072,rs58687637,rs59114612,rs61558067,rs6601523,rs709591,rs709592
Myeloid_white_cell_count	27863252	Tissues_shared:3_cell	rs11984494,rs3806792,rs3888914,rs4074882,rs72652928
Neutrophil_count	25096241, 27863252, 29066854	All RELA peaks	chr17_38171029,rs1002774,rs1006192,rs10173538,rs1045929,rs10518743,rs10761779,rs10864368,rs11177615,rs112035122,rs11294795,rs113250378,rs11685464,rs11725704,rs117955557,rs11959427,rs11984494,rs12021623,rs12266014,rs12440045,rs12542907,rs14408,rs16972296,rs17106203,rs17627711,rs17687755,rs2227322,rs2338021,rs2413048,rs2436865,rs2568569,rs2814778,rs28521954,rs2879092,rs2879093,rs2979489,rs3213762,r…
Neutrophil_count	25096241, 27863252, 29066854	Top-ranking pre-TNFa:1	rs10518743,rs16972296,rs17687755,rs2338021,rs2879092,rs2879093,rs3213762,rs4703890
Neutrophil_count	25096241, 27863252, 29066854	Conservation(#_of_species_shared):1	rs1006192,rs10761779,rs10864368,rs11177615,rs112035122,rs11294795,rs113250378,rs11685464,rs11725704,rs117955557,rs11959427,rs12266014,rs12440045,rs12542907,rs14408,rs17106203,rs17627711,rs2413048,rs28521954,rs2979489,rs35260072,rs3740331,rs3784526,rs3806792,rs3841602,rs4029213,rs45446498,rs58687637,rs59114612,rs61558067,rs7168592,rs72652928,rs72699818
Neutrophil_count	25096241, 27863252, 29066854	Top-ranking post-TNFa:1	chr17_38171029,rs1045929,rs10518743,rs11984494,rs16972296,rs17687755,rs2227322,rs2436865,rs2814778,rs3213762,rs3806792,rs3888914,rs4074882,rs58687637,rs59114612,rs61558067,rs709591,rs709592,rs72787383,rs7550207
Neutrophil_count	25096241, 27863252, 29066854	Conservation(#_of_species_shared):3	chr17_38171029,rs10518743,rs11984494,rs16972296,rs17687755,rs2227322,rs2338021,rs2436865,rs2879092,rs2879093,rs4703890,rs67000082,rs968567
Neutrophil_count	25096241, 27863252, 29066854	Conservation(#_of_species_shared):2	rs1002774,rs10173538,rs1045929,rs12021623,rs2568569,rs2814778,rs3213762,rs35200265,rs385893,rs3888914,rs4074882,rs6601523,rs709591,rs709592,rs72726037,rs72787383,rs7550207,rs992157
Neutrophil_count	25096241, 27863252, 29066854	Tissues_shared:1_HAEC_specific	rs1006192,rs112035122,rs11294795,rs113250378,rs11685464,rs117955557,rs12021623,rs12266014,rs12440045,rs12542907,rs14408,rs17106203,rs17627711,rs2413048,rs2568569,rs28521954,rs2979489,rs35200265,rs3740331,rs3784526,rs3841602,rs385893,rs4029213,rs45446498,rs67000082,rs7168592,rs72699818,rs72726037
Neutrophil_count	25096241, 27863252, 29066854	Tissues_shared:4_pan_cell	rs72787383
Neutrophil_count	25096241, 27863252, 29066854	Tissues_shared:2_nonEC_specific	chr17_38171029,rs10761779,rs11177615,rs11959427,rs2227322,rs2338021,rs2879092,rs2879093,rs4703890,rs968567,rs992157
Neutrophil_count	25096241, 27863252, 29066854	Tissues_shared:2_EC_specific	rs1002774,rs1045929,rs10518743,rs10864368,rs11725704,rs16972296,rs17687755,rs2814778,rs3213762,rs35260072,rs58687637,rs59114612,rs61558067,rs6601523,rs709591,rs709592,rs7550207
Neutrophil_count	25096241, 27863252, 29066854	Tissues_shared:3_cell	rs10173538,rs11984494,rs2436865,rs3806792,rs3888914,rs4074882,rs72652928
Neutrophil_percentage_of_granulocytes	27863252	All RELA peaks	rs10032639,rs10160792,rs10204837,rs10936599,rs111413886,rs11236797,rs112449721,rs11246068,rs113071828,rs11638278,rs11725704,rs11741255,rs11959427,rs12440045,rs12637184,rs12876235,rs1322054,rs1322067,rs1474348,rs1610096,rs16859186,rs16917546,rs16980027,rs17417619,rs1800795,rs1862364,rs1881457,rs1886729,rs2155219,rs2157770,rs2234052,rs2234053,rs2293607,rs2413048,rs28475163,rs296888,rs296889,rs29689…
Neutrophil_percentage_of_granulocytes	27863252	Top-ranking pre-TNFa:1	rs783621
Neutrophil_percentage_of_granulocytes	27863252	Conservation(#_of_species_shared):1	rs10204837,rs11246068,rs11725704,rs11959427,rs12440045,rs12637184,rs1322067,rs1474348,rs1610096,rs16917546,rs16980027,rs1881457,rs1886729,rs2157770,rs2413048,rs28475163,rs35260072,rs375609409,rs3806792,rs45577137,rs4790908,rs4851566,rs56305452,rs6870356,rs7203459,rs72652928,rs75067561,rs75504740,rs783621,rs9532430,rs9811216,rs9990216,rs9990220
Neutrophil_percentage_of_granulocytes	27863252	Top-ranking post-TNFa:1	rs11236797,rs11741255,rs1862364,rs2155219,rs2234052,rs2234053,rs34455012,rs3806792,rs4822025,rs4851566,rs4970966,rs55646091,rs677029,rs783621,rs9607799
Neutrophil_percentage_of_granulocytes	27863252	Conservation(#_of_species_shared):3	rs10032639,rs4645881,rs4970966,rs60760821,rs749027,rs8020739
Neutrophil_percentage_of_granulocytes	27863252	Conservation(#_of_species_shared):2	rs10160792,rs10936599,rs111413886,rs11236797,rs112449721,rs113071828,rs11638278,rs11741255,rs12876235,rs1322054,rs16859186,rs17417619,rs1800795,rs1862364,rs2155219,rs2234052,rs2234053,rs2293607,rs296888,rs296889,rs296890,rs34455012,rs34847803,rs3821383,rs410867,rs4822025,rs55646091,rs55749605,rs677029,rs7552136,rs7552154,rs75526092,rs796003,rs7986796,rs7993214,rs9362398,rs9607799
Neutrophil_percentage_of_granulocytes	27863252	Tissues_shared:1_HAEC_specific	rs10032639,rs10936599,rs11246068,rs12440045,rs12637184,rs1322067,rs1474348,rs1610096,rs16980027,rs1881457,rs1886729,rs2293607,rs2413048,rs28475163,rs34847803,rs45577137,rs4645881,rs4790908,rs56305452,rs6870356,rs749027,rs75067561,rs75504740,rs9362398,rs9532430,rs9811216,rs9990216,rs9990220
Neutrophil_percentage_of_granulocytes	27863252	Tissues_shared:4_pan_cell
Neutrophil_percentage_of_granulocytes	27863252	Tissues_shared:2_nonEC_specific	rs11741255,rs11959427,rs1322054,rs2157770,rs375609409,rs3821383,rs410867,rs55749605,rs7203459,rs7552136,rs7552154,rs8020739
Neutrophil_percentage_of_granulocytes	27863252	Tissues_shared:2_EC_specific	rs10160792,rs10204837,rs111413886,rs11236797,rs112449721,rs113071828,rs11638278,rs11725704,rs12876235,rs16859186,rs16917546,rs17417619,rs2155219,rs34455012,rs35260072,rs55646091,rs60760821,rs75526092,rs783621,rs7986796,rs7993214
Neutrophil_percentage_of_granulocytes	27863252	Tissues_shared:3_cell	rs1800795,rs1862364,rs2234052,rs2234053,rs296888,rs296889,rs296890,rs3806792,rs4822025,rs4851566,rs4970966,rs677029,rs72652928,rs796003,rs9607799
Neutrophil_percentage_of_white_cells	27863252	All RELA peaks	YL_CN_PEL_1626,chr17_38171029,rs1006192,rs10173538,rs10411858,rs1045929,rs1058935,rs10761779,rs10783148,rs11177615,rs112203773,rs115490375,rs11725704,rs11959427,rs12021623,rs12440045,rs12703091,rs13226190,rs13230583,rs13232683,rs13232785,rs13232989,rs140491,rs149282647,rs16944424,rs2071647,rs2072448,rs2072449,rs2157770,rs2227322,rs2272676,rs230492,rs230514,rs2713579,rs2713604,rs2814778,rs28684504…
Neutrophil_percentage_of_white_cells	27863252	Top-ranking pre-TNFa:1	rs3213762,rs34176120,rs34534990,rs62552611,rs6950079,rs6950421,rs6954709,rs6954884,rs9410382
Neutrophil_percentage_of_white_cells	27863252	Conservation(#_of_species_shared):1	YL_CN_PEL_1626,rs1006192,rs10411858,rs1058935,rs10761779,rs10783148,rs11177615,rs11725704,rs11959427,rs12440045,rs12703091,rs13226190,rs13230583,rs13232683,rs13232785,rs13232989,rs140491,rs149282647,rs16944424,rs2071647,rs2072448,rs2072449,rs2157770,rs230492,rs230514,rs2713579,rs2713604,rs3033989,rs3215151,rs34176120,rs34534990,rs35550541,rs36083263,rs3740331,rs3784526,rs3806792,rs4337055,rs45577…
Neutrophil_percentage_of_white_cells	27863252	Top-ranking post-TNFa:1	chr17_38171029,rs1045929,rs2071647,rs2227322,rs2814778,rs28684504,rs3213762,rs34176120,rs34534990,rs3745992,rs3806792,rs62552611,rs6950079,rs6950421,rs6954709,rs6954884,rs709591,rs709592,rs713875,rs9410382
Neutrophil_percentage_of_white_cells	27863252	Conservation(#_of_species_shared):3	chr17_38171029,rs2227322,rs3745992,rs67000082
Neutrophil_percentage_of_white_cells	27863252	Conservation(#_of_species_shared):2	rs10173538,rs1045929,rs112203773,rs115490375,rs12021623,rs2272676,rs2814778,rs28684504,rs3213762,rs35200265,rs385893,rs4970976,rs6982502,rs709591,rs709592,rs7127978,rs7128198,rs7129071,rs713875,rs76119664
Neutrophil_percentage_of_white_cells	27863252	Tissues_shared:1_HAEC_specific	YL_CN_PEL_1626,rs1006192,rs10411858,rs1058935,rs112203773,rs12021623,rs12440045,rs13226190,rs13232683,rs13232785,rs13232989,rs140491,rs149282647,rs16944424,rs230514,rs2713579,rs2713604,rs3033989,rs35200265,rs35550541,rs36083263,rs3740331,rs3784526,rs385893,rs4337055,rs45577137,rs62502326,rs62504164,rs62504165,rs6496670,rs67000082,rs6982502,rs7168592,rs7170385,rs8109318,rs9422657
Neutrophil_percentage_of_white_cells	27863252	Tissues_shared:4_pan_cell	rs3745992
Neutrophil_percentage_of_white_cells	27863252	Tissues_shared:2_nonEC_specific	chr17_38171029,rs10761779,rs11177615,rs11959427,rs2072448,rs2072449,rs2157770,rs2227322,rs2272676,rs28684504,rs3215151,rs7127978,rs7128198,rs7129071,rs76119664
Neutrophil_percentage_of_white_cells	27863252	Tissues_shared:2_EC_specific	rs1045929,rs10783148,rs11725704,rs12703091,rs13230583,rs2814778,rs3213762,rs34176120,rs34534990,rs6950079,rs6950421,rs6954709,rs6954884,rs709591,rs709592
Neutrophil_percentage_of_white_cells	27863252	Tissues_shared:3_cell	rs10173538,rs115490375,rs2071647,rs230492,rs3806792,rs4970976,rs62552611,rs6706397,rs713875,rs72652928,rs9410382
Non_glioblastoma_glioma	29743610, 28346443, 26424050	All RELA peaks	rs11191843,rs12225399,rs1291209,rs1565765,rs34156487,rs6062490,rs6475604,rs648044,rs67307131,rs7125115,rs7920217,rs79495512
Non_glioblastoma_glioma	29743610, 28346443, 26424050	Top-ranking pre-TNFa:1	rs1291209,rs34156487,rs6062490,rs7920217
Non_glioblastoma_glioma	29743610, 28346443, 26424050	Conservation(#_of_species_shared):1	rs11191843,rs6062490,rs79495512
Non_glioblastoma_glioma	29743610, 28346443, 26424050	Top-ranking post-TNFa:1	rs1291209,rs34156487,rs6062490,rs7125115,rs7920217
Non_glioblastoma_glioma	29743610, 28346443, 26424050	Conservation(#_of_species_shared):3	rs12225399,rs648044,rs67307131,rs7125115
Non_glioblastoma_glioma	29743610, 28346443, 26424050	Conservation(#_of_species_shared):2	rs1291209,rs1565765,rs34156487,rs6475604,rs7920217
Non_glioblastoma_glioma	29743610, 28346443, 26424050	Tissues_shared:1_HAEC_specific	rs11191843,rs12225399,rs1565765,rs648044,rs67307131,rs79495512
Non_glioblastoma_glioma	29743610, 28346443, 26424050	Tissues_shared:4_pan_cell	rs1291209
Non_glioblastoma_glioma	29743610, 28346443, 26424050	Tissues_shared:2_nonEC_specific
Non_glioblastoma_glioma	29743610, 28346443, 26424050	Tissues_shared:2_EC_specific	rs6475604
Non_glioblastoma_glioma	29743610, 28346443, 26424050	Tissues_shared:3_cell	rs34156487,rs6062490,rs7125115,rs7920217
Pediatric_autoimmune_diseases	26301688	All RELA peaks	rs10206299,rs10900809,rs11242115,rs11741255,rs16917546,rs17080528,rs17228058,rs17293632,rs1800668,rs2289477,rs34813703,rs35260072,rs4330804,rs6584281,rs6584282,rs736801,rs7917446
Pediatric_autoimmune_diseases	26301688	Top-ranking pre-TNFa:1
Pediatric_autoimmune_diseases	26301688	Conservation(#_of_species_shared):1	rs10206299,rs16917546,rs17080528,rs35260072
Pediatric_autoimmune_diseases	26301688	Top-ranking post-TNFa:1	rs10900809,rs11242115,rs11741255,rs17293632,rs4330804,rs736801
Pediatric_autoimmune_diseases	26301688	Conservation(#_of_species_shared):3	rs10900809,rs11242115,rs17228058,rs2289477,rs6584281,rs6584282,rs736801,rs7917446
Pediatric_autoimmune_diseases	26301688	Conservation(#_of_species_shared):2	rs11741255,rs17293632,rs1800668,rs34813703,rs4330804
Pediatric_autoimmune_diseases	26301688	Tissues_shared:1_HAEC_specific	rs10206299,rs17080528,rs17228058,rs34813703,rs6584281,rs6584282,rs7917446
Pediatric_autoimmune_diseases	26301688	Tissues_shared:4_pan_cell	rs10900809,rs11242115
Pediatric_autoimmune_diseases	26301688	Tissues_shared:2_nonEC_specific	rs11741255,rs1800668,rs2289477
Pediatric_autoimmune_diseases	26301688	Tissues_shared:2_EC_specific	rs16917546,rs35260072
Pediatric_autoimmune_diseases	26301688	Tissues_shared:3_cell	rs17293632,rs4330804,rs736801
Peripheral_arterial_disease_traffic_related_air_pollution_interaction	27082954	All RELA peaks	rs145328426,rs146123979,rs2031996,rs35284483,rs4238952,rs4552204,rs7359403,rs75630104,rs77838650,rs79768961,rs9567405
Peripheral_arterial_disease_traffic_related_air_pollution_interaction	27082954	Top-ranking pre-TNFa:1
Peripheral_arterial_disease_traffic_related_air_pollution_interaction	27082954	Conservation(#_of_species_shared):1	rs145328426,rs2031996,rs35284483,rs4552204,rs7359403,rs79768961,rs9567405
Peripheral_arterial_disease_traffic_related_air_pollution_interaction	27082954	Top-ranking post-TNFa:1	rs145328426,rs2031996,rs4238952,rs79768961,rs9567405
Peripheral_arterial_disease_traffic_related_air_pollution_interaction	27082954	Conservation(#_of_species_shared):3	rs4238952,rs77838650
Peripheral_arterial_disease_traffic_related_air_pollution_interaction	27082954	Conservation(#_of_species_shared):2	rs146123979,rs75630104
Peripheral_arterial_disease_traffic_related_air_pollution_interaction	27082954	Tissues_shared:1_HAEC_specific	rs35284483,rs7359403,rs75630104
Peripheral_arterial_disease_traffic_related_air_pollution_interaction	27082954	Tissues_shared:4_pan_cell
Peripheral_arterial_disease_traffic_related_air_pollution_interaction	27082954	Tissues_shared:2_nonEC_specific	rs146123979,rs4552204
Peripheral_arterial_disease_traffic_related_air_pollution_interaction	27082954	Tissues_shared:2_EC_specific
Peripheral_arterial_disease_traffic_related_air_pollution_interaction	27082954	Tissues_shared:3_cell	rs145328426,rs2031996,rs4238952,rs77838650,rs79768961,rs9567405
Platelet_count	26805783, 29066854, 27863252, 23263863, 22139419, 24026423	All RELA peaks	chr4_120446868,rs1000215,rs1002774,rs10133262,rs10518743,rs1056448,rs1059196,rs10693652,rs10761779,rs10851376,rs10851377,rs10868832,rs10868833,rs10868834,rs10896027,rs11039329,rs1105759,rs11064079,rs11070167,rs11083766,rs11136337,rs11136339,rs11142427,rs11142432,rs11142433,rs112035122,rs112979447,rs113250378,rs113431001,rs11444435,rs114694170,rs1151787,rs11584092,rs11655813,rs1172147,rs11742387,r…
Platelet_count	26805783, 29066854, 27863252, 23263863, 22139419, 24026423	Top-ranking pre-TNFa:1	rs10518743,rs11136337,rs11782331,rs11782433,rs11783772,rs11783799,rs12136856,rs16972296,rs1719263,rs17345837,rs2277015,rs6989119,rs876606
Platelet_count	26805783, 29066854, 27863252, 23263863, 22139419, 24026423	Conservation(#_of_species_shared):1	chr4_120446868,rs1000215,rs1059196,rs10693652,rs10761779,rs10851376,rs10851377,rs10868832,rs10868833,rs10868834,rs11039329,rs1105759,rs11064079,rs11070167,rs11142427,rs11142432,rs11142433,rs112035122,rs113250378,rs113431001,rs11444435,rs1172147,rs11742387,rs11749121,rs117672662,rs11777239,rs117823369,rs11782890,rs117955557,rs11829968,rs11850123,rs12266014,rs12379463,rs12595292,rs12652692,rs128846…
Platelet_count	26805783, 29066854, 27863252, 23263863, 22139419, 24026423	Top-ranking post-TNFa:1	chr4_120446868,rs10518743,rs10896027,rs11136337,rs11136339,rs112979447,rs113431001,rs1151787,rs11742387,rs11749121,rs117672662,rs11778018,rs11782331,rs11782433,rs11783772,rs11783799,rs11784501,rs12136856,rs12541377,rs12552288,rs13286210,rs1668867,rs1668868,rs16972296,rs1719263,rs17345837,rs1768584,rs1883314,rs216172,rs2238792,rs2277015,rs2284344,rs4073081,rs4073082,rs4951184,rs55786556,rs56401356…
Platelet_count	26805783, 29066854, 27863252, 23263863, 22139419, 24026423	Conservation(#_of_species_shared):3	rs10518743,rs10896027,rs11136337,rs11136339,rs112979447,rs11782331,rs11782433,rs11783772,rs11783799,rs11784417,rs11784501,rs12128229,rs12128254,rs12439917,rs12541377,rs12552288,rs13286210,rs13299054,rs146881496,rs16972296,rs1716505,rs1719263,rs17345837,rs2226742,rs2284344,rs2836441,rs3016327,rs3130280,rs34368672,rs34825969,rs34843929,rs4073081,rs4073082,rs4776639,rs4930156,rs505997,rs56036086,rs5…
Platelet_count	26805783, 29066854, 27863252, 23263863, 22139419, 24026423	Conservation(#_of_species_shared):2	rs1002774,rs10133262,rs1056448,rs11083766,rs114694170,rs1151787,rs11584092,rs11655813,rs11778018,rs12005199,rs12136856,rs12185173,rs12185190,rs12975256,rs140488927,rs1563966,rs1617156,rs17431614,rs17524740,rs1768587,rs1883314,rs2169357,rs2277015,rs236729,rs2458500,rs2509608,rs3183927,rs3183928,rs34703567,rs35281901,rs369679702,rs3824496,rs3838166,rs409950,rs45443696,rs4930304,rs55786556,rs5640135…
Platelet_count	26805783, 29066854, 27863252, 23263863, 22139419, 24026423	Tissues_shared:1_HAEC_specific	rs1000215,rs1056448,rs1059196,rs10851376,rs10851377,rs10868832,rs10868833,rs10868834,rs1105759,rs11064079,rs11083766,rs11142427,rs11142432,rs11142433,rs112035122,rs113250378,rs11444435,rs11655813,rs1172147,rs11777239,rs117823369,rs117955557,rs11829968,rs11850123,rs12005199,rs12128229,rs12128254,rs12136856,rs12185173,rs12185190,rs12266014,rs12379463,rs12439917,rs12652692,rs12884619,rs12975256,rs13…
Platelet_count	26805783, 29066854, 27863252, 23263863, 22139419, 24026423	Tissues_shared:4_pan_cell	rs11136337,rs113431001,rs11778018,rs11782331,rs11782433,rs11783772,rs11783799,rs1522744,rs1719263,rs216172,rs55786556,rs56401356,rs62523994,rs6989119
Platelet_count	26805783, 29066854, 27863252, 23263863, 22139419, 24026423	Tissues_shared:2_nonEC_specific	chr4_120446868,rs10133262,rs10693652,rs10761779,rs11070167,rs11584092,rs11782890,rs12552288,rs12595292,rs13286210,rs13299054,rs140488927,rs1716505,rs17431614,rs1883314,rs200701118,rs2157770,rs3183927,rs3183928,rs369679702,rs3824496,rs3838166,rs4472444,rs55812715,rs55984967,rs56036086,rs5751390,rs5759093,rs5759094,rs6002966,rs6060857,rs6070692,rs6902600,rs6902798,rs6903141,rs7180968,rs732135,rs751…
Platelet_count	26805783, 29066854, 27863252, 23263863, 22139419, 24026423	Tissues_shared:2_EC_specific	rs1002774,rs10518743,rs114694170,rs1151787,rs11784417,rs1563966,rs16972296,rs2169357,rs2226742,rs35260072,rs375613290,rs58687637,rs59114612,rs61558067,rs7246368,rs7818941,rs7832643,rs797767,rs9389218
Platelet_count	26805783, 29066854, 27863252, 23263863, 22139419, 24026423	Tissues_shared:3_cell	rs10896027,rs11039329,rs11136339,rs112979447,rs11742387,rs11749121,rs117672662,rs11784501,rs12541377,rs148265596,rs1668867,rs1668868,rs17345837,rs1768584,rs2203712,rs2277015,rs2284344,rs236729,rs2644295,rs3016327,rs4073081,rs4073082,rs45443696,rs4951184,rs5895792,rs71080770,rs876606,rs887477
Platelet_distribution_width	27863252	All RELA peaks	chr22_21105009,rs1000215,rs1002707,rs1056448,rs1059196,rs10693652,rs10761779,rs10774122,rs10807889,rs10835238,rs10835239,rs10868832,rs10868833,rs10868834,rs10889356,rs10903104,rs11030122,rs11064074,rs11064079,rs1107479,rs11083766,rs11136337,rs11136339,rs11142427,rs11142432,rs11142433,rs112979447,rs113431001,rs11444435,rs114694170,rs115819596,rs11584092,rs117092014,rs117318793,rs11742387,rs1174912…
Platelet_distribution_width	27863252	Top-ranking pre-TNFa:1	chr22_21105009,rs11064074,rs11136337,rs117318793,rs11782331,rs11782433,rs11783772,rs11783799,rs144231414,rs1684040,rs1719263,rs1719265,rs2277015,rs6989119,rs876606
Platelet_distribution_width	27863252	Conservation(#_of_species_shared):1	chr22_21105009,rs1000215,rs1059196,rs10693652,rs10761779,rs10774122,rs10807889,rs10835238,rs10835239,rs10868832,rs10868833,rs10868834,rs10903104,rs11030122,rs11064074,rs11064079,rs11142427,rs11142432,rs11142433,rs113431001,rs11444435,rs115819596,rs117092014,rs117318793,rs11742387,rs11749121,rs117672662,rs11777239,rs11782890,rs118146369,rs11822095,rs11829968,rs12379463,rs12652692,rs12692962,rs1270…
Platelet_distribution_width	27863252	Top-ranking post-TNFa:1	chr22_21105009,rs1002707,rs11064074,rs11136337,rs11136339,rs112979447,rs113431001,rs117318793,rs11742387,rs11749121,rs117672662,rs11778018,rs11782331,rs11782433,rs11783772,rs11783799,rs11784501,rs118083722,rs12541377,rs12552288,rs1316829,rs13286210,rs138359079,rs144231414,rs1684040,rs1719263,rs1719265,rs1883314,rs2071480,rs2277015,rs34448954,rs35107470,rs4073081,rs4073082,rs4841097,rs55786556,rs5…
Platelet_distribution_width	27863252	Conservation(#_of_species_shared):3	rs1002707,rs11136337,rs11136339,rs112979447,rs11782331,rs11782433,rs11783772,rs11783799,rs11784417,rs11784501,rs118083722,rs12541377,rs12552288,rs1316829,rs13286210,rs13299054,rs1684040,rs1719263,rs1719265,rs2071480,rs2182760,rs2278613,rs329117,rs34448954,rs4073081,rs4073082,rs4142495,rs5773100,rs5895792,rs66530629,rs6989119,rs7818941,rs7832643
Platelet_distribution_width	27863252	Conservation(#_of_species_shared):2	rs1056448,rs10889356,rs1107479,rs11083766,rs114694170,rs11584092,rs11778018,rs12041331,rs1216860,rs12197590,rs138359079,rs139141690,rs140488927,rs1719262,rs17431614,rs17524740,rs181853315,rs1883314,rs2255074,rs2277015,rs3183927,rs3183928,rs369679702,rs3793538,rs3793539,rs3793540,rs3824496,rs3838166,rs55786556,rs56401356,rs5759093,rs5759094,rs58801835,rs62523994,rs6427499,rs6509201,rs738378,rs7520…
Platelet_distribution_width	27863252	Tissues_shared:1_HAEC_specific	rs1000215,rs1056448,rs1059196,rs10774122,rs10807889,rs10868832,rs10868833,rs10868834,rs10903104,rs11030122,rs11064079,rs11083766,rs11142427,rs11142432,rs11142433,rs11444435,rs115819596,rs11777239,rs11829968,rs12197590,rs12379463,rs12652692,rs12692962,rs12706108,rs12714919,rs138128268,rs138359079,rs139141690,rs145171343,rs1541022,rs1657938,rs17524740,rs181853315,rs200891,rs2182760,rs2228367,rs3291…
Platelet_distribution_width	27863252	Tissues_shared:4_pan_cell	chr22_21105009,rs11136337,rs113431001,rs117318793,rs11778018,rs11782331,rs11782433,rs11783772,rs11783799,rs144231414,rs1522744,rs1684040,rs1719263,rs1719265,rs2071480,rs55786556,rs56401356,rs62523994,rs6989119,rs868351
Platelet_distribution_width	27863252	Tissues_shared:2_nonEC_specific	rs1002707,rs10693652,rs10761779,rs10889356,rs1107479,rs11584092,rs117092014,rs11782890,rs118146369,rs11822095,rs1216860,rs12552288,rs1316829,rs13286210,rs13299054,rs140488927,rs1719262,rs17431614,rs1883314,rs200701118,rs2157770,rs2255074,rs2278613,rs3183927,rs3183928,rs34448954,rs369679702,rs3790583,rs3793538,rs3793539,rs3793540,rs3824496,rs3838166,rs4472444,rs55812715,rs55984967,rs56337033,rs575…
Platelet_distribution_width	27863252	Tissues_shared:2_EC_specific	rs10835238,rs10835239,rs11064074,rs114694170,rs11784417,rs12041331,rs2645479,rs35569628,rs3740120,rs4841097,rs7818941,rs7832643,rs797767,rs913497
Platelet_distribution_width	27863252	Tissues_shared:3_cell	rs11136339,rs112979447,rs11742387,rs11749121,rs117672662,rs11784501,rs118083722,rs12541377,rs2277015,rs35107470,rs4073081,rs4073082,rs5895792,rs876606,rs9276819,rs9276820
Plateletcrit	27863252	All RELA peaks	chr4_120446868,rs1000215,rs1002707,rs10502831,rs10693652,rs10851376,rs10851377,rs10864368,rs10903104,rs10932769,rs10995021,rs11039329,rs11070167,rs11136337,rs11136339,rs11235688,rs112979447,rs11444435,rs114694170,rs11655813,rs11742387,rs11749121,rs11777239,rs11778018,rs11782331,rs11782433,rs11782890,rs11783772,rs11783799,rs11784417,rs11784501,rs117955557,rs11850123,rs12005199,rs12136856,rs1218517…
Plateletcrit	27863252	Top-ranking pre-TNFa:1	rs11136337,rs11782331,rs11782433,rs11783772,rs11783799,rs12136856,rs2277015,rs3173420,rs6989119,rs7907988,rs876606
Plateletcrit	27863252	Conservation(#_of_species_shared):1	chr4_120446868,rs1000215,rs10502831,rs10693652,rs10851376,rs10851377,rs10864368,rs10903104,rs11039329,rs11070167,rs11444435,rs11742387,rs11749121,rs11777239,rs11782890,rs117955557,rs11850123,rs12266014,rs12652692,rs12884619,rs13379225,rs138128268,rs148265596,rs17138718,rs17627711,rs1784100,rs200701118,rs216172,rs2180369,rs2203712,rs2228367,rs2266922,rs2274317,rs231353,rs2644295,rs2901519,rs297948…
Plateletcrit	27863252	Top-ranking post-TNFa:1	chr4_120446868,rs1002707,rs11136337,rs11136339,rs112979447,rs11742387,rs11749121,rs11778018,rs11782331,rs11782433,rs11783772,rs11783799,rs11784501,rs12136856,rs12541377,rs13005100,rs13031757,rs1316829,rs1700159,rs216172,rs2277015,rs2284344,rs3173420,rs4073081,rs4073082,rs55786556,rs56401356,rs5773100,rs5895792,rs62523994,rs6989119,rs7907988,rs876606,rs887477
Plateletcrit	27863252	Conservation(#_of_species_shared):3	rs1002707,rs10932769,rs11136337,rs11136339,rs112979447,rs11782331,rs11782433,rs11783772,rs11783799,rs11784417,rs11784501,rs12360459,rs12541377,rs1316829,rs146881496,rs1700159,rs2226742,rs2284344,rs2836441,rs28999107,rs34825969,rs4073081,rs4073082,rs56036086,rs5773100,rs5792235,rs5895792,rs6060857,rs66530629,rs6989119,rs75107793,rs7818941,rs7832643,rs887477
Plateletcrit	27863252	Conservation(#_of_species_shared):2	rs10995021,rs11235688,rs114694170,rs11655813,rs11778018,rs12005199,rs12136856,rs12185173,rs12185190,rs13005100,rs13031757,rs13283282,rs13326508,rs139141690,rs1617156,rs17431614,rs2169357,rs2277015,rs2846861,rs3183927,rs3183928,rs3806415,rs3824496,rs409950,rs45443696,rs4944832,rs55786556,rs56401356,rs6060986,rs62523994,rs71080770,rs7520844,rs7803075,rs876606,rs992157
Plateletcrit	27863252	Tissues_shared:1_HAEC_specific	rs1000215,rs10502831,rs10851376,rs10851377,rs10903104,rs10932769,rs11444435,rs11655813,rs11777239,rs117955557,rs11850123,rs12005199,rs12136856,rs12185173,rs12185190,rs12266014,rs12360459,rs12652692,rs12884619,rs13283282,rs13326508,rs13379225,rs138128268,rs139141690,rs146881496,rs1617156,rs17627711,rs1784100,rs2180369,rs2228367,rs2266922,rs2274317,rs231353,rs2836441,rs2901519,rs2979489,rs34825969,…
Plateletcrit	27863252	Tissues_shared:4_pan_cell	rs11136337,rs11778018,rs11782331,rs11782433,rs11783772,rs11783799,rs216172,rs3173420,rs55786556,rs56401356,rs62523994,rs6989119,rs7907988
Plateletcrit	27863252	Tissues_shared:2_nonEC_specific	chr4_120446868,rs1002707,rs10693652,rs10995021,rs11070167,rs11235688,rs11782890,rs13005100,rs13031757,rs1316829,rs1700159,rs17138718,rs17431614,rs200701118,rs2846861,rs28999107,rs3183927,rs3183928,rs3824496,rs4472444,rs55812715,rs55984967,rs56036086,rs5773100,rs5792235,rs6060857,rs6902600,rs6902798,rs6903141,rs7180968,rs75107793,rs7520844,rs9469890,rs992157
Plateletcrit	27863252	Tissues_shared:2_EC_specific	rs10864368,rs114694170,rs11784417,rs2169357,rs2226742,rs375613290,rs7818941,rs7832643
Plateletcrit	27863252	Tissues_shared:3_cell	rs11039329,rs11136339,rs112979447,rs11742387,rs11749121,rs11784501,rs12541377,rs148265596,rs2203712,rs2277015,rs2284344,rs2644295,rs4073081,rs4073082,rs45443696,rs5895792,rs71080770,rs876606,rs887477
PR_interval	21347284, 20062060, 23139255	All RELA peaks	rs11736641,rs3095844,rs4076737,rs41312411,rs5848045,rs6795970,rs6801957
PR_interval	21347284, 20062060, 23139255	Top-ranking pre-TNFa:1
PR_interval	21347284, 20062060, 23139255	Conservation(#_of_species_shared):1	rs11736641,rs4076737,rs41312411,rs6795970
PR_interval	21347284, 20062060, 23139255	Top-ranking post-TNFa:1
PR_interval	21347284, 20062060, 23139255	Conservation(#_of_species_shared):3
PR_interval	21347284, 20062060, 23139255	Conservation(#_of_species_shared):2	rs3095844,rs5848045,rs6801957
PR_interval	21347284, 20062060, 23139255	Tissues_shared:1_HAEC_specific	rs4076737,rs5848045,rs6795970,rs6801957
PR_interval	21347284, 20062060, 23139255	Tissues_shared:4_pan_cell
PR_interval	21347284, 20062060, 23139255	Tissues_shared:2_nonEC_specific	rs3095844
PR_interval	21347284, 20062060, 23139255	Tissues_shared:2_EC_specific	rs11736641
PR_interval	21347284, 20062060, 23139255	Tissues_shared:3_cell	rs41312411
Prostate_cancer	23104005, 24753544, 26034056, 25939597, 17401363, 17401366, 17603485, 18264096, 18264097, 18264098, 25217961, 29892016, 19767753, 19767754, 29117387, 21743057, 23065704, 21743467, 21602798, 23535732, 27262462	All RELA peaks	rs1004030,rs10445707,rs10885396,rs10988519,rs112385175,rs113102683,rs11673591,rs11704416,rs11757370,rs12782469,rs12941683,rs13414928,rs1369170,rs1446668,rs144823041,rs17083581,rs1881502,rs2079811,rs2238773,rs2395598,rs2456274,rs2701849,rs2814978,rs2871960,rs2926534,rs3014606,rs329117,rs34269636,rs34278722,rs35967867,rs3769823,rs41298830,rs4245736,rs4713266,rs4724578,rs4857866,rs4951382,rs5853579,…
Prostate_cancer	23104005, 24753544, 26034056, 25939597, 17401363, 17401366, 17603485, 18264096, 18264097, 18264098, 25217961, 29892016, 19767753, 19767754, 29117387, 21743057, 23065704, 21743467, 21602798, 23535732, 27262462	Top-ranking pre-TNFa:1
Prostate_cancer	23104005, 24753544, 26034056, 25939597, 17401363, 17401366, 17603485, 18264096, 18264097, 18264098, 25217961, 29892016, 19767753, 19767754, 29117387, 21743057, 23065704, 21743467, 21602798, 23535732, 27262462	Conservation(#_of_species_shared):1	rs10445707,rs10988519,rs113102683,rs11673591,rs11757370,rs12782469,rs12941683,rs13414928,rs1369170,rs1446668,rs1881502,rs2079811,rs2238773,rs2395598,rs2814978,rs34278722,rs35967867,rs41298830,rs4724578,rs4857866,rs5853579,rs6011040,rs62186378,rs72776479,rs73002147,rs74702681,rs7752060,rs7752522,rs7769820,rs7769961,rs78181761,rs79416408,rs887391,rs9287620,rs9469889,rs9895214
Prostate_cancer	23104005, 24753544, 26034056, 25939597, 17401363, 17401366, 17603485, 18264096, 18264097, 18264098, 25217961, 29892016, 19767753, 19767754, 29117387, 21743057, 23065704, 21743467, 21602798, 23535732, 27262462	Top-ranking post-TNFa:1	rs10885396,rs112385175,rs2701849,rs7094463,rs7094871,rs9895214
Prostate_cancer	23104005, 24753544, 26034056, 25939597, 17401363, 17401366, 17603485, 18264096, 18264097, 18264098, 25217961, 29892016, 19767753, 19767754, 29117387, 21743057, 23065704, 21743467, 21602798, 23535732, 27262462	Conservation(#_of_species_shared):3	rs2456274,rs2871960,rs329117,rs76264695
Prostate_cancer	23104005, 24753544, 26034056, 25939597, 17401363, 17401366, 17603485, 18264096, 18264097, 18264098, 25217961, 29892016, 19767753, 19767754, 29117387, 21743057, 23065704, 21743467, 21602798, 23535732, 27262462	Conservation(#_of_species_shared):2	rs1004030,rs10885396,rs112385175,rs11704416,rs144823041,rs17083581,rs2701849,rs2926534,rs3014606,rs34269636,rs3769823,rs4245736,rs4713266,rs4951382,rs6062498,rs6062510,rs6475313,rs7094463,rs7094871,rs7246865,rs73338357,rs902772,rs902773
Prostate_cancer	23104005, 24753544, 26034056, 25939597, 17401363, 17401366, 17603485, 18264096, 18264097, 18264098, 25217961, 29892016, 19767753, 19767754, 29117387, 21743057, 23065704, 21743467, 21602798, 23535732, 27262462	Tissues_shared:1_HAEC_specific	rs1004030,rs10445707,rs10988519,rs11673591,rs12782469,rs12941683,rs13414928,rs1446668,rs144823041,rs2079811,rs2238773,rs2456274,rs2814978,rs2871960,rs329117,rs34269636,rs3769823,rs41298830,rs4245736,rs4724578,rs4857866,rs4951382,rs62186378,rs6475313,rs7246865,rs72776479,rs73002147,rs73338357,rs76264695,rs78181761,rs79416408,rs887391,rs902772,rs902773,rs9287620
Prostate_cancer	23104005, 24753544, 26034056, 25939597, 17401363, 17401366, 17603485, 18264096, 18264097, 18264098, 25217961, 29892016, 19767753, 19767754, 29117387, 21743057, 23065704, 21743467, 21602798, 23535732, 27262462	Tissues_shared:4_pan_cell
Prostate_cancer	23104005, 24753544, 26034056, 25939597, 17401363, 17401366, 17603485, 18264096, 18264097, 18264098, 25217961, 29892016, 19767753, 19767754, 29117387, 21743057, 23065704, 21743467, 21602798, 23535732, 27262462	Tissues_shared:2_nonEC_specific	rs113102683,rs11704416,rs11757370,rs1369170,rs17083581,rs1881502,rs2395598,rs2926534,rs3014606,rs34278722,rs35967867,rs5853579,rs6011040,rs6062498,rs6062510,rs74702681,rs7752060,rs7752522,rs7769820,rs7769961,rs9469889
Prostate_cancer	23104005, 24753544, 26034056, 25939597, 17401363, 17401366, 17603485, 18264096, 18264097, 18264098, 25217961, 29892016, 19767753, 19767754, 29117387, 21743057, 23065704, 21743467, 21602798, 23535732, 27262462	Tissues_shared:2_EC_specific	rs4713266
Prostate_cancer	23104005, 24753544, 26034056, 25939597, 17401363, 17401366, 17603485, 18264096, 18264097, 18264098, 25217961, 29892016, 19767753, 19767754, 29117387, 21743057, 23065704, 21743467, 21602798, 23535732, 27262462	Tissues_shared:3_cell	rs10885396,rs112385175,rs2701849,rs7094463,rs7094871,rs9895214
Prostate_specific_antigen_levels	28139693, 23359319	All RELA peaks	rs11199598,rs13214578,rs148806305,rs2892165,rs3747571,rs3827465,rs5960477,rs5960478,rs6478486,rs7683126,rs7683185,rs9921192
Prostate_specific_antigen_levels	28139693, 23359319	Top-ranking pre-TNFa:1
Prostate_specific_antigen_levels	28139693, 23359319	Conservation(#_of_species_shared):1	rs13214578,rs148806305,rs5960477,rs5960478,rs6478486
Prostate_specific_antigen_levels	28139693, 23359319	Top-ranking post-TNFa:1	rs11199598,rs3827465
Prostate_specific_antigen_levels	28139693, 23359319	Conservation(#_of_species_shared):3	rs11199598
Prostate_specific_antigen_levels	28139693, 23359319	Conservation(#_of_species_shared):2	rs2892165,rs3747571,rs3827465,rs7683126,rs7683185,rs9921192
Prostate_specific_antigen_levels	28139693, 23359319	Tissues_shared:1_HAEC_specific	rs13214578,rs2892165,rs3747571,rs9921192
Prostate_specific_antigen_levels	28139693, 23359319	Tissues_shared:4_pan_cell	rs11199598,rs3827465
Prostate_specific_antigen_levels	28139693, 23359319	Tissues_shared:2_nonEC_specific	rs7683126,rs7683185
Prostate_specific_antigen_levels	28139693, 23359319	Tissues_shared:2_EC_specific	rs148806305,rs5960477,rs5960478
Prostate_specific_antigen_levels	28139693, 23359319	Tissues_shared:3_cell	rs6478486
Psoriasis	20953188, 28537254, 19169254, 20953190, 25574825, 23143594, 18364390, 25939698, 18369459, 25903422	All RELA peaks	chr20_48546558,rs10847516,rs1105917,rs11059505,rs11213260,rs11358218,rs11375466,rs11477004,rs11697290,rs12445650,rs12497667,rs12784396,rs12876235,rs1295686,rs140491,rs17022427,rs1707606,rs171647,rs1800628,rs2145623,rs2184029,rs2233278,rs2287988,rs2304257,rs2371494,rs2510066,rs2548224,rs2633308,rs2675680,rs2695789,rs3094605,rs3130923,rs3130985,rs3132090,rs3813020,rs3833085,rs3842058,rs3869550,rs44…
Psoriasis	20953188, 28537254, 19169254, 20953190, 25574825, 23143594, 18364390, 25939698, 18369459, 25903422	Top-ranking pre-TNFa:1	rs1105917,rs12497667,rs3833085,rs5794664,rs7617672,rs9908862
Psoriasis	20953188, 28537254, 19169254, 20953190, 25574825, 23143594, 18364390, 25939698, 18369459, 25903422	Conservation(#_of_species_shared):1	chr20_48546558,rs10847516,rs11059505,rs11375466,rs11477004,rs11697290,rs12497667,rs1295686,rs140491,rs171647,rs2145623,rs2287988,rs2633308,rs3094605,rs3130923,rs3130985,rs3132090,rs3813020,rs3869550,rs4468641,rs4804523,rs6122848,rs6477612,rs6477613,rs6776032,rs6906175,rs7617672,rs77710361,rs9532430
Psoriasis	20953188, 28537254, 19169254, 20953190, 25574825, 23143594, 18364390, 25939698, 18369459, 25903422	Top-ranking post-TNFa:1	rs1105917,rs11358218,rs12497667,rs17022427,rs1800628,rs2184029,rs2233278,rs2304257,rs2371494,rs2510066,rs2633308,rs2695789,rs3833085,rs5794664,rs61907765,rs7617672,rs79824801,rs8016947,rs80317430,rs8177833,rs9908862
Psoriasis	20953188, 28537254, 19169254, 20953190, 25574825, 23143594, 18364390, 25939698, 18369459, 25903422	Conservation(#_of_species_shared):3	rs12445650,rs1800628,rs2304257,rs2510066,rs5794664,rs58726213,rs598493,rs61907765,rs643177
Psoriasis	20953188, 28537254, 19169254, 20953190, 25574825, 23143594, 18364390, 25939698, 18369459, 25903422	Conservation(#_of_species_shared):2	rs1105917,rs11213260,rs11358218,rs12784396,rs12876235,rs17022427,rs1707606,rs2184029,rs2233278,rs2371494,rs2548224,rs2675680,rs2695789,rs3833085,rs3842058,rs60031276,rs6895021,rs79824801,rs7986796,rs7993214,rs8016947,rs80317430,rs8177833,rs9908862
Psoriasis	20953188, 28537254, 19169254, 20953190, 25574825, 23143594, 18364390, 25939698, 18369459, 25903422	Tissues_shared:1_HAEC_specific	rs10847516,rs11059505,rs11213260,rs12784396,rs140491,rs1707606,rs171647,rs2145623,rs2287988,rs2548224,rs2675680,rs3130985,rs3813020,rs3842058,rs4468641,rs4804523,rs60031276,rs9532430
Psoriasis	20953188, 28537254, 19169254, 20953190, 25574825, 23143594, 18364390, 25939698, 18369459, 25903422	Tissues_shared:4_pan_cell	rs11358218,rs2233278,rs2304257,rs2371494,rs2695789,rs5794664,rs79824801,rs80317430,rs8177833
Psoriasis	20953188, 28537254, 19169254, 20953190, 25574825, 23143594, 18364390, 25939698, 18369459, 25903422	Tissues_shared:2_nonEC_specific	chr20_48546558,rs11477004,rs11697290,rs12445650,rs1295686,rs3130923,rs3869550,rs58726213,rs6122848,rs6477612,rs6477613,rs6906175,rs77710361,rs8016947
Psoriasis	20953188, 28537254, 19169254, 20953190, 25574825, 23143594, 18364390, 25939698, 18369459, 25903422	Tissues_shared:2_EC_specific	rs11375466,rs12876235,rs2633308,rs7986796,rs7993214
Psoriasis	20953188, 28537254, 19169254, 20953190, 25574825, 23143594, 18364390, 25939698, 18369459, 25903422	Tissues_shared:3_cell	rs1105917,rs12497667,rs17022427,rs1800628,rs2184029,rs2510066,rs3094605,rs3132090,rs3833085,rs598493,rs61907765,rs643177,rs6776032,rs6895021,rs7617672,rs9908862
Psoriasis_vulgaris	26626624	All RELA peaks	chr20_48546558,rs1050414,rs10511191,rs11213260,rs11358218,rs11477004,rs11697290,rs12445650,rs1295686,rs1916341,rs2233278,rs2371494,rs2510066,rs2633308,rs2675680,rs2695789,rs3813020,rs4468641,rs5794664,rs58726213,rs60031276,rs6122848,rs629953,rs67574266,rs79824801,rs80317430,rs8177833
Psoriasis_vulgaris	26626624	Top-ranking pre-TNFa:1	rs5794664,rs67574266
Psoriasis_vulgaris	26626624	Conservation(#_of_species_shared):1	chr20_48546558,rs1050414,rs11477004,rs11697290,rs1295686,rs2633308,rs3813020,rs4468641,rs6122848
Psoriasis_vulgaris	26626624	Top-ranking post-TNFa:1	rs11358218,rs2233278,rs2371494,rs2510066,rs2633308,rs2695789,rs5794664,rs629953,rs67574266,rs79824801,rs80317430,rs8177833
Psoriasis_vulgaris	26626624	Conservation(#_of_species_shared):3	rs12445650,rs2510066,rs5794664,rs58726213,rs629953,rs67574266
Psoriasis_vulgaris	26626624	Conservation(#_of_species_shared):2	rs10511191,rs11213260,rs11358218,rs1916341,rs2233278,rs2371494,rs2675680,rs2695789,rs60031276,rs79824801,rs80317430,rs8177833
Psoriasis_vulgaris	26626624	Tissues_shared:1_HAEC_specific	rs10511191,rs11213260,rs1916341,rs2675680,rs3813020,rs4468641,rs60031276
Psoriasis_vulgaris	26626624	Tissues_shared:4_pan_cell	rs11358218,rs2233278,rs2371494,rs2695789,rs5794664,rs629953,rs67574266,rs79824801,rs80317430,rs8177833
Psoriasis_vulgaris	26626624	Tissues_shared:2_nonEC_specific	chr20_48546558,rs1050414,rs11477004,rs11697290,rs12445650,rs1295686,rs58726213,rs6122848
Psoriasis_vulgaris	26626624	Tissues_shared:2_EC_specific	rs2633308
Psoriasis_vulgaris	26626624	Tissues_shared:3_cell	rs2510066
Psoriatic_arthritis	26626624, 20953186, 22170493	All RELA peaks	rs2233278,rs67574266,rs8177833
Psoriatic_arthritis	26626624, 20953186, 22170493	Top-ranking pre-TNFa:1	rs67574266
Psoriatic_arthritis	26626624, 20953186, 22170493	Conservation(#_of_species_shared):1
Psoriatic_arthritis	26626624, 20953186, 22170493	Top-ranking post-TNFa:1	rs2233278,rs67574266,rs8177833
Psoriatic_arthritis	26626624, 20953186, 22170493	Conservation(#_of_species_shared):3	rs67574266
Psoriatic_arthritis	26626624, 20953186, 22170493	Conservation(#_of_species_shared):2	rs2233278,rs8177833
Psoriatic_arthritis	26626624, 20953186, 22170493	Tissues_shared:1_HAEC_specific
Psoriatic_arthritis	26626624, 20953186, 22170493	Tissues_shared:4_pan_cell	rs2233278,rs67574266,rs8177833
Psoriatic_arthritis	26626624, 20953186, 22170493	Tissues_shared:2_nonEC_specific
Psoriatic_arthritis	26626624, 20953186, 22170493	Tissues_shared:2_EC_specific
Psoriatic_arthritis	26626624, 20953186, 22170493	Tissues_shared:3_cell
Pulse_pressure	28739976, 26390057, 28135244, 27618447	All RELA peaks	chr7_92262938,rs10986636,rs1106370,rs111524356,rs11690961,rs1230004,rs1250259,rs12758001,rs12758643,rs1561207,rs17215893,rs2238792,rs2282978,rs2289123,rs2540948,rs2723086,rs2863168,rs28660517,rs3788577,rs4360494,rs4908857,rs62270945,rs6884208,rs74181299,rs75809477,rs78360411,rs78862806,rs8108722,rs883650,rs9296833,rs9337951,rs9606203
Pulse_pressure	28739976, 26390057, 28135244, 27618447	Top-ranking pre-TNFa:1
Pulse_pressure	28739976, 26390057, 28135244, 27618447	Conservation(#_of_species_shared):1	rs1106370,rs11690961,rs12758001,rs12758643,rs1561207,rs17215893,rs2238792,rs2540948,rs2723086,rs28660517,rs4908857,rs62270945,rs6884208,rs75809477,rs78360411,rs78862806,rs8108722,rs883650,rs9296833,rs9337951,rs9606203
Pulse_pressure	28739976, 26390057, 28135244, 27618447	Top-ranking post-TNFa:1	rs1561207,rs2238792,rs2282978,rs62270945,rs78360411,rs78862806
Pulse_pressure	28739976, 26390057, 28135244, 27618447	Conservation(#_of_species_shared):3	chr7_92262938,rs10986636,rs111524356,rs1250259,rs2282978,rs2863168,rs74181299
Pulse_pressure	28739976, 26390057, 28135244, 27618447	Conservation(#_of_species_shared):2	rs1230004,rs2289123,rs3788577,rs4360494
Pulse_pressure	28739976, 26390057, 28135244, 27618447	Tissues_shared:1_HAEC_specific	rs1230004,rs12758643,rs2238792,rs2289123,rs2540948,rs2723086,rs2863168,rs4360494,rs6884208,rs883650,rs9606203
Pulse_pressure	28739976, 26390057, 28135244, 27618447	Tissues_shared:4_pan_cell	rs2282978
Pulse_pressure	28739976, 26390057, 28135244, 27618447	Tissues_shared:2_nonEC_specific	rs10986636,rs1106370,rs111524356,rs11690961,rs1250259,rs12758001,rs28660517,rs3788577,rs4908857,rs74181299,rs75809477,rs8108722,rs9296833
Pulse_pressure	28739976, 26390057, 28135244, 27618447	Tissues_shared:2_EC_specific	rs17215893,rs62270945,rs78360411,rs78862806,rs9337951
Pulse_pressure	28739976, 26390057, 28135244, 27618447	Tissues_shared:3_cell	chr7_92262938,rs1561207
Red_blood_cell_count	28548082, 27863252, 28017375	All RELA peaks	chr17_44253275,chr17_44253364,chr17_44271430,chr17_44302752,chr17_44302881,chr17_44302904,chr17_44357297,chr17_44364519,chr2_112153066,chr6_34212537,rs10133262,rs1015670,rs10947995,rs11072507,rs11079733,rs11083979,rs1108842,rs112137135,rs11248850,rs1136689,rs1136690,rs1136691,rs114760566,rs116836493,rs11705721,rs11864750,rs11865131,rs11878568,rs12905199,rs12938531,rs12983458,rs149808056,rs1734453…
Red_blood_cell_count	28548082, 27863252, 28017375	Top-ranking pre-TNFa:1	rs1136689,rs1136690,rs1136691,rs114760566,rs116836493,rs293570,rs9260138,rs9260139,rs9260140
Red_blood_cell_count	28548082, 27863252, 28017375	Conservation(#_of_species_shared):1	chr17_44253275,chr17_44253364,chr17_44302752,chr17_44302881,chr17_44302904,chr17_44357297,chr17_44364519,chr2_112153066,chr6_34212537,rs1015670,rs10947995,rs112137135,rs11248850,rs1136689,rs1136690,rs1136691,rs114760566,rs116836493,rs11865131,rs12938531,rs149808056,rs174538,rs17665188,rs1799918,rs1829366,rs1918966,rs242561,rs2503111,rs34408087,rs35239788,rs35937229,rs361725,rs3745647,rs3784789,rs…
Red_blood_cell_count	28548082, 27863252, 28017375	Top-ranking post-TNFa:1	chr6_34212537,rs1136689,rs1136690,rs1136691,rs114760566,rs116836493,rs12905199,rs12983458,rs149808056,rs174538,rs293570,rs4807205,rs524012,rs524902,rs526897,rs532425,rs532475,rs6119893,rs689116,rs9260138,rs9260139,rs9260140
Red_blood_cell_count	28548082, 27863252, 28017375	Conservation(#_of_species_shared):3	rs11083979,rs11878568,rs2284934,rs2871960,rs524012,rs524902,rs526897,rs532425,rs532475,rs5792235,rs689116,rs760077,rs78415359
Red_blood_cell_count	28548082, 27863252, 28017375	Conservation(#_of_species_shared):2	chr17_44271430,rs10133262,rs11072507,rs11079733,rs1108842,rs11705721,rs11864750,rs12905199,rs12983458,rs17344537,rs2297338,rs2297340,rs2696633,rs293570,rs34449148,rs374074953,rs4807205,rs611203,rs62037367,rs7198606,rs72805692,rs77988055,rs7875291,rs833070
Red_blood_cell_count	28548082, 27863252, 28017375	Tissues_shared:1_HAEC_specific	chr17_44253275,chr17_44253364,chr17_44302752,chr17_44302881,chr17_44302904,chr17_44364519,rs11072507,rs1108842,rs112137135,rs11248850,rs11705721,rs11864750,rs11865131,rs12938531,rs17344537,rs1799918,rs1918966,rs242561,rs2503111,rs2871960,rs34449148,rs35239788,rs35937229,rs361725,rs3745647,rs3813020,rs41269028,rs57908212,rs6067464,rs62037367,rs62057121,rs62061809,rs62061810,rs6692706,rs7198606,rs7…
Red_blood_cell_count	28548082, 27863252, 28017375	Tissues_shared:4_pan_cell	rs1136689,rs1136690,rs1136691,rs114760566,rs116836493,rs12983458,rs4807205,rs524012,rs524902,rs526897,rs532425,rs532475,rs689116,rs9260138,rs9260139,rs9260140
Red_blood_cell_count	28548082, 27863252, 28017375	Tissues_shared:2_nonEC_specific	chr17_44271430,chr17_44357297,chr2_112153066,rs10133262,rs1015670,rs11079733,rs12905199,rs174538,rs17665188,rs1829366,rs2696633,rs374074953,rs3784789,rs3809627,rs5792235,rs611203,rs72805692,rs75715199,rs760077,rs77988055,rs7875291,rs79065019,rs833070,rs9565167
Red_blood_cell_count	28548082, 27863252, 28017375	Tissues_shared:2_EC_specific	chr6_34212537,rs4245909
Red_blood_cell_count	28548082, 27863252, 28017375	Tissues_shared:3_cell	rs10947995,rs11083979,rs11878568,rs149808056,rs2284934,rs2297338,rs2297340,rs293570,rs34408087,rs6119893,rs7395
Red_cell_distribution_width	27863252	All RELA peaks	chr17_27169737,rs10419245,rs1053438,rs10786168,rs10882474,rs10932769,rs10951982,rs111908729,rs11245998,rs11249249,rs11258541,rs11514802,rs11537640,rs11666453,rs11667543,rs117596089,rs12266014,rs12876143,rs12976821,rs12979620,rs13005100,rs13031757,rs131804,rs131806,rs140491,rs144204502,rs17781142,rs1858999,rs1891110,rs2236658,rs2236659,rs2276074,rs2413048,rs2645479,rs2905435,rs293570,rs3124512,rs3…
Red_cell_distribution_width	27863252	Top-ranking pre-TNFa:1	rs293570
Red_cell_distribution_width	27863252	Conservation(#_of_species_shared):1	rs1053438,rs10786168,rs111908729,rs11245998,rs11537640,rs11666453,rs117596089,rs12266014,rs12876143,rs131806,rs140491,rs144204502,rs17781142,rs1858999,rs1891110,rs2413048,rs2645479,rs3124512,rs35260034,rs35531439,rs3833162,rs4296622,rs4715018,rs6119893,rs6478867,rs71351177,rs71351178,rs71487219,rs9501314,rs9902953
Red_cell_distribution_width	27863252	Top-ranking post-TNFa:1	chr17_27169737,rs117596089,rs13005100,rs13031757,rs131804,rs293570,rs4296622,rs6119893,rs9890212
Red_cell_distribution_width	27863252	Conservation(#_of_species_shared):3	rs10932769,rs11258541,rs12976821,rs12979620,rs2236658,rs2236659,rs2905435,rs3812049,rs638050,rs73176199
Red_cell_distribution_width	27863252	Conservation(#_of_species_shared):2	chr17_27169737,rs10419245,rs10882474,rs10951982,rs11249249,rs11514802,rs11667543,rs13005100,rs13031757,rs131804,rs2276074,rs293570,rs35200265,rs45538635,rs4795456,rs4894797,rs595051,rs595516,rs607356,rs72792279,rs72805692,rs76378020,rs9890212,rs992157
Red_cell_distribution_width	27863252	Tissues_shared:1_HAEC_specific	rs10419245,rs1053438,rs10882474,rs10932769,rs111908729,rs11249249,rs11258541,rs11537640,rs11666453,rs12266014,rs12876143,rs12976821,rs12979620,rs131806,rs140491,rs144204502,rs1858999,rs1891110,rs2413048,rs3124512,rs35200265,rs35260034,rs35531439,rs3833162,rs4894797,rs607356,rs6478867,rs9902953
Red_cell_distribution_width	27863252	Tissues_shared:4_pan_cell	rs595051,rs595516
Red_cell_distribution_width	27863252	Tissues_shared:2_nonEC_specific	chr17_27169737,rs10786168,rs10951982,rs11245998,rs11514802,rs11667543,rs13005100,rs13031757,rs2236658,rs2236659,rs2276074,rs3812049,rs45538635,rs71351177,rs71351178,rs71487219,rs72805692,rs73176199,rs76378020,rs9890212,rs992157
Red_cell_distribution_width	27863252	Tissues_shared:2_EC_specific	rs17781142,rs2645479,rs4715018,rs72792279
Red_cell_distribution_width	27863252	Tissues_shared:3_cell	rs117596089,rs131804,rs2905435,rs293570,rs4296622,rs4795456,rs6119893,rs638050,rs9501314
Resting_heart_rate	27798624, 20639392, 24680774, 29769521, 23183192, 28270201	All RELA peaks	rs10934592,rs10972618,rs113222038,rs12694890,rs12753391,rs12998237,rs12999051,rs13941,rs174538,rs17881696,rs180258,rs180259,rs236349,rs2745955,rs3746467,rs3797776,rs3809079,rs4076737,rs41312411,rs41746,rs470107,rs4837018,rs4900069,rs513568,rs5792235,rs6001185,rs631287,rs6762186,rs6773243,rs6795970,rs6801957,rs748802,rs7611674,rs79412233,rs80210441,rs941676
Resting_heart_rate	27798624, 20639392, 24680774, 29769521, 23183192, 28270201	Top-ranking pre-TNFa:1	rs2745955
Resting_heart_rate	27798624, 20639392, 24680774, 29769521, 23183192, 28270201	Conservation(#_of_species_shared):1	rs10972618,rs113222038,rs12694890,rs12998237,rs12999051,rs174538,rs180258,rs180259,rs236349,rs3746467,rs3797776,rs4076737,rs41312411,rs41746,rs4837018,rs4900069,rs513568,rs631287,rs6773243,rs6795970,rs748802,rs941676
Resting_heart_rate	27798624, 20639392, 24680774, 29769521, 23183192, 28270201	Top-ranking post-TNFa:1	rs174538,rs2745955,rs470107
Resting_heart_rate	27798624, 20639392, 24680774, 29769521, 23183192, 28270201	Conservation(#_of_species_shared):3	rs5792235,rs6762186
Resting_heart_rate	27798624, 20639392, 24680774, 29769521, 23183192, 28270201	Conservation(#_of_species_shared):2	rs10934592,rs12753391,rs13941,rs17881696,rs2745955,rs3809079,rs470107,rs6001185,rs6801957,rs7611674,rs79412233,rs80210441
Resting_heart_rate	27798624, 20639392, 24680774, 29769521, 23183192, 28270201	Tissues_shared:1_HAEC_specific	rs10934592,rs10972618,rs12694890,rs12998237,rs12999051,rs13941,rs180258,rs180259,rs236349,rs3746467,rs3797776,rs3809079,rs4076737,rs4837018,rs4900069,rs513568,rs6773243,rs6795970,rs6801957,rs748802,rs7611674,rs80210441
Resting_heart_rate	27798624, 20639392, 24680774, 29769521, 23183192, 28270201	Tissues_shared:4_pan_cell
Resting_heart_rate	27798624, 20639392, 24680774, 29769521, 23183192, 28270201	Tissues_shared:2_nonEC_specific	rs113222038,rs12753391,rs174538,rs41746,rs5792235,rs6001185,rs631287,rs941676
Resting_heart_rate	27798624, 20639392, 24680774, 29769521, 23183192, 28270201	Tissues_shared:2_EC_specific	rs79412233
Resting_heart_rate	27798624, 20639392, 24680774, 29769521, 23183192, 28270201	Tissues_shared:3_cell	rs17881696,rs2745955,rs41312411,rs470107,rs6762186
Reticulocyte_count	27863252	All RELA peaks	chr17_44253275,chr17_44253364,chr17_44271430,chr17_44302752,chr17_44302881,chr17_44302904,chr17_44357297,chr17_44364519,rs1076872,rs10842707,rs10932769,rs10947995,rs11079733,rs112137135,rs114309882,rs1151787,rs11585126,rs11668064,rs11671793,rs117007413,rs1172147,rs11744663,rs11785620,rs12128229,rs12128254,rs12266014,rs12489828,rs12976821,rs12979620,rs13005100,rs13021384,rs13031757,rs13069307,rs13…
Reticulocyte_count	27863252	Top-ranking pre-TNFa:1	rs17345837,rs62552611,rs9410382
Reticulocyte_count	27863252	Conservation(#_of_species_shared):1	chr17_44253275,chr17_44253364,chr17_44302752,chr17_44302881,chr17_44302904,chr17_44357297,chr17_44364519,rs10842707,rs10947995,rs112137135,rs117007413,rs1172147,rs11744663,rs11785620,rs12266014,rs1668867,rs174538,rs17665188,rs1768584,rs17781142,rs2021889,rs2247856,rs2280788,rs2293789,rs242561,rs34552339,rs34722380,rs35937229,rs361725,rs3826454,rs4681780,rs4715018,rs4727976,rs4789782,rs4910499,rs4…
Reticulocyte_count	27863252	Top-ranking post-TNFa:1	rs1151787,rs11585126,rs11785620,rs13005100,rs13021384,rs13031757,rs1668867,rs17345837,rs174538,rs1768584,rs2021889,rs2247856,rs2293789,rs3826454,rs4681780,rs4910499,rs4951184,rs62048856,rs62552611,rs80306194,rs9410382
Reticulocyte_count	27863252	Conservation(#_of_species_shared):3	rs10932769,rs114309882,rs11585126,rs11668064,rs11671793,rs12128229,rs12128254,rs12489828,rs12976821,rs12979620,rs1563333,rs17272694,rs17345837,rs185240714,rs2288937,rs3916065,rs3987888,rs5792235,rs58805176,rs72664324,rs7614981,rs7636227,rs80306194,rs881549
Reticulocyte_count	27863252	Conservation(#_of_species_shared):2	chr17_44271430,rs1076872,rs11079733,rs1151787,rs13005100,rs13021384,rs13031757,rs13069307,rs139141690,rs17114036,rs17344537,rs1768587,rs2696633,rs535773,rs674313,rs72805692,rs9818758,rs992157
Reticulocyte_count	27863252	Tissues_shared:1_HAEC_specific	chr17_44253275,chr17_44253364,chr17_44302752,chr17_44302881,chr17_44302904,chr17_44364519,rs10842707,rs10932769,rs112137135,rs114309882,rs117007413,rs1172147,rs12128229,rs12128254,rs12266014,rs12976821,rs12979620,rs13069307,rs139141690,rs1563333,rs17344537,rs1768587,rs185240714,rs242561,rs34552339,rs34722380,rs35937229,rs361725,rs3916065,rs3987888,rs4727976,rs4789782,rs56348932,rs5789616,rs620571…
Reticulocyte_count	27863252	Tissues_shared:4_pan_cell	rs13021384,rs2288937,rs3826454,rs80306194
Reticulocyte_count	27863252	Tissues_shared:2_nonEC_specific	chr17_44271430,chr17_44357297,rs1076872,rs11079733,rs13005100,rs13031757,rs174538,rs17665188,rs2247856,rs2696633,rs4910499,rs5792235,rs7132434,rs72805692,rs75715199,rs79065019,rs992157
Reticulocyte_count	27863252	Tissues_shared:2_EC_specific	rs1151787,rs11744663,rs11785620,rs12489828,rs17114036,rs17781142,rs4681780,rs4715018,rs7614981,rs7636227,rs9818758
Reticulocyte_count	27863252	Tissues_shared:3_cell	rs10947995,rs11585126,rs11668064,rs11671793,rs1668867,rs17272694,rs17345837,rs1768584,rs2021889,rs2280788,rs2293789,rs4951184,rs535773,rs58805176,rs61739076,rs62048856,rs62552611,rs674313,rs880695,rs881549,rs9410382
Reticulocyte_fraction_of_red_cells	27863252	All RELA peaks	chr16_88877019,chr6_30720567,rs1076872,rs10932769,rs114309882,rs1151787,rs11585126,rs11668064,rs11671793,rs117007413,rs1172147,rs11744663,rs11785620,rs11893623,rs12128229,rs12128254,rs12266014,rs12547573,rs12876143,rs12976821,rs12979620,rs13005100,rs13021384,rs13031757,rs13069307,rs139141690,rs1563333,rs1668867,rs1668868,rs17114036,rs17272694,rs17345837,rs1768584,rs1768587,rs17781142,rs185240714,…
Reticulocyte_fraction_of_red_cells	27863252	Top-ranking pre-TNFa:1	rs17345837,rs62552611,rs9410382
Reticulocyte_fraction_of_red_cells	27863252	Conservation(#_of_species_shared):1	chr16_88877019,rs117007413,rs1172147,rs11744663,rs11785620,rs11893623,rs12266014,rs12876143,rs1668867,rs1668868,rs1768584,rs17781142,rs2247856,rs2280788,rs2293789,rs34552339,rs34722380,rs3826454,rs4681780,rs4715018,rs4727976,rs4789782,rs4910499,rs4951184,rs4984251,rs56348932,rs5789616,rs61739076,rs62048856,rs62552611,rs67264349,rs6729507,rs6779340,rs6858195,rs7015818,rs74428902,rs74590858,rs75163…
Reticulocyte_fraction_of_red_cells	27863252	Top-ranking post-TNFa:1	chr6_30720567,rs1151787,rs11585126,rs11785620,rs13005100,rs13021384,rs13031757,rs1668867,rs1668868,rs17345837,rs1768584,rs2247856,rs2293789,rs3826454,rs4681780,rs4910499,rs4951184,rs62048856,rs62552611,rs80306194,rs9410382
Reticulocyte_fraction_of_red_cells	27863252	Conservation(#_of_species_shared):3	chr6_30720567,rs10932769,rs114309882,rs11585126,rs11668064,rs11671793,rs12128229,rs12128254,rs12976821,rs12979620,rs1563333,rs17272694,rs17345837,rs185240714,rs2288937,rs3916065,rs3987888,rs58805176,rs72664324,rs80306194,rs881549
Reticulocyte_fraction_of_red_cells	27863252	Conservation(#_of_species_shared):2	rs1076872,rs1151787,rs12547573,rs13005100,rs13021384,rs13031757,rs13069307,rs139141690,rs17114036,rs1768587,rs7246865,rs72805692,rs9818758,rs992157
Reticulocyte_fraction_of_red_cells	27863252	Tissues_shared:1_HAEC_specific	chr16_88877019,rs10932769,rs114309882,rs117007413,rs1172147,rs12128229,rs12128254,rs12266014,rs12876143,rs12976821,rs12979620,rs13069307,rs139141690,rs1563333,rs1768587,rs185240714,rs34552339,rs34722380,rs3916065,rs3987888,rs4727976,rs4789782,rs56348932,rs5789616,rs67264349,rs6729507,rs6779340,rs6858195,rs7015818,rs7246865,rs72664324,rs74428902,rs74590858,rs751633,rs78713560,rs8125560
Reticulocyte_fraction_of_red_cells	27863252	Tissues_shared:4_pan_cell	rs13021384,rs2288937,rs3826454,rs80306194
Reticulocyte_fraction_of_red_cells	27863252	Tissues_shared:2_nonEC_specific	rs1076872,rs11893623,rs13005100,rs13031757,rs2247856,rs4910499,rs4984251,rs72805692,rs992157
Reticulocyte_fraction_of_red_cells	27863252	Tissues_shared:2_EC_specific	rs1151787,rs11744663,rs11785620,rs17114036,rs17781142,rs4681780,rs4715018,rs9818758
Reticulocyte_fraction_of_red_cells	27863252	Tissues_shared:3_cell	chr6_30720567,rs11585126,rs11668064,rs11671793,rs12547573,rs1668867,rs1668868,rs17272694,rs17345837,rs1768584,rs2280788,rs2293789,rs4951184,rs58805176,rs61739076,rs62048856,rs62552611,rs880695,rs881549,rs9410382
Rheumatoid_arthritis	17804836, 18794853, 24390342, 18668548, 24449572, 23143596, 19503088, 20453842, 17982456, 21156761, 17554300	All RELA peaks	rs10499197,rs10905279,rs1110192,rs11684155,rs11695373,rs12946510,rs140491,rs1453559,rs146863164,rs1883832,rs1930785,rs2138636,rs2233433,rs2233434,rs35302775,rs3799963,rs3825653,rs4810485,rs4820831,rs4924273,rs5029924,rs5029939,rs507201,rs60733400,rs67574266,rs6927172,rs7021049,rs7037195,rs7170151,rs73541868,rs7441808,rs74577987,rs79411652,rs8069074,rs968567,rs9970196
Rheumatoid_arthritis	17804836, 18794853, 24390342, 18668548, 24449572, 23143596, 19503088, 20453842, 17982456, 21156761, 17554300	Top-ranking pre-TNFa:1	rs1930785,rs2233433,rs2233434,rs35302775,rs3799963,rs4820831,rs5029924,rs67574266
Rheumatoid_arthritis	17804836, 18794853, 24390342, 18668548, 24449572, 23143596, 19503088, 20453842, 17982456, 21156761, 17554300	Conservation(#_of_species_shared):1	rs11684155,rs11695373,rs12946510,rs140491,rs146863164,rs1883832,rs2138636,rs2233433,rs2233434,rs35302775,rs3799963,rs3825653,rs4810485,rs4924273,rs507201,rs60733400,rs6927172,rs7021049,rs7037195,rs7170151,rs7441808,rs79411652,rs8069074,rs9970196
Rheumatoid_arthritis	17804836, 18794853, 24390342, 18668548, 24449572, 23143596, 19503088, 20453842, 17982456, 21156761, 17554300	Top-ranking post-TNFa:1	rs10499197,rs1453559,rs1883832,rs1930785,rs2233433,rs2233434,rs35302775,rs3799963,rs4820831,rs5029924,rs67574266,rs74577987
Rheumatoid_arthritis	17804836, 18794853, 24390342, 18668548, 24449572, 23143596, 19503088, 20453842, 17982456, 21156761, 17554300	Conservation(#_of_species_shared):3	rs5029924,rs5029939,rs67574266,rs73541868,rs968567
Rheumatoid_arthritis	17804836, 18794853, 24390342, 18668548, 24449572, 23143596, 19503088, 20453842, 17982456, 21156761, 17554300	Conservation(#_of_species_shared):2	rs10499197,rs10905279,rs1110192,rs1453559,rs1930785,rs4820831,rs74577987
Rheumatoid_arthritis	17804836, 18794853, 24390342, 18668548, 24449572, 23143596, 19503088, 20453842, 17982456, 21156761, 17554300	Tissues_shared:1_HAEC_specific	rs11684155,rs11695373,rs140491,rs146863164,rs3825653,rs60733400,rs7021049,rs7037195,rs79411652,rs8069074
Rheumatoid_arthritis	17804836, 18794853, 24390342, 18668548, 24449572, 23143596, 19503088, 20453842, 17982456, 21156761, 17554300	Tissues_shared:4_pan_cell	rs10499197,rs1453559,rs1930785,rs2233433,rs2233434,rs35302775,rs3799963,rs5029924,rs67574266
Rheumatoid_arthritis	17804836, 18794853, 24390342, 18668548, 24449572, 23143596, 19503088, 20453842, 17982456, 21156761, 17554300	Tissues_shared:2_nonEC_specific	rs1110192,rs12946510,rs1883832,rs2138636,rs4810485,rs507201,rs7441808,rs968567,rs9970196
Rheumatoid_arthritis	17804836, 18794853, 24390342, 18668548, 24449572, 23143596, 19503088, 20453842, 17982456, 21156761, 17554300	Tissues_shared:2_EC_specific	rs10905279,rs6927172,rs73541868
Rheumatoid_arthritis	17804836, 18794853, 24390342, 18668548, 24449572, 23143596, 19503088, 20453842, 17982456, 21156761, 17554300	Tissues_shared:3_cell	rs4820831,rs4924273,rs5029939,rs7170151,rs74577987
Rheumatoid_arthritis_ACPA_positive	23143596, 24532676	All RELA peaks	rs11684155,rs11695373,rs12946510,rs140491,rs140646916,rs1453559,rs146863164,rs1883832,rs1930785,rs35909516,rs4810485,rs4924273,rs560530,rs57494551,rs60733400,rs61828284,rs660895,rs661330,rs67574266,rs6927172,rs7021049,rs7037195,rs7170151,rs73541868,rs75866958,rs9970196
Rheumatoid_arthritis_ACPA_positive	23143596, 24532676	Top-ranking pre-TNFa:1	rs1930785,rs67574266
Rheumatoid_arthritis_ACPA_positive	23143596, 24532676	Conservation(#_of_species_shared):1	rs11684155,rs11695373,rs12946510,rs140491,rs146863164,rs1883832,rs4810485,rs4924273,rs60733400,rs61828284,rs6927172,rs7021049,rs7037195,rs7170151,rs75866958,rs9970196
Rheumatoid_arthritis_ACPA_positive	23143596, 24532676	Top-ranking post-TNFa:1	rs1453559,rs1883832,rs1930785,rs67574266
Rheumatoid_arthritis_ACPA_positive	23143596, 24532676	Conservation(#_of_species_shared):3	rs57494551,rs67574266,rs73541868
Rheumatoid_arthritis_ACPA_positive	23143596, 24532676	Conservation(#_of_species_shared):2	rs140646916,rs1453559,rs1930785,rs35909516,rs560530,rs660895,rs661330
Rheumatoid_arthritis_ACPA_positive	23143596, 24532676	Tissues_shared:1_HAEC_specific	rs11684155,rs11695373,rs140491,rs146863164,rs57494551,rs60733400,rs61828284,rs7021049,rs7037195,rs75866958
Rheumatoid_arthritis_ACPA_positive	23143596, 24532676	Tissues_shared:4_pan_cell	rs1453559,rs1930785,rs67574266
Rheumatoid_arthritis_ACPA_positive	23143596, 24532676	Tissues_shared:2_nonEC_specific	rs12946510,rs1883832,rs4810485,rs9970196
Rheumatoid_arthritis_ACPA_positive	23143596, 24532676	Tissues_shared:2_EC_specific	rs6927172,rs73541868
Rheumatoid_arthritis_ACPA_positive	23143596, 24532676	Tissues_shared:3_cell	rs140646916,rs35909516,rs4924273,rs560530,rs660895,rs661330,rs7170151
Rosacea_symptom_severity	29771307	All RELA peaks	rs1295686,rs2231884,rs59576053
Rosacea_symptom_severity	29771307	Top-ranking pre-TNFa:1
Rosacea_symptom_severity	29771307	Conservation(#_of_species_shared):1	rs1295686,rs59576053
Rosacea_symptom_severity	29771307	Top-ranking post-TNFa:1
Rosacea_symptom_severity	29771307	Conservation(#_of_species_shared):3
Rosacea_symptom_severity	29771307	Conservation(#_of_species_shared):2	rs2231884
Rosacea_symptom_severity	29771307	Tissues_shared:1_HAEC_specific
Rosacea_symptom_severity	29771307	Tissues_shared:4_pan_cell
Rosacea_symptom_severity	29771307	Tissues_shared:2_nonEC_specific	rs1295686,rs2231884,rs59576053
Rosacea_symptom_severity	29771307	Tissues_shared:2_EC_specific
Rosacea_symptom_severity	29771307	Tissues_shared:3_cell
Squamous_cell_lung_carcinoma	28604730	All RELA peaks	rs11133729,rs383009,rs41266779
Squamous_cell_lung_carcinoma	28604730	Top-ranking pre-TNFa:1
Squamous_cell_lung_carcinoma	28604730	Conservation(#_of_species_shared):1	rs11133729,rs383009,rs41266779
Squamous_cell_lung_carcinoma	28604730	Top-ranking post-TNFa:1
Squamous_cell_lung_carcinoma	28604730	Conservation(#_of_species_shared):3
Squamous_cell_lung_carcinoma	28604730	Conservation(#_of_species_shared):2
Squamous_cell_lung_carcinoma	28604730	Tissues_shared:1_HAEC_specific
Squamous_cell_lung_carcinoma	28604730	Tissues_shared:4_pan_cell
Squamous_cell_lung_carcinoma	28604730	Tissues_shared:2_nonEC_specific	rs11133729,rs383009,rs41266779
Squamous_cell_lung_carcinoma	28604730	Tissues_shared:2_EC_specific
Squamous_cell_lung_carcinoma	28604730	Tissues_shared:3_cell
Stem_cell_growth_factor_beta_levels	27989323	All RELA peaks	rs117468318,rs17876032
Stem_cell_growth_factor_beta_levels	27989323	Top-ranking pre-TNFa:1
Stem_cell_growth_factor_beta_levels	27989323	Conservation(#_of_species_shared):1
Stem_cell_growth_factor_beta_levels	27989323	Top-ranking post-TNFa:1
Stem_cell_growth_factor_beta_levels	27989323	Conservation(#_of_species_shared):3
Stem_cell_growth_factor_beta_levels	27989323	Conservation(#_of_species_shared):2	rs117468318,rs17876032
Stem_cell_growth_factor_beta_levels	27989323	Tissues_shared:1_HAEC_specific	rs17876032
Stem_cell_growth_factor_beta_levels	27989323	Tissues_shared:4_pan_cell
Stem_cell_growth_factor_beta_levels	27989323	Tissues_shared:2_nonEC_specific	rs117468318
Stem_cell_growth_factor_beta_levels	27989323	Tissues_shared:2_EC_specific
Stem_cell_growth_factor_beta_levels	27989323	Tissues_shared:3_cell
Stroke	29531354, 27068588, 26089329, 19369658, 22306652	All RELA peaks	rs10776752,rs10786772,rs1537373,rs17148957,rs17433120
Stroke	29531354, 27068588, 26089329, 19369658, 22306652	Top-ranking pre-TNFa:1
Stroke	29531354, 27068588, 26089329, 19369658, 22306652	Conservation(#_of_species_shared):1	rs17433120
Stroke	29531354, 27068588, 26089329, 19369658, 22306652	Top-ranking post-TNFa:1
Stroke	29531354, 27068588, 26089329, 19369658, 22306652	Conservation(#_of_species_shared):3	rs10776752,rs10786772,rs1537373
Stroke	29531354, 27068588, 26089329, 19369658, 22306652	Conservation(#_of_species_shared):2	rs17148957
Stroke	29531354, 27068588, 26089329, 19369658, 22306652	Tissues_shared:1_HAEC_specific	rs10786772,rs17433120
Stroke	29531354, 27068588, 26089329, 19369658, 22306652	Tissues_shared:4_pan_cell
Stroke	29531354, 27068588, 26089329, 19369658, 22306652	Tissues_shared:2_nonEC_specific	rs10776752,rs1537373
Stroke	29531354, 27068588, 26089329, 19369658, 22306652	Tissues_shared:2_EC_specific	rs17148957
Stroke	29531354, 27068588, 26089329, 19369658, 22306652	Tissues_shared:3_cell
Sum_basophil_neutrophil_counts	27863252	All RELA peaks	chr17_38171029,rs1002774,rs1006192,rs10173538,rs1045929,rs10518743,rs10761779,rs10864368,rs11177615,rs112035122,rs11294795,rs113250378,rs11685464,rs11725704,rs117955557,rs11959427,rs11984494,rs12021623,rs12266014,rs12440045,rs12542907,rs14408,rs16972296,rs17106203,rs17627711,rs2227322,rs2338021,rs2413048,rs2436865,rs2568569,rs2814778,rs28521954,rs2879092,rs2879093,rs2979489,rs3213762,rs35200265,r…
Sum_basophil_neutrophil_counts	27863252	Top-ranking pre-TNFa:1	rs10518743,rs16972296,rs2338021,rs2879092,rs2879093,rs3213762,rs4703890
Sum_basophil_neutrophil_counts	27863252	Conservation(#_of_species_shared):1	rs1006192,rs10761779,rs10864368,rs11177615,rs112035122,rs11294795,rs113250378,rs11685464,rs11725704,rs117955557,rs11959427,rs12266014,rs12440045,rs12542907,rs14408,rs17106203,rs17627711,rs2413048,rs28521954,rs2979489,rs35260072,rs3740331,rs3784526,rs3806792,rs4029213,rs45446498,rs58687637,rs59114612,rs61558067,rs7168592,rs72652928
Sum_basophil_neutrophil_counts	27863252	Top-ranking post-TNFa:1	chr17_38171029,rs1045929,rs10518743,rs11984494,rs16972296,rs2227322,rs2436865,rs2814778,rs3213762,rs3806792,rs3888914,rs4074882,rs58687637,rs59114612,rs61558067,rs709591,rs709592,rs72787383,rs7550207
Sum_basophil_neutrophil_counts	27863252	Conservation(#_of_species_shared):3	chr17_38171029,rs10518743,rs11984494,rs16972296,rs2227322,rs2338021,rs2436865,rs2879092,rs2879093,rs4703890,rs67000082,rs968567
Sum_basophil_neutrophil_counts	27863252	Conservation(#_of_species_shared):2	rs1002774,rs10173538,rs1045929,rs12021623,rs2568569,rs2814778,rs3213762,rs35200265,rs385893,rs3888914,rs4074882,rs6601523,rs709591,rs709592,rs72726037,rs72787383,rs7550207,rs9819371,rs992157
Sum_basophil_neutrophil_counts	27863252	Tissues_shared:1_HAEC_specific	rs1006192,rs112035122,rs11294795,rs113250378,rs11685464,rs117955557,rs12021623,rs12266014,rs12440045,rs12542907,rs14408,rs17106203,rs17627711,rs2413048,rs2568569,rs28521954,rs2979489,rs35200265,rs3740331,rs3784526,rs385893,rs4029213,rs45446498,rs67000082,rs7168592,rs72726037,rs9819371
Sum_basophil_neutrophil_counts	27863252	Tissues_shared:4_pan_cell	rs72787383
Sum_basophil_neutrophil_counts	27863252	Tissues_shared:2_nonEC_specific	chr17_38171029,rs10761779,rs11177615,rs11959427,rs2227322,rs2338021,rs2879092,rs2879093,rs4703890,rs968567,rs992157
Sum_basophil_neutrophil_counts	27863252	Tissues_shared:2_EC_specific	rs1002774,rs1045929,rs10518743,rs10864368,rs11725704,rs16972296,rs2814778,rs3213762,rs35260072,rs58687637,rs59114612,rs61558067,rs6601523,rs709591,rs709592,rs7550207
Sum_basophil_neutrophil_counts	27863252	Tissues_shared:3_cell	rs10173538,rs11984494,rs2436865,rs3806792,rs3888914,rs4074882,rs72652928
Sum_eosinophil_basophil_counts	27863252	All RELA peaks	rs10032639,rs10160792,rs10204837,rs10936599,rs111413886,rs11236797,rs112449721,rs113071828,rs11465286,rs115820364,rs11741255,rs117955557,rs11959427,rs12097596,rs12637184,rs12762934,rs12876235,rs13135867,rs1322054,rs1322067,rs1474348,rs150159690,rs16859186,rs16917546,rs16980027,rs17061503,rs17417619,rs17709615,rs1800795,rs184713203,rs1881457,rs1886729,rs189037,rs200702652,rs2107354,rs2107355,rs215…
Sum_eosinophil_basophil_counts	27863252	Top-ranking pre-TNFa:1	rs12762934,rs783621,rs9420589,rs960709
Sum_eosinophil_basophil_counts	27863252	Conservation(#_of_species_shared):1	rs10204837,rs11465286,rs117955557,rs11959427,rs12097596,rs12637184,rs13135867,rs1322067,rs1474348,rs150159690,rs16917546,rs16980027,rs17061503,rs1881457,rs1886729,rs2107354,rs2107355,rs2238005,rs228598,rs2413048,rs2811501,rs35260072,rs35902819,rs36091860,rs3809627,rs3842028,rs3893464,rs45577137,rs4790908,rs4851566,rs58030288,rs72699818,rs75067561,rs75504740,rs7624610,rs783621,rs79294219,rs9266381…
Sum_eosinophil_basophil_counts	27863252	Top-ranking post-TNFa:1	rs11236797,rs11741255,rs12762934,rs2155219,rs2234052,rs2234053,rs34455012,rs3842028,rs3893464,rs4822025,rs4851566,rs4970966,rs55646091,rs677029,rs783621,rs960709,rs9607799
Sum_eosinophil_basophil_counts	27863252	Conservation(#_of_species_shared):3	rs10032639,rs12762934,rs34645101,rs35004258,rs4645881,rs4970966,rs6590322,rs71388093,rs749027,rs8020739,rs9420589
Sum_eosinophil_basophil_counts	27863252	Conservation(#_of_species_shared):2	rs10160792,rs10936599,rs111413886,rs11236797,rs112449721,rs113071828,rs115820364,rs11741255,rs12876235,rs1322054,rs16859186,rs17417619,rs17709615,rs1800795,rs184713203,rs189037,rs200702652,rs2155219,rs2234052,rs2234053,rs2293607,rs34455012,rs34847803,rs3821383,rs3900833,rs410867,rs4822025,rs55646091,rs677029,rs7552136,rs7552154,rs75526092,rs7986796,rs7993214,rs960709,rs9607799
Sum_eosinophil_basophil_counts	27863252	Tissues_shared:1_HAEC_specific	rs10032639,rs10936599,rs11465286,rs117955557,rs12097596,rs12637184,rs13135867,rs1322067,rs1474348,rs150159690,rs16980027,rs17061503,rs1881457,rs1886729,rs189037,rs2238005,rs228598,rs2293607,rs2413048,rs34645101,rs34847803,rs36091860,rs3842028,rs3893464,rs45577137,rs4645881,rs4790908,rs58030288,rs6590322,rs72699818,rs749027,rs75067561,rs75504740,rs7624610,rs79294219,rs9266381,rs9266382,rs9532430,r…
Sum_eosinophil_basophil_counts	27863252	Tissues_shared:4_pan_cell	rs960709
Sum_eosinophil_basophil_counts	27863252	Tissues_shared:2_nonEC_specific	rs11741255,rs11959427,rs1322054,rs17709615,rs184713203,rs200702652,rs35902819,rs3809627,rs3821383,rs3900833,rs410867,rs7552136,rs7552154,rs8020739
Sum_eosinophil_basophil_counts	27863252	Tissues_shared:2_EC_specific	rs10160792,rs10204837,rs111413886,rs11236797,rs112449721,rs113071828,rs115820364,rs12762934,rs12876235,rs16859186,rs16917546,rs17417619,rs2107354,rs2107355,rs2155219,rs2811501,rs34455012,rs35260072,rs55646091,rs75526092,rs783621,rs7986796,rs7993214,rs9420589
Sum_eosinophil_basophil_counts	27863252	Tissues_shared:3_cell	rs1800795,rs2234052,rs2234053,rs35004258,rs4822025,rs4851566,rs4970966,rs677029,rs71388093,rs9607799
Sum_neutrophil_eosinophil_counts	27863252	All RELA peaks	chr17_38171029,rs1002774,rs1006192,rs10173538,rs1045929,rs10518743,rs10761779,rs10864368,rs1108301,rs11177615,rs112035122,rs11294795,rs113250378,rs11649549,rs11685464,rs11725704,rs117955557,rs11959427,rs11984494,rs12021623,rs12266014,rs12440045,rs12466496,rs12491473,rs12542907,rs13062681,rs13135867,rs13392166,rs14408,rs16882,rs16972296,rs17106203,rs17627711,rs17687755,rs2227322,rs2338021,rs243686…
Sum_neutrophil_eosinophil_counts	27863252	Top-ranking pre-TNFa:1	rs10518743,rs16972296,rs17687755,rs2338021,rs2879092,rs2879093,rs3213762,rs4703890
Sum_neutrophil_eosinophil_counts	27863252	Conservation(#_of_species_shared):1	rs1006192,rs10761779,rs10864368,rs11177615,rs112035122,rs11294795,rs113250378,rs11685464,rs11725704,rs117955557,rs11959427,rs12266014,rs12440045,rs12542907,rs13135867,rs14408,rs17106203,rs17627711,rs28521954,rs2979489,rs3033989,rs35260072,rs3740331,rs3784526,rs3806792,rs3841602,rs4029213,rs45446498,rs58687637,rs59114612,rs61558067,rs66885627,rs7168592,rs72652928,rs72699818,rs8073925
Sum_neutrophil_eosinophil_counts	27863252	Top-ranking post-TNFa:1	chr17_38171029,rs1045929,rs10518743,rs11984494,rs16972296,rs17687755,rs2227322,rs2436865,rs2814778,rs3213762,rs3806792,rs3888914,rs4074882,rs58687637,rs59114612,rs61558067,rs709591,rs709592,rs7550207
Sum_neutrophil_eosinophil_counts	27863252	Conservation(#_of_species_shared):3	chr17_38171029,rs10518743,rs11984494,rs13062681,rs16972296,rs17687755,rs2227322,rs2338021,rs2436865,rs2879092,rs2879093,rs4703890,rs5792235,rs67000082
Sum_neutrophil_eosinophil_counts	27863252	Conservation(#_of_species_shared):2	rs1002774,rs10173538,rs1045929,rs1108301,rs11649549,rs12021623,rs12466496,rs12491473,rs13392166,rs16882,rs2568569,rs2814778,rs3213762,rs3214838,rs35200265,rs385893,rs3888914,rs4074882,rs6601523,rs709591,rs709592,rs72726037,rs7550207,rs7628747,rs7640397,rs807937,rs9819371,rs992157
Sum_neutrophil_eosinophil_counts	27863252	Tissues_shared:1_HAEC_specific	rs1006192,rs112035122,rs11294795,rs113250378,rs11685464,rs117955557,rs12021623,rs12266014,rs12440045,rs12466496,rs12491473,rs12542907,rs13062681,rs13135867,rs13392166,rs14408,rs17106203,rs17627711,rs2568569,rs28521954,rs2979489,rs3033989,rs35200265,rs3740331,rs3784526,rs3841602,rs385893,rs4029213,rs45446498,rs66885627,rs67000082,rs7168592,rs72699818,rs72726037,rs7628747,rs7640397,rs8073925,rs9819…
Sum_neutrophil_eosinophil_counts	27863252	Tissues_shared:4_pan_cell
Sum_neutrophil_eosinophil_counts	27863252	Tissues_shared:2_nonEC_specific	chr17_38171029,rs10761779,rs11177615,rs11649549,rs11959427,rs16882,rs2227322,rs2338021,rs2879092,rs2879093,rs3214838,rs4703890,rs5792235,rs807937,rs992157
Sum_neutrophil_eosinophil_counts	27863252	Tissues_shared:2_EC_specific	rs1002774,rs1045929,rs10518743,rs10864368,rs1108301,rs11725704,rs16972296,rs17687755,rs2814778,rs3213762,rs35260072,rs58687637,rs59114612,rs61558067,rs6601523,rs709591,rs709592,rs7550207
Sum_neutrophil_eosinophil_counts	27863252	Tissues_shared:3_cell	rs10173538,rs11984494,rs2436865,rs3806792,rs3888914,rs4074882,rs72652928
Systemic_lupus_erythematosus	26502338, 18204098, 28714469, 24871463, 23053960, 29848360, 26316170, 19165918, 21408207, 27399966, 19838195, 26606652, 18204446, 18204447	All RELA peaks	chr7_73893563,rs10499197,rs1051115,rs10807029,rs10995021,rs1143679,rs114462124,rs1170443,rs1170444,rs1170445,rs117436392,rs1182968,rs12789751,rs12791871,rs12943902,rs140491,rs140852698,rs1635852,rs1883832,rs1887428,rs2002063,rs2297550,rs2302327,rs268120,rs3101018,rs3117582,rs3131383,rs3210879,rs35907548,rs3825180,rs41266779,rs41272536,rs4810485,rs5029924,rs5029939,rs56180112,rs56694743,rs6658406,…
Systemic_lupus_erythematosus	26502338, 18204098, 28714469, 24871463, 23053960, 29848360, 26316170, 19165918, 21408207, 27399966, 19838195, 26606652, 18204446, 18204447	Top-ranking pre-TNFa:1	rs5029924,rs960709
Systemic_lupus_erythematosus	26502338, 18204098, 28714469, 24871463, 23053960, 29848360, 26316170, 19165918, 21408207, 27399966, 19838195, 26606652, 18204446, 18204447	Conservation(#_of_species_shared):1	chr7_73893563,rs10807029,rs1143679,rs114462124,rs1182968,rs12789751,rs12791871,rs12943902,rs140491,rs1635852,rs1883832,rs2302327,rs3101018,rs3131383,rs3210879,rs35907548,rs3825180,rs41266779,rs4810485,rs56180112,rs67963613,rs6927172,rs7726414,rs79411652,rs9902966
Systemic_lupus_erythematosus	26502338, 18204098, 28714469, 24871463, 23053960, 29848360, 26316170, 19165918, 21408207, 27399966, 19838195, 26606652, 18204446, 18204447	Top-ranking post-TNFa:1	rs10499197,rs1143679,rs1883832,rs2297550,rs41272536,rs5029924,rs77480041,rs960709
Systemic_lupus_erythematosus	26502338, 18204098, 28714469, 24871463, 23053960, 29848360, 26316170, 19165918, 21408207, 27399966, 19838195, 26606652, 18204446, 18204447	Conservation(#_of_species_shared):3	rs1051115,rs140852698,rs1887428,rs3117582,rs5029924,rs5029939,rs56694743
Systemic_lupus_erythematosus	26502338, 18204098, 28714469, 24871463, 23053960, 29848360, 26316170, 19165918, 21408207, 27399966, 19838195, 26606652, 18204446, 18204447	Conservation(#_of_species_shared):2	rs10499197,rs10995021,rs1170443,rs1170444,rs1170445,rs117436392,rs2002063,rs2297550,rs268120,rs41272536,rs6658406,rs77480041,rs960709
Systemic_lupus_erythematosus	26502338, 18204098, 28714469, 24871463, 23053960, 29848360, 26316170, 19165918, 21408207, 27399966, 19838195, 26606652, 18204446, 18204447	Tissues_shared:1_HAEC_specific	chr7_73893563,rs1051115,rs114462124,rs1170443,rs1170444,rs1170445,rs12789751,rs12791871,rs140491,rs140852698,rs2002063,rs3101018,rs3131383,rs3210879,rs35907548,rs3825180,rs67963613,rs7726414,rs79411652,rs9902966
Systemic_lupus_erythematosus	26502338, 18204098, 28714469, 24871463, 23053960, 29848360, 26316170, 19165918, 21408207, 27399966, 19838195, 26606652, 18204446, 18204447	Tissues_shared:4_pan_cell	rs10499197,rs41272536,rs5029924,rs77480041,rs960709
Systemic_lupus_erythematosus	26502338, 18204098, 28714469, 24871463, 23053960, 29848360, 26316170, 19165918, 21408207, 27399966, 19838195, 26606652, 18204446, 18204447	Tissues_shared:2_nonEC_specific	rs10807029,rs10995021,rs117436392,rs1182968,rs12943902,rs1635852,rs1883832,rs1887428,rs2302327,rs268120,rs3117582,rs41266779,rs4810485,rs56180112,rs6658406
Systemic_lupus_erythematosus	26502338, 18204098, 28714469, 24871463, 23053960, 29848360, 26316170, 19165918, 21408207, 27399966, 19838195, 26606652, 18204446, 18204447	Tissues_shared:2_EC_specific	rs6927172
Systemic_lupus_erythematosus	26502338, 18204098, 28714469, 24871463, 23053960, 29848360, 26316170, 19165918, 21408207, 27399966, 19838195, 26606652, 18204446, 18204447	Tissues_shared:3_cell	rs1143679,rs2297550,rs5029939,rs56694743
Systemic_lupus_erythematosus_and_Systemic_sclerosis	23740937	All RELA peaks	rs10499197,rs1143679,rs1635852,rs28366020,rs4421941,rs7653734,rs79411652,rs953035,rs960709
Systemic_lupus_erythematosus_and_Systemic_sclerosis	23740937	Top-ranking pre-TNFa:1	rs960709
Systemic_lupus_erythematosus_and_Systemic_sclerosis	23740937	Conservation(#_of_species_shared):1	rs1143679,rs1635852,rs4421941,rs7653734,rs79411652,rs953035
Systemic_lupus_erythematosus_and_Systemic_sclerosis	23740937	Top-ranking post-TNFa:1	rs10499197,rs1143679,rs4421941,rs960709
Systemic_lupus_erythematosus_and_Systemic_sclerosis	23740937	Conservation(#_of_species_shared):3	rs28366020
Systemic_lupus_erythematosus_and_Systemic_sclerosis	23740937	Conservation(#_of_species_shared):2	rs10499197,rs960709
Systemic_lupus_erythematosus_and_Systemic_sclerosis	23740937	Tissues_shared:1_HAEC_specific	rs7653734,rs79411652
Systemic_lupus_erythematosus_and_Systemic_sclerosis	23740937	Tissues_shared:4_pan_cell	rs10499197,rs960709
Systemic_lupus_erythematosus_and_Systemic_sclerosis	23740937	Tissues_shared:2_nonEC_specific	rs1635852,rs28366020,rs953035
Systemic_lupus_erythematosus_and_Systemic_sclerosis	23740937	Tissues_shared:2_EC_specific
Systemic_lupus_erythematosus_and_Systemic_sclerosis	23740937	Tissues_shared:3_cell	rs1143679,rs4421941
Systemic_sclerosis	29293537, 28314753, 20383147, 21779181, 24387989, 21750679	All RELA peaks	rs2021889,rs535773,rs58474444,rs59926079,rs674313
Systemic_sclerosis	29293537, 28314753, 20383147, 21779181, 24387989, 21750679	Top-ranking pre-TNFa:1
Systemic_sclerosis	29293537, 28314753, 20383147, 21779181, 24387989, 21750679	Conservation(#_of_species_shared):1	rs2021889
Systemic_sclerosis	29293537, 28314753, 20383147, 21779181, 24387989, 21750679	Top-ranking post-TNFa:1	rs2021889,rs58474444,rs59926079
Systemic_sclerosis	29293537, 28314753, 20383147, 21779181, 24387989, 21750679	Conservation(#_of_species_shared):3
Systemic_sclerosis	29293537, 28314753, 20383147, 21779181, 24387989, 21750679	Conservation(#_of_species_shared):2	rs535773,rs58474444,rs59926079,rs674313
Systemic_sclerosis	29293537, 28314753, 20383147, 21779181, 24387989, 21750679	Tissues_shared:1_HAEC_specific
Systemic_sclerosis	29293537, 28314753, 20383147, 21779181, 24387989, 21750679	Tissues_shared:4_pan_cell
Systemic_sclerosis	29293537, 28314753, 20383147, 21779181, 24387989, 21750679	Tissues_shared:2_nonEC_specific
Systemic_sclerosis	29293537, 28314753, 20383147, 21779181, 24387989, 21750679	Tissues_shared:2_EC_specific
Systemic_sclerosis	29293537, 28314753, 20383147, 21779181, 24387989, 21750679	Tissues_shared:3_cell	rs2021889,rs535773,rs58474444,rs59926079,rs674313
Systolic_blood_pressure	28739976, 26390057, 28135244, 27618447, 19430479, 19430483, 26969751, 21909115	All RELA peaks	chr16_75467076,rs10100333,rs10107289,rs10481354,rs10927886,rs11072507,rs11077900,rs11860231,rs11862095,rs12028517,rs12138335,rs12478126,rs12905199,rs12906125,rs12917651,rs13112725,rs13306560,rs138682554,rs1450276,rs16907654,rs17292774,rs1739838,rs1763604,rs1918966,rs2122031,rs35314288,rs35346340,rs35619711,rs35787595,rs372189073,rs3784789,rs4245909,rs4321967,rs4387287,rs45594036,rs4666068,rs48414…
Systolic_blood_pressure	28739976, 26390057, 28135244, 27618447, 19430479, 19430483, 26969751, 21909115	Top-ranking pre-TNFa:1	rs7632040
Systolic_blood_pressure	28739976, 26390057, 28135244, 27618447, 19430479, 19430483, 26969751, 21909115	Conservation(#_of_species_shared):1	rs10100333,rs10481354,rs10927886,rs11077900,rs11860231,rs11862095,rs12138335,rs17292774,rs1739838,rs1763604,rs1918966,rs35314288,rs35619711,rs372189073,rs3784789,rs4245909,rs4666068,rs56298202,rs60376124,rs6547850,rs6547851,rs66504335,rs6677967,rs6776159,rs6792718,rs7549547,rs7551933,rs9309662,rs9891115
Systolic_blood_pressure	28739976, 26390057, 28135244, 27618447, 19430479, 19430483, 26969751, 21909115	Top-ranking post-TNFa:1	rs12905199,rs13112725,rs6547850,rs6547851,rs7632040,rs9309662
Systolic_blood_pressure	28739976, 26390057, 28135244, 27618447, 19430479, 19430483, 26969751, 21909115	Conservation(#_of_species_shared):3	chr16_75467076,rs12028517,rs12906125,rs12917651,rs13112725,rs138682554,rs35346340,rs35787595,rs4387287,rs4888409,rs7129220,rs813115,rs9549620,rs9549621
Systolic_blood_pressure	28739976, 26390057, 28135244, 27618447, 19430479, 19430483, 26969751, 21909115	Conservation(#_of_species_shared):2	rs10107289,rs11072507,rs12478126,rs12905199,rs13306560,rs1450276,rs16907654,rs2122031,rs4321967,rs45594036,rs4841434,rs56388530,rs6601523,rs6783294,rs73099903,rs7632040,rs7834466,rs7935257,rs7949974,rs9310379,rs9419958
Systolic_blood_pressure	28739976, 26390057, 28135244, 27618447, 19430479, 19430483, 26969751, 21909115	Tissues_shared:1_HAEC_specific	chr16_75467076,rs10100333,rs10481354,rs10927886,rs11072507,rs11077900,rs12478126,rs12917651,rs1450276,rs17292774,rs1739838,rs1763604,rs1918966,rs2122031,rs35619711,rs35787595,rs372189073,rs4387287,rs4666068,rs4841434,rs4888409,rs56298202,rs56388530,rs60376124,rs66504335,rs6677967,rs6776159,rs6792718,rs73099903,rs7549547,rs7551933,rs7935257,rs7949974,rs9310379,rs9549620,rs9549621,rs9891115
Systolic_blood_pressure	28739976, 26390057, 28135244, 27618447, 19430479, 19430483, 26969751, 21909115	Tissues_shared:4_pan_cell
Systolic_blood_pressure	28739976, 26390057, 28135244, 27618447, 19430479, 19430483, 26969751, 21909115	Tissues_shared:2_nonEC_specific	rs12138335,rs12905199,rs16907654,rs35314288,rs3784789,rs6783294,rs7129220,rs813115,rs9419958
Systolic_blood_pressure	28739976, 26390057, 28135244, 27618447, 19430479, 19430483, 26969751, 21909115	Tissues_shared:2_EC_specific	rs10107289,rs11860231,rs11862095,rs12028517,rs12906125,rs13112725,rs138682554,rs35346340,rs4245909,rs6547850,rs6547851,rs6601523,rs7834466,rs9309662
Systolic_blood_pressure	28739976, 26390057, 28135244, 27618447, 19430479, 19430483, 26969751, 21909115	Tissues_shared:3_cell	rs13306560,rs4321967,rs45594036,rs7632040
Telomere_length	24478790, 20139977, 23900074, 21573004, 23535734, 20421499, 23001564	All RELA peaks	rs10936599,rs11653041,rs12637184,rs2293607,rs3027160,rs3027172,rs34847803,rs3821383,rs4387287,rs72479723,rs77224069,rs78286057,rs79224651,rs9419958,rs9811216
Telomere_length	24478790, 20139977, 23900074, 21573004, 23535734, 20421499, 23001564	Top-ranking pre-TNFa:1
Telomere_length	24478790, 20139977, 23900074, 21573004, 23535734, 20421499, 23001564	Conservation(#_of_species_shared):1	rs11653041,rs12637184,rs77224069,rs9811216
Telomere_length	24478790, 20139977, 23900074, 21573004, 23535734, 20421499, 23001564	Top-ranking post-TNFa:1
Telomere_length	24478790, 20139977, 23900074, 21573004, 23535734, 20421499, 23001564	Conservation(#_of_species_shared):3	rs3027160,rs3027172,rs4387287,rs72479723,rs78286057,rs79224651
Telomere_length	24478790, 20139977, 23900074, 21573004, 23535734, 20421499, 23001564	Conservation(#_of_species_shared):2	rs10936599,rs2293607,rs34847803,rs3821383,rs9419958
Telomere_length	24478790, 20139977, 23900074, 21573004, 23535734, 20421499, 23001564	Tissues_shared:1_HAEC_specific	rs10936599,rs12637184,rs2293607,rs34847803,rs4387287,rs77224069,rs9811216
Telomere_length	24478790, 20139977, 23900074, 21573004, 23535734, 20421499, 23001564	Tissues_shared:4_pan_cell
Telomere_length	24478790, 20139977, 23900074, 21573004, 23535734, 20421499, 23001564	Tissues_shared:2_nonEC_specific	rs3027160,rs3027172,rs3821383,rs78286057,rs9419958
Telomere_length	24478790, 20139977, 23900074, 21573004, 23535734, 20421499, 23001564	Tissues_shared:2_EC_specific	rs72479723,rs79224651
Telomere_length	24478790, 20139977, 23900074, 21573004, 23535734, 20421499, 23001564	Tissues_shared:3_cell	rs11653041
Thyroid_cancer	22267200, 28195142, 23894154, 19198613, 25855579	All RELA peaks	rs10936599,rs12637184,rs17228058,rs17293632,rs17646763,rs2293607,rs34685262,rs34847803,rs35007589,rs35176048,rs36213229,rs3821383,rs4733128,rs4733129,rs73234136,rs7835688,rs9642727,rs9811216
Thyroid_cancer	22267200, 28195142, 23894154, 19198613, 25855579	Top-ranking pre-TNFa:1	rs34685262,rs35176048
Thyroid_cancer	22267200, 28195142, 23894154, 19198613, 25855579	Conservation(#_of_species_shared):1	rs12637184,rs17646763,rs7835688,rs9642727,rs9811216
Thyroid_cancer	22267200, 28195142, 23894154, 19198613, 25855579	Top-ranking post-TNFa:1	rs17293632,rs34685262,rs35176048
Thyroid_cancer	22267200, 28195142, 23894154, 19198613, 25855579	Conservation(#_of_species_shared):3	rs17228058,rs35007589
Thyroid_cancer	22267200, 28195142, 23894154, 19198613, 25855579	Conservation(#_of_species_shared):2	rs10936599,rs17293632,rs2293607,rs34685262,rs34847803,rs35176048,rs36213229,rs3821383,rs4733128,rs4733129,rs73234136
Thyroid_cancer	22267200, 28195142, 23894154, 19198613, 25855579	Tissues_shared:1_HAEC_specific	rs10936599,rs12637184,rs17228058,rs2293607,rs34847803,rs35007589,rs9642727,rs9811216
Thyroid_cancer	22267200, 28195142, 23894154, 19198613, 25855579	Tissues_shared:4_pan_cell
Thyroid_cancer	22267200, 28195142, 23894154, 19198613, 25855579	Tissues_shared:2_nonEC_specific	rs17646763,rs3821383,rs4733128,rs4733129,rs73234136,rs7835688
Thyroid_cancer	22267200, 28195142, 23894154, 19198613, 25855579	Tissues_shared:2_EC_specific
Thyroid_cancer	22267200, 28195142, 23894154, 19198613, 25855579	Tissues_shared:3_cell	rs17293632,rs34685262,rs35176048,rs36213229
Tonsillectomy	28928442, 27941131, 27182965	All RELA peaks	chr6_34212537,rs1076137,rs10849448,rs114760566,rs116836493,rs1883832,rs2238773,rs2272676,rs230492,rs230514,rs2428431,rs41269028,rs41298830,rs4810485,rs59440261,rs67080992,rs6927172,rs76119664,rs77988055,rs798488,rs798494,rs798495,rs80077929
Tonsillectomy	28928442, 27941131, 27182965	Top-ranking pre-TNFa:1	rs114760566,rs116836493,rs798494,rs798495
Tonsillectomy	28928442, 27941131, 27182965	Conservation(#_of_species_shared):1	chr6_34212537,rs1076137,rs114760566,rs116836493,rs1883832,rs2238773,rs230492,rs230514,rs41269028,rs41298830,rs4810485,rs59440261,rs6927172,rs80077929
Tonsillectomy	28928442, 27941131, 27182965	Top-ranking post-TNFa:1	chr6_34212537,rs114760566,rs116836493,rs1883832,rs798494,rs798495
Tonsillectomy	28928442, 27941131, 27182965	Conservation(#_of_species_shared):3	rs10849448,rs67080992
Tonsillectomy	28928442, 27941131, 27182965	Conservation(#_of_species_shared):2	rs2272676,rs2428431,rs76119664,rs77988055,rs798488,rs798494,rs798495
Tonsillectomy	28928442, 27941131, 27182965	Tissues_shared:1_HAEC_specific	rs2238773,rs230514,rs41269028,rs41298830,rs67080992,rs798488,rs80077929
Tonsillectomy	28928442, 27941131, 27182965	Tissues_shared:4_pan_cell	rs114760566,rs116836493,rs798494,rs798495
Tonsillectomy	28928442, 27941131, 27182965	Tissues_shared:2_nonEC_specific	rs10849448,rs1883832,rs2272676,rs2428431,rs4810485,rs59440261,rs76119664,rs77988055
Tonsillectomy	28928442, 27941131, 27182965	Tissues_shared:2_EC_specific	chr6_34212537,rs1076137,rs6927172
Tonsillectomy	28928442, 27941131, 27182965	Tissues_shared:3_cell	rs230492
Total_cholesterol_levels	29615537, 28548082, 28334899	All RELA peaks	rs1053438,rs10889356,rs11136337,rs11136339,rs11216911,rs11249249,rs112979447,rs1134029,rs11777239,rs11778018,rs11782331,rs11782433,rs11782890,rs11783772,rs11783799,rs11784417,rs11784501,rs1250259,rs12541377,rs174538,rs35200265,rs35260034,rs4073081,rs4073082,rs4337055,rs484084,rs55786556,rs55812715,rs55984967,rs56401356,rs5755674,rs5792235,rs5895792,rs6029588,rs61776810,rs62523994,rs62795562,rs631…
Total_cholesterol_levels	29615537, 28548082, 28334899	Top-ranking pre-TNFa:1	rs11136337,rs11782331,rs11782433,rs11783772,rs11783799,rs5755674,rs6989119
Total_cholesterol_levels	29615537, 28548082, 28334899	Conservation(#_of_species_shared):1	rs1053438,rs11777239,rs11782890,rs174538,rs35260034,rs4337055,rs55812715,rs55984967,rs61776810,rs62795562,rs631106,rs6507937,rs9834932
Total_cholesterol_levels	29615537, 28548082, 28334899	Top-ranking post-TNFa:1	rs11136337,rs11136339,rs112979447,rs11778018,rs11782331,rs11782433,rs11783772,rs11783799,rs11784501,rs12541377,rs174538,rs4073081,rs4073082,rs55786556,rs56401356,rs5755674,rs5895792,rs62523994,rs6989119,rs9834932
Total_cholesterol_levels	29615537, 28548082, 28334899	Conservation(#_of_species_shared):3	rs11136337,rs11136339,rs112979447,rs11782331,rs11782433,rs11783772,rs11783799,rs11784417,rs11784501,rs1250259,rs12541377,rs4073081,rs4073082,rs5792235,rs5895792,rs6989119,rs7818941,rs7832643
Total_cholesterol_levels	29615537, 28548082, 28334899	Conservation(#_of_species_shared):2	rs10889356,rs11216911,rs11249249,rs1134029,rs11778018,rs35200265,rs484084,rs55786556,rs56401356,rs5755674,rs6029588,rs62523994,rs7127978,rs7128198,rs7129071,rs760633
Total_cholesterol_levels	29615537, 28548082, 28334899	Tissues_shared:1_HAEC_specific	rs1053438,rs11216911,rs11249249,rs11777239,rs35200265,rs35260034,rs4337055,rs6029588,rs61776810,rs62795562,rs631106,rs6507937
Total_cholesterol_levels	29615537, 28548082, 28334899	Tissues_shared:4_pan_cell	rs11136337,rs11778018,rs11782331,rs11782433,rs11783772,rs11783799,rs55786556,rs56401356,rs5755674,rs62523994,rs6989119
Total_cholesterol_levels	29615537, 28548082, 28334899	Tissues_shared:2_nonEC_specific	rs10889356,rs1134029,rs11782890,rs1250259,rs174538,rs484084,rs55812715,rs55984967,rs5792235,rs7127978,rs7128198,rs7129071,rs760633
Total_cholesterol_levels	29615537, 28548082, 28334899	Tissues_shared:2_EC_specific	rs11784417,rs7818941,rs7832643
Total_cholesterol_levels	29615537, 28548082, 28334899	Tissues_shared:3_cell	rs11136339,rs112979447,rs11784501,rs12541377,rs4073081,rs4073082,rs5895792,rs9834932
Type_1_diabetes_and_autoimmune_thyroid_diseases	25936594	All RELA peaks	rs2523454,rs3101018,rs3117582,rs3131383
Type_1_diabetes_and_autoimmune_thyroid_diseases	25936594	Top-ranking pre-TNFa:1
Type_1_diabetes_and_autoimmune_thyroid_diseases	25936594	Conservation(#_of_species_shared):1	rs2523454,rs3101018,rs3131383
Type_1_diabetes_and_autoimmune_thyroid_diseases	25936594	Top-ranking post-TNFa:1
Type_1_diabetes_and_autoimmune_thyroid_diseases	25936594	Conservation(#_of_species_shared):3	rs3117582
Type_1_diabetes_and_autoimmune_thyroid_diseases	25936594	Conservation(#_of_species_shared):2
Type_1_diabetes_and_autoimmune_thyroid_diseases	25936594	Tissues_shared:1_HAEC_specific	rs3101018,rs3131383
Type_1_diabetes_and_autoimmune_thyroid_diseases	25936594	Tissues_shared:4_pan_cell
Type_1_diabetes_and_autoimmune_thyroid_diseases	25936594	Tissues_shared:2_nonEC_specific	rs2523454,rs3117582
Type_1_diabetes_and_autoimmune_thyroid_diseases	25936594	Tissues_shared:2_EC_specific
Type_1_diabetes_and_autoimmune_thyroid_diseases	25936594	Tissues_shared:3_cell
Ulcerative_colitis	18836448, 21297633, 28067908, 28008999, 19122664, 23128233, 25082827, 19915572, 26192919, 20848476, 20228798, 20228799	All RELA peaks	rs10185424,rs11236797,rs11416026,rs11557629,rs11574435,rs1170443,rs1170444,rs1170445,rs11741255,rs11742570,rs1182968,rs12757968,rs12946510,rs17080319,rs17080528,rs17228058,rs17293632,rs17523802,rs1800668,rs1887428,rs1902247,rs1974044,rs199581830,rs199777869,rs200968609,rs2155219,rs2227312,rs2227313,rs2272676,rs2286651,rs2304257,rs230492,rs230514,rs28645887,rs28691713,rs3130597,rs34455012,rs352600…
Ulcerative_colitis	18836448, 21297633, 28067908, 28008999, 19122664, 23128233, 25082827, 19915572, 26192919, 20848476, 20228798, 20228799	Top-ranking pre-TNFa:1	rs28645887,rs28691713,rs798494,rs798495
Ulcerative_colitis	18836448, 21297633, 28067908, 28008999, 19122664, 23128233, 25082827, 19915572, 26192919, 20848476, 20228798, 20228799	Conservation(#_of_species_shared):1	rs10185424,rs11557629,rs11574435,rs11742570,rs1182968,rs12757968,rs12946510,rs17080319,rs17080528,rs199581830,rs199777869,rs2227312,rs2227313,rs2286651,rs230492,rs230514,rs28645887,rs28691713,rs3130597,rs35260072,rs3842028,rs3869550,rs4486391,rs4851534,rs4870,rs56150947,rs6451494,rs67111717,rs67963613,rs6927172,rs73147632,rs734999,rs77874906,rs7788750
Ulcerative_colitis	18836448, 21297633, 28067908, 28008999, 19122664, 23128233, 25082827, 19915572, 26192919, 20848476, 20228798, 20228799	Top-ranking post-TNFa:1	rs11236797,rs11416026,rs11574435,rs11741255,rs17293632,rs17523802,rs199581830,rs200968609,rs2155219,rs2304257,rs28645887,rs28691713,rs3130597,rs34455012,rs35675666,rs3766606,rs3842028,rs4330804,rs4486391,rs4943780,rs73147632,rs734999,rs7788750,rs798494,rs798495
Ulcerative_colitis	18836448, 21297633, 28067908, 28008999, 19122664, 23128233, 25082827, 19915572, 26192919, 20848476, 20228798, 20228799	Conservation(#_of_species_shared):3	rs17228058,rs17523802,rs1887428,rs200968609,rs2304257,rs35675666,rs35731977,rs3766606,rs6584281,rs6584282,rs66952042,rs7917446
Ulcerative_colitis	18836448, 21297633, 28067908, 28008999, 19122664, 23128233, 25082827, 19915572, 26192919, 20848476, 20228798, 20228799	Conservation(#_of_species_shared):2	rs11236797,rs11416026,rs1170443,rs1170444,rs1170445,rs11741255,rs17293632,rs1800668,rs1902247,rs1974044,rs2155219,rs2272676,rs34455012,rs4267438,rs4330804,rs4943780,rs5837549,rs62075562,rs6871591,rs72634258,rs76119664,rs798488,rs798494,rs798495
Ulcerative_colitis	18836448, 21297633, 28067908, 28008999, 19122664, 23128233, 25082827, 19915572, 26192919, 20848476, 20228798, 20228799	Tissues_shared:1_HAEC_specific	rs10185424,rs1170443,rs1170444,rs1170445,rs12757968,rs17080528,rs17228058,rs2286651,rs230514,rs3842028,rs4851534,rs4870,rs62075562,rs6584281,rs6584282,rs66952042,rs67111717,rs67963613,rs7917446,rs798488
Ulcerative_colitis	18836448, 21297633, 28067908, 28008999, 19122664, 23128233, 25082827, 19915572, 26192919, 20848476, 20228798, 20228799	Tissues_shared:4_pan_cell	rs1902247,rs2304257,rs28645887,rs28691713,rs5837549,rs798494,rs798495
Ulcerative_colitis	18836448, 21297633, 28067908, 28008999, 19122664, 23128233, 25082827, 19915572, 26192919, 20848476, 20228798, 20228799	Tissues_shared:2_nonEC_specific	rs11416026,rs11557629,rs11741255,rs1182968,rs12946510,rs17080319,rs1800668,rs1887428,rs1974044,rs2227312,rs2227313,rs2272676,rs3130597,rs35731977,rs3869550,rs4943780,rs76119664,rs77874906
Ulcerative_colitis	18836448, 21297633, 28067908, 28008999, 19122664, 23128233, 25082827, 19915572, 26192919, 20848476, 20228798, 20228799	Tissues_shared:2_EC_specific	rs11236797,rs11574435,rs11742570,rs199777869,rs2155219,rs34455012,rs35260072,rs4486391,rs56150947,rs6451494,rs6927172,rs72634258,rs734999
Ulcerative_colitis	18836448, 21297633, 28067908, 28008999, 19122664, 23128233, 25082827, 19915572, 26192919, 20848476, 20228798, 20228799	Tissues_shared:3_cell	rs17293632,rs17523802,rs199581830,rs200968609,rs230492,rs35675666,rs3766606,rs4267438,rs4330804,rs6871591,rs73147632,rs7788750
Vertical_cup_disc_ratio	20548946, 25241763, 28073927	All RELA peaks	rs10151339,rs11227206,rs114503346,rs117012610,rs1346,rs17658057,rs2920282,rs2976386,rs2978980,rs301791,rs301792,rs3118379,rs5752775,rs5995442,rs5995443,rs6475604,rs6764184,rs839241
Vertical_cup_disc_ratio	20548946, 25241763, 28073927	Top-ranking pre-TNFa:1
Vertical_cup_disc_ratio	20548946, 25241763, 28073927	Conservation(#_of_species_shared):1	rs2920282,rs2976386,rs2978980,rs301791,rs301792,rs3118379,rs5995442,rs5995443
Vertical_cup_disc_ratio	20548946, 25241763, 28073927	Top-ranking post-TNFa:1	rs114503346,rs1346,rs2920282,rs2976386,rs2978980
Vertical_cup_disc_ratio	20548946, 25241763, 28073927	Conservation(#_of_species_shared):3	rs114503346,rs117012610
Vertical_cup_disc_ratio	20548946, 25241763, 28073927	Conservation(#_of_species_shared):2	rs10151339,rs11227206,rs1346,rs17658057,rs5752775,rs6475604,rs6764184,rs839241
Vertical_cup_disc_ratio	20548946, 25241763, 28073927	Tissues_shared:1_HAEC_specific	rs17658057,rs5752775,rs5995442,rs5995443,rs6764184,rs839241
Vertical_cup_disc_ratio	20548946, 25241763, 28073927	Tissues_shared:4_pan_cell	rs1346
Vertical_cup_disc_ratio	20548946, 25241763, 28073927	Tissues_shared:2_nonEC_specific	rs10151339,rs11227206,rs114503346,rs301791,rs301792
Vertical_cup_disc_ratio	20548946, 25241763, 28073927	Tissues_shared:2_EC_specific	rs3118379,rs6475604
Vertical_cup_disc_ratio	20548946, 25241763, 28073927	Tissues_shared:3_cell	rs117012610,rs2920282,rs2976386,rs2978980
Vitiligo	20410501, 27723757, 22561518, 21326295	All RELA peaks	chr6_29933945,chr6_29933947,rs10116520,rs10200159,rs1071743,rs11097747,rs1136683,rs1136702,rs12192148,rs12379417,rs140030461,rs1499894,rs1499895,rs16830002,rs16830004,rs17882350,rs17885299,rs202634,rs202635,rs2234052,rs2234053,rs2247325,rs229531,rs2510066,rs2850330,rs2850331,rs3104244,rs3111309,rs34380337,rs34813703,rs3903160,rs41546314,rs4391295,rs4538750,rs4807000,rs4822025,rs55736314,rs5845323…
Vitiligo	20410501, 27723757, 22561518, 21326295	Top-ranking pre-TNFa:1	rs1071743,rs1136683,rs1136702,rs17882350,rs17885299,rs41546314,rs4807000,rs55736314,rs7254729
Vitiligo	20410501, 27723757, 22561518, 21326295	Conservation(#_of_species_shared):1	chr6_29933945,chr6_29933947,rs1071743,rs11097747,rs1136683,rs1136702,rs12192148,rs1499894,rs1499895,rs16830002,rs16830004,rs17882350,rs17885299,rs229531,rs2850330,rs2850331,rs3104244,rs3111309,rs3903160,rs41546314,rs4391295,rs4538750,rs58924738,rs6448200,rs6583331,rs66559829,rs6778026,rs6852722,rs6914900,rs6935024,rs6935053,rs6935189,rs6935198,rs867234,rs885654,rs9357088,rs9393984,rs975484
Vitiligo	20410501, 27723757, 22561518, 21326295	Top-ranking post-TNFa:1	rs1071743,rs1136683,rs1136702,rs17882350,rs17885299,rs2234052,rs2234053,rs2510066,rs41546314,rs4391295,rs4538750,rs4807000,rs4822025,rs7254729,rs9607799
Vitiligo	20410501, 27723757, 22561518, 21326295	Conservation(#_of_species_shared):3	rs2510066
Vitiligo	20410501, 27723757, 22561518, 21326295	Conservation(#_of_species_shared):2	rs10116520,rs10200159,rs12379417,rs140030461,rs202634,rs202635,rs2234052,rs2234053,rs2247325,rs34380337,rs34813703,rs4807000,rs4822025,rs55736314,rs5845323,rs60031276,rs7254729,rs9607799
Vitiligo	20410501, 27723757, 22561518, 21326295	Tissues_shared:1_HAEC_specific	chr6_29933945,chr6_29933947,rs10116520,rs11097747,rs12192148,rs12379417,rs1499894,rs1499895,rs2247325,rs229531,rs3104244,rs3111309,rs34813703,rs4391295,rs4538750,rs5845323,rs60031276,rs6448200,rs6778026,rs6852722,rs6914900,rs6935024,rs6935053,rs6935189,rs6935198
Vitiligo	20410501, 27723757, 22561518, 21326295	Tissues_shared:4_pan_cell	rs1071743,rs1136683,rs1136702,rs17882350,rs17885299,rs41546314,rs4807000,rs7254729
Vitiligo	20410501, 27723757, 22561518, 21326295	Tissues_shared:2_nonEC_specific	rs10200159,rs140030461,rs202634,rs202635,rs2850330,rs2850331,rs34380337,rs6583331,rs66559829,rs975484
Vitiligo	20410501, 27723757, 22561518, 21326295	Tissues_shared:2_EC_specific	rs3903160,rs55736314,rs9357088,rs9393984
Vitiligo	20410501, 27723757, 22561518, 21326295	Tissues_shared:3_cell	rs16830002,rs16830004,rs2234052,rs2234053,rs2510066,rs4822025,rs58924738,rs867234,rs885654,rs9607799
Waist_circumference_adjusted_for_BMI_adjusted_for_smoking_behaviour	28443625	All RELA peaks	chr7_92262938,rs10087031,rs10786691,rs10883753,rs10883756,rs11121529,rs11191352,rs11595170,rs116662391,rs12370271,rs12371974,rs12624197,rs13106087,rs1355603,rs140590274,rs1518492,rs1635853,rs1874883,rs2076600,rs2214441,rs2214442,rs2281880,rs2282978,rs2294764,rs2370576,rs2503111,rs2871960,rs2887797,rs36008569,rs3743347,rs3846055,rs4613961,rs4639001,rs59912996,rs67163711,rs6768300,rs6917995,rs70752…
Waist_circumference_adjusted_for_BMI_adjusted_for_smoking_behaviour	28443625	Top-ranking pre-TNFa:1
Waist_circumference_adjusted_for_BMI_adjusted_for_smoking_behaviour	28443625	Conservation(#_of_species_shared):1	rs10087031,rs11595170,rs116662391,rs13106087,rs1355603,rs1635853,rs2281880,rs2503111,rs2887797,rs3846055,rs4613961,rs4639001,rs59912996,rs6917995,rs71561434,rs8038652,rs9435732
Waist_circumference_adjusted_for_BMI_adjusted_for_smoking_behaviour	28443625	Top-ranking post-TNFa:1	rs10786691,rs11595170,rs2282978
Waist_circumference_adjusted_for_BMI_adjusted_for_smoking_behaviour	28443625	Conservation(#_of_species_shared):3	chr7_92262938,rs10786691,rs10883753,rs11191352,rs12624197,rs140590274,rs1874883,rs2282978,rs2370576,rs2871960,rs6768300,rs7087984,rs7908249
Waist_circumference_adjusted_for_BMI_adjusted_for_smoking_behaviour	28443625	Conservation(#_of_species_shared):2	rs10883756,rs11121529,rs12370271,rs12371974,rs1518492,rs2076600,rs2214441,rs2214442,rs2294764,rs36008569,rs3743347,rs67163711,rs7075269,rs7247222,rs7456987,rs9860730
Waist_circumference_adjusted_for_BMI_adjusted_for_smoking_behaviour	28443625	Tissues_shared:1_HAEC_specific	rs10087031,rs10883756,rs116662391,rs12370271,rs12371974,rs12624197,rs2076600,rs2281880,rs2294764,rs2503111,rs2871960,rs2887797,rs36008569,rs4613961,rs4639001,rs59912996,rs67163711,rs6917995,rs7075269,rs71561434,rs7247222,rs8038652,rs9435732
Waist_circumference_adjusted_for_BMI_adjusted_for_smoking_behaviour	28443625	Tissues_shared:4_pan_cell	rs2282978
Waist_circumference_adjusted_for_BMI_adjusted_for_smoking_behaviour	28443625	Tissues_shared:2_nonEC_specific	rs10786691,rs10883753,rs11121529,rs11191352,rs140590274,rs1518492,rs1635853,rs6768300,rs7087984,rs7908249,rs9860730
Waist_circumference_adjusted_for_BMI_adjusted_for_smoking_behaviour	28443625	Tissues_shared:2_EC_specific	rs11595170,rs13106087,rs1355603,rs3743347,rs3846055
Waist_circumference_adjusted_for_BMI_adjusted_for_smoking_behaviour	28443625	Tissues_shared:3_cell	chr7_92262938,rs1874883,rs2214441,rs2214442,rs2370576,rs7456987
Waist_circumference_adjusted_for_body_mass_index	25673412, 28448500	All RELA peaks	chr5_173315416,rs1029871,rs10786691,rs10842707,rs10883753,rs10883756,rs11191352,rs11280945,rs11412280,rs11595170,rs12370271,rs12371974,rs13106087,rs1355603,rs140590274,rs143746709,rs144869372,rs1465370,rs1518492,rs17009529,rs17695555,rs1866268,rs1874883,rs2076600,rs2192932,rs2214441,rs2214442,rs2281880,rs2294764,rs2304892,rs2370576,rs2503111,rs2871960,rs2887797,rs35447745,rs36008569,rs3743347,rs3…
Waist_circumference_adjusted_for_body_mass_index	25673412, 28448500	Top-ranking pre-TNFa:1	rs798494,rs798495
Waist_circumference_adjusted_for_body_mass_index	25673412, 28448500	Conservation(#_of_species_shared):1	rs1029871,rs10842707,rs11412280,rs11595170,rs13106087,rs1355603,rs144869372,rs1465370,rs17009529,rs17695555,rs2281880,rs2304892,rs2503111,rs2887797,rs35447745,rs3846055,rs3920857,rs4639001,rs62021165,rs6437061,rs6698945,rs6917995,rs7132434,rs71561434,rs7191318,rs72812811,rs74021482,rs7731717,rs8038652,rs9431425,rs9435732
Waist_circumference_adjusted_for_body_mass_index	25673412, 28448500	Top-ranking post-TNFa:1	rs10786691,rs11595170,rs143746709,rs1866268,rs2192932,rs57668887,rs606452,rs798494,rs798495
Waist_circumference_adjusted_for_body_mass_index	25673412, 28448500	Conservation(#_of_species_shared):3	chr5_173315416,rs10786691,rs10883753,rs11191352,rs140590274,rs143746709,rs1866268,rs1874883,rs2192932,rs2370576,rs2871960,rs3823752,rs606452,rs7087984,rs741677,rs7908249
Waist_circumference_adjusted_for_body_mass_index	25673412, 28448500	Conservation(#_of_species_shared):2	rs10883756,rs11280945,rs12370271,rs12371974,rs1518492,rs2076600,rs2214441,rs2214442,rs2294764,rs36008569,rs3743347,rs57668887,rs5786380,rs630648,rs67163711,rs673002,rs7075269,rs7247222,rs7456987,rs798488,rs798494,rs798495
Waist_circumference_adjusted_for_body_mass_index	25673412, 28448500	Tissues_shared:1_HAEC_specific	rs10842707,rs10883756,rs12370271,rs12371974,rs144869372,rs17009529,rs17695555,rs2076600,rs2281880,rs2294764,rs2304892,rs2503111,rs2871960,rs2887797,rs35447745,rs36008569,rs3920857,rs4639001,rs62021165,rs6437061,rs67163711,rs6917995,rs7075269,rs71561434,rs7247222,rs72812811,rs74021482,rs741677,rs798488,rs8038652,rs9431425,rs9435732
Waist_circumference_adjusted_for_body_mass_index	25673412, 28448500	Tissues_shared:4_pan_cell	rs2192932,rs798494,rs798495
Waist_circumference_adjusted_for_body_mass_index	25673412, 28448500	Tissues_shared:2_nonEC_specific	chr5_173315416,rs10786691,rs10883753,rs11191352,rs11412280,rs140590274,rs1465370,rs1518492,rs1866268,rs3823752,rs5786380,rs7087984,rs7132434,rs7191318,rs7731717,rs7908249
Waist_circumference_adjusted_for_body_mass_index	25673412, 28448500	Tissues_shared:2_EC_specific	rs1029871,rs11595170,rs13106087,rs1355603,rs3743347,rs3846055,rs6698945
Waist_circumference_adjusted_for_body_mass_index	25673412, 28448500	Tissues_shared:3_cell	rs11280945,rs143746709,rs1874883,rs2214441,rs2214442,rs2370576,rs57668887,rs606452,rs630648,rs673002,rs7456987
Waist_to_hip_ratio_adjusted_for_BMI	26426971	All RELA peaks	chr1_154989823,chr5_173315416,rs10487278,rs10842707,rs1108842,rs11231138,rs11231144,rs11718169,rs12245995,rs12798970,rs1294404,rs13133548,rs13406361,rs13431546,rs13432218,rs143383,rs144762405,rs144869372,rs17695555,rs1872113,rs1886692,rs1886693,rs2428549,rs2503111,rs2509967,rs2509982,rs2512562,rs2512563,rs2925979,rs35156678,rs35880596,rs3795159,rs3842525,rs56724294,rs61296092,rs6778532,rs6786987,…
Waist_to_hip_ratio_adjusted_for_BMI	26426971	Top-ranking pre-TNFa:1	rs11718169,rs56724294,rs6795831
Waist_to_hip_ratio_adjusted_for_BMI	26426971	Conservation(#_of_species_shared):1	chr1_154989823,rs10842707,rs12798970,rs1294404,rs13133548,rs13406361,rs13431546,rs13432218,rs144762405,rs144869372,rs17695555,rs1886692,rs1886693,rs2503111,rs2925979,rs35156678,rs35880596,rs3795159,rs7081678,rs7085067,rs7132434,rs714515,rs72812811,rs768019,rs7731717,rs9811614
Waist_to_hip_ratio_adjusted_for_BMI	26426971	Top-ranking post-TNFa:1	rs11718169,rs12245995,rs2428549,rs2509967,rs2509982,rs2512562,rs56724294,rs6795831,rs7081678,rs7085067,rs9425291
Waist_to_hip_ratio_adjusted_for_BMI	26426971	Conservation(#_of_species_shared):3	chr5_173315416,rs2428549,rs2509967,rs2509982,rs2512562,rs61296092
Waist_to_hip_ratio_adjusted_for_BMI	26426971	Conservation(#_of_species_shared):2	rs10487278,rs1108842,rs11231138,rs11231144,rs11718169,rs12245995,rs143383,rs1872113,rs2512563,rs3842525,rs56724294,rs6778532,rs6786987,rs6795831,rs7247222,rs9425291,rs9860730
Waist_to_hip_ratio_adjusted_for_BMI	26426971	Tissues_shared:1_HAEC_specific	rs10842707,rs1108842,rs11231138,rs11231144,rs13133548,rs144869372,rs17695555,rs1872113,rs2503111,rs2512563,rs2925979,rs35156678,rs35880596,rs3795159,rs6778532,rs714515,rs7247222,rs72812811,rs768019,rs9811614
Waist_to_hip_ratio_adjusted_for_BMI	26426971	Tissues_shared:4_pan_cell
Waist_to_hip_ratio_adjusted_for_BMI	26426971	Tissues_shared:2_nonEC_specific	chr1_154989823,chr5_173315416,rs10487278,rs12798970,rs1294404,rs143383,rs1886692,rs1886693,rs3842525,rs7081678,rs7085067,rs7132434,rs7731717,rs9860730
Waist_to_hip_ratio_adjusted_for_BMI	26426971	Tissues_shared:2_EC_specific	rs11718169,rs12245995,rs13406361,rs13431546,rs13432218,rs144762405,rs2428549,rs2509967,rs2509982,rs2512562,rs56724294,rs61296092,rs6795831
Waist_to_hip_ratio_adjusted_for_BMI	26426971	Tissues_shared:3_cell	rs6786987,rs9425291
Waist_to_hip_ratio_adjusted_for_BMI_adjusted_for_smoking_behaviour	28443625	All RELA peaks	chr6_31239270,rs1050451,rs10684551,rs10842707,rs1108842,rs11718169,rs1294404,rs13406361,rs13431546,rs13432218,rs144762405,rs1872113,rs2308525,rs2524092,rs2524093,rs2844622,rs2925979,rs35200265,rs367718588,rs56724294,rs6778532,rs6786987,rs6795831,rs6982502,rs7132434,rs714515,rs768019,rs7767581,rs9264663,rs9264664,rs9264665,rs9264671,rs9264674,rs9425291,rs979165,rs9811614,rs9860730
Waist_to_hip_ratio_adjusted_for_BMI_adjusted_for_smoking_behaviour	28443625	Top-ranking pre-TNFa:1	rs11718169,rs56724294,rs6795831
Waist_to_hip_ratio_adjusted_for_BMI_adjusted_for_smoking_behaviour	28443625	Conservation(#_of_species_shared):1	chr6_31239270,rs1050451,rs10684551,rs10842707,rs1294404,rs13406361,rs13431546,rs13432218,rs144762405,rs2308525,rs2524092,rs2524093,rs2844622,rs2925979,rs367718588,rs7132434,rs714515,rs768019,rs7767581,rs9264663,rs9264664,rs9264665,rs9264671,rs9264674,rs9811614
Waist_to_hip_ratio_adjusted_for_BMI_adjusted_for_smoking_behaviour	28443625	Top-ranking post-TNFa:1	rs11718169,rs56724294,rs6795831,rs9425291
Waist_to_hip_ratio_adjusted_for_BMI_adjusted_for_smoking_behaviour	28443625	Conservation(#_of_species_shared):3
Waist_to_hip_ratio_adjusted_for_BMI_adjusted_for_smoking_behaviour	28443625	Conservation(#_of_species_shared):2	rs1108842,rs11718169,rs1872113,rs35200265,rs56724294,rs6778532,rs6786987,rs6795831,rs6982502,rs9425291,rs979165,rs9860730
Waist_to_hip_ratio_adjusted_for_BMI_adjusted_for_smoking_behaviour	28443625	Tissues_shared:1_HAEC_specific	rs10842707,rs1108842,rs1872113,rs2925979,rs35200265,rs6778532,rs6982502,rs714515,rs768019,rs9811614
Waist_to_hip_ratio_adjusted_for_BMI_adjusted_for_smoking_behaviour	28443625	Tissues_shared:4_pan_cell
Waist_to_hip_ratio_adjusted_for_BMI_adjusted_for_smoking_behaviour	28443625	Tissues_shared:2_nonEC_specific	chr6_31239270,rs1050451,rs10684551,rs1294404,rs2308525,rs2524092,rs2524093,rs2844622,rs367718588,rs7132434,rs7767581,rs9264663,rs9264664,rs9264665,rs9264671,rs9264674,rs979165,rs9860730
Waist_to_hip_ratio_adjusted_for_BMI_adjusted_for_smoking_behaviour	28443625	Tissues_shared:2_EC_specific	rs11718169,rs13406361,rs13431546,rs13432218,rs144762405,rs56724294,rs6795831
Waist_to_hip_ratio_adjusted_for_BMI_adjusted_for_smoking_behaviour	28443625	Tissues_shared:3_cell	rs6786987,rs9425291
Waist_to_hip_ratio_adjusted_for_BMI_age_50	26426971	All RELA peaks	rs10842707,rs11718169,rs1294404,rs1872113,rs56724294,rs6778532,rs6786987,rs6795831,rs7132434,rs979165,rs9811614,rs9860730
Waist_to_hip_ratio_adjusted_for_BMI_age_50	26426971	Top-ranking pre-TNFa:1	rs11718169,rs56724294,rs6795831
Waist_to_hip_ratio_adjusted_for_BMI_age_50	26426971	Conservation(#_of_species_shared):1	rs10842707,rs1294404,rs7132434,rs9811614
Waist_to_hip_ratio_adjusted_for_BMI_age_50	26426971	Top-ranking post-TNFa:1	rs11718169,rs56724294,rs6795831
Waist_to_hip_ratio_adjusted_for_BMI_age_50	26426971	Conservation(#_of_species_shared):3
Waist_to_hip_ratio_adjusted_for_BMI_age_50	26426971	Conservation(#_of_species_shared):2	rs11718169,rs1872113,rs56724294,rs6778532,rs6786987,rs6795831,rs979165,rs9860730
Waist_to_hip_ratio_adjusted_for_BMI_age_50	26426971	Tissues_shared:1_HAEC_specific	rs10842707,rs1872113,rs6778532,rs9811614
Waist_to_hip_ratio_adjusted_for_BMI_age_50	26426971	Tissues_shared:4_pan_cell
Waist_to_hip_ratio_adjusted_for_BMI_age_50	26426971	Tissues_shared:2_nonEC_specific	rs1294404,rs7132434,rs979165,rs9860730
Waist_to_hip_ratio_adjusted_for_BMI_age_50	26426971	Tissues_shared:2_EC_specific	rs11718169,rs56724294,rs6795831
Waist_to_hip_ratio_adjusted_for_BMI_age_50	26426971	Tissues_shared:3_cell	rs6786987
Waist_to_hip_ratio_adjusted_for_BMI_x_sex_x_age_interaction_4df_test	26426971	All RELA peaks	chr1_154989823,chr5_173315416,rs10842707,rs11718169,rs12489828,rs12505266,rs1294404,rs13133548,rs13406361,rs13431546,rs13432218,rs143383,rs144762405,rs144869372,rs17695555,rs1872113,rs1886692,rs1886693,rs2503111,rs2925979,rs3795159,rs3842525,rs56154935,rs56724294,rs6060266,rs6778532,rs6786987,rs6795831,rs7132434,rs714515,rs72812811,rs7614981,rs7636227,rs768019,rs7731717,rs9425291,rs979165,rs98116…
Waist_to_hip_ratio_adjusted_for_BMI_x_sex_x_age_interaction_4df_test	26426971	Top-ranking pre-TNFa:1	rs11718169,rs56724294,rs6795831
Waist_to_hip_ratio_adjusted_for_BMI_x_sex_x_age_interaction_4df_test	26426971	Conservation(#_of_species_shared):1	chr1_154989823,rs10842707,rs12505266,rs1294404,rs13133548,rs13406361,rs13431546,rs13432218,rs144762405,rs144869372,rs17695555,rs1886692,rs1886693,rs2503111,rs2925979,rs3795159,rs56154935,rs6060266,rs7132434,rs714515,rs72812811,rs768019,rs7731717,rs9811614
Waist_to_hip_ratio_adjusted_for_BMI_x_sex_x_age_interaction_4df_test	26426971	Top-ranking post-TNFa:1	rs11718169,rs56724294,rs6795831,rs9425291
Waist_to_hip_ratio_adjusted_for_BMI_x_sex_x_age_interaction_4df_test	26426971	Conservation(#_of_species_shared):3	chr5_173315416,rs12489828,rs7614981,rs7636227
Waist_to_hip_ratio_adjusted_for_BMI_x_sex_x_age_interaction_4df_test	26426971	Conservation(#_of_species_shared):2	rs11718169,rs143383,rs1872113,rs3842525,rs56724294,rs6778532,rs6786987,rs6795831,rs9425291,rs979165,rs9860730
Waist_to_hip_ratio_adjusted_for_BMI_x_sex_x_age_interaction_4df_test	26426971	Tissues_shared:1_HAEC_specific	rs10842707,rs13133548,rs144869372,rs17695555,rs1872113,rs2503111,rs2925979,rs3795159,rs6060266,rs6778532,rs714515,rs72812811,rs768019,rs9811614
Waist_to_hip_ratio_adjusted_for_BMI_x_sex_x_age_interaction_4df_test	26426971	Tissues_shared:4_pan_cell
Waist_to_hip_ratio_adjusted_for_BMI_x_sex_x_age_interaction_4df_test	26426971	Tissues_shared:2_nonEC_specific	chr1_154989823,chr5_173315416,rs1294404,rs143383,rs1886692,rs1886693,rs3842525,rs7132434,rs7731717,rs979165,rs9860730
Waist_to_hip_ratio_adjusted_for_BMI_x_sex_x_age_interaction_4df_test	26426971	Tissues_shared:2_EC_specific	rs11718169,rs12489828,rs13406361,rs13431546,rs13432218,rs144762405,rs56724294,rs6795831,rs7614981,rs7636227
Waist_to_hip_ratio_adjusted_for_BMI_x_sex_x_age_interaction_4df_test	26426971	Tissues_shared:3_cell	rs12505266,rs56154935,rs6786987,rs9425291
Waist_to_hip_ratio_adjusted_for_body_mass_index	28270201, 28448500, 25673412, 28430825	All RELA peaks	chr1_154989823,chr5_173315416,rs10842707,rs1108842,rs11231138,rs11231144,rs11231694,rs11718169,rs12798970,rs1294404,rs13133548,rs13406361,rs13431546,rs13432218,rs143383,rs144762405,rs144869372,rs17695555,rs1862689,rs1872113,rs1886692,rs1886693,rs2428549,rs2503111,rs2509967,rs2509982,rs2512562,rs2512563,rs2925979,rs3116591,rs35156678,rs35880596,rs3795159,rs3842525,rs56724294,rs61296092,rs6778532,r…
Waist_to_hip_ratio_adjusted_for_body_mass_index	28270201, 28448500, 25673412, 28430825	Top-ranking pre-TNFa:1	rs11718169,rs56724294,rs6795831
Waist_to_hip_ratio_adjusted_for_body_mass_index	28270201, 28448500, 25673412, 28430825	Conservation(#_of_species_shared):1	chr1_154989823,rs10842707,rs12798970,rs1294404,rs13133548,rs13406361,rs13431546,rs13432218,rs144762405,rs144869372,rs17695555,rs1862689,rs1886692,rs1886693,rs2503111,rs2925979,rs35156678,rs35880596,rs3795159,rs7132434,rs714515,rs71945312,rs72812811,rs768019,rs7731717,rs9811614
Waist_to_hip_ratio_adjusted_for_body_mass_index	28270201, 28448500, 25673412, 28430825	Top-ranking post-TNFa:1	rs11718169,rs2428549,rs2509967,rs2509982,rs2512562,rs56724294,rs6795831,rs71945312,rs9425291
Waist_to_hip_ratio_adjusted_for_body_mass_index	28270201, 28448500, 25673412, 28430825	Conservation(#_of_species_shared):3	chr5_173315416,rs2428549,rs2509967,rs2509982,rs2512562,rs61296092
Waist_to_hip_ratio_adjusted_for_body_mass_index	28270201, 28448500, 25673412, 28430825	Conservation(#_of_species_shared):2	rs1108842,rs11231138,rs11231144,rs11231694,rs11718169,rs143383,rs1872113,rs2512563,rs3116591,rs3842525,rs56724294,rs6778532,rs6786987,rs6795831,rs7247222,rs9425291,rs9860730
Waist_to_hip_ratio_adjusted_for_body_mass_index	28270201, 28448500, 25673412, 28430825	Tissues_shared:1_HAEC_specific	rs10842707,rs1108842,rs11231138,rs11231144,rs13133548,rs144869372,rs17695555,rs1862689,rs1872113,rs2503111,rs2512563,rs2925979,rs3116591,rs35156678,rs35880596,rs3795159,rs6778532,rs714515,rs7247222,rs72812811,rs768019,rs9811614
Waist_to_hip_ratio_adjusted_for_body_mass_index	28270201, 28448500, 25673412, 28430825	Tissues_shared:4_pan_cell
Waist_to_hip_ratio_adjusted_for_body_mass_index	28270201, 28448500, 25673412, 28430825	Tissues_shared:2_nonEC_specific	chr1_154989823,chr5_173315416,rs11231694,rs12798970,rs1294404,rs143383,rs1886692,rs1886693,rs3842525,rs7132434,rs7731717,rs9860730
Waist_to_hip_ratio_adjusted_for_body_mass_index	28270201, 28448500, 25673412, 28430825	Tissues_shared:2_EC_specific	rs11718169,rs13406361,rs13431546,rs13432218,rs144762405,rs2428549,rs2509967,rs2509982,rs2512562,rs56724294,rs61296092,rs6795831,rs71945312
Waist_to_hip_ratio_adjusted_for_body_mass_index	28270201, 28448500, 25673412, 28430825	Tissues_shared:3_cell	rs6786987,rs9425291
White_blood_cell_count	22037903, 21738480, 21738479, 28548082, 25096241, 27863252, 28158719	All RELA peaks	chr17_38171029,rs1002774,rs10107289,rs1045929,rs10459917,rs10518743,rs10761779,rs11121223,rs112035122,rs11294795,rs113250378,rs11329739,rs11685464,rs11725704,rs117955557,rs11959427,rs11984494,rs12021623,rs12266014,rs12542907,rs12978798,rs12979166,rs13135867,rs13182141,rs139398,rs142287538,rs143149888,rs143229677,rs14408,rs16972296,rs1700159,rs17106203,rs17687755,rs177918,rs1807337,rs2089979,rs222…
White_blood_cell_count	22037903, 21738480, 21738479, 28548082, 25096241, 27863252, 28158719	Top-ranking pre-TNFa:1	rs10518743,rs16972296,rs17687755,rs2338021,rs2879092,rs2879093,rs3213762,rs333947,rs4703890,rs7255672,rs895819
White_blood_cell_count	22037903, 21738480, 21738479, 28548082, 25096241, 27863252, 28158719	Conservation(#_of_species_shared):1	rs10459917,rs10761779,rs112035122,rs11294795,rs113250378,rs11329739,rs11685464,rs11725704,rs117955557,rs11959427,rs12266014,rs12542907,rs13135867,rs13182141,rs139398,rs143149888,rs143229677,rs14408,rs17106203,rs2089979,rs247826,rs2645479,rs28521954,rs35260072,rs3740331,rs3745453,rs3806792,rs3841602,rs4029213,rs4468203,rs45446498,rs58687637,rs59114612,rs61558067,rs61739076,rs72652928,rs72699818
White_blood_cell_count	22037903, 21738480, 21738479, 28548082, 25096241, 27863252, 28158719	Top-ranking post-TNFa:1	chr17_38171029,rs1045929,rs10518743,rs11984494,rs16972296,rs1700159,rs17687755,rs2227322,rs2814778,rs3013595,rs3213762,rs333947,rs3806792,rs3888914,rs4074882,rs4812448,rs55809496,rs58687637,rs59114612,rs61558067,rs709591,rs709592,rs7255672,rs895819
White_blood_cell_count	22037903, 21738480, 21738479, 28548082, 25096241, 27863252, 28158719	Conservation(#_of_species_shared):3	chr17_38171029,rs10518743,rs11984494,rs16972296,rs1700159,rs17687755,rs1807337,rs2227322,rs2338021,rs2879092,rs2879093,rs333947,rs4703890,rs55809496,rs5792235,rs7255672,rs895819,rs897306
White_blood_cell_count	22037903, 21738480, 21738479, 28548082, 25096241, 27863252, 28158719	Conservation(#_of_species_shared):2	rs1002774,rs10107289,rs1045929,rs11121223,rs12021623,rs12978798,rs12979166,rs142287538,rs177918,rs2568569,rs2569693,rs2594716,rs2814778,rs3013595,rs3213762,rs3888914,rs4074882,rs4321967,rs4812448,rs6601523,rs709591,rs709592,rs72726037,rs7834466,rs79083128,rs9819371,rs992157
White_blood_cell_count	22037903, 21738480, 21738479, 28548082, 25096241, 27863252, 28158719	Tissues_shared:1_HAEC_specific	rs10459917,rs11121223,rs112035122,rs11294795,rs113250378,rs11329739,rs11685464,rs117955557,rs12021623,rs12266014,rs12542907,rs13135867,rs143149888,rs143229677,rs14408,rs17106203,rs177918,rs1807337,rs2089979,rs2568569,rs2569693,rs28521954,rs3740331,rs3745453,rs3841602,rs4029213,rs4468203,rs45446498,rs55809496,rs72699818,rs72726037,rs897306,rs9819371
White_blood_cell_count	22037903, 21738480, 21738479, 28548082, 25096241, 27863252, 28158719	Tissues_shared:4_pan_cell	rs7255672
White_blood_cell_count	22037903, 21738480, 21738479, 28548082, 25096241, 27863252, 28158719	Tissues_shared:2_nonEC_specific	chr17_38171029,rs10761779,rs11959427,rs13182141,rs1700159,rs2227322,rs2338021,rs2879092,rs2879093,rs4703890,rs5792235,rs992157
White_blood_cell_count	22037903, 21738480, 21738479, 28548082, 25096241, 27863252, 28158719	Tissues_shared:2_EC_specific	rs1002774,rs10107289,rs1045929,rs10518743,rs11725704,rs142287538,rs16972296,rs17687755,rs247826,rs2645479,rs2814778,rs3213762,rs35260072,rs58687637,rs59114612,rs61558067,rs6601523,rs709591,rs709592,rs7834466,rs79083128
White_blood_cell_count	22037903, 21738480, 21738479, 28548082, 25096241, 27863252, 28158719	Tissues_shared:3_cell	rs11984494,rs12978798,rs12979166,rs139398,rs2594716,rs3013595,rs333947,rs3806792,rs3888914,rs4074882,rs4321967,rs4812448,rs61739076,rs72652928,rs895819
White_blood_cell_count_basophil	27863252, 28158719	All RELA peaks	rs10419245,rs10444190,rs10516786,rs10864368,rs1172147,rs1186222,rs13135867,rs13226566,rs144937426,rs17344537,rs1772138,rs1775147,rs1858999,rs2645479,rs2705788,rs2905435,rs293570,rs3888187,rs518793,rs55710213,rs55816619,rs55865281,rs56334587,rs6031847,rs6031848,rs6119893,rs6692706,rs7265519,rs72667748,rs924135
White_blood_cell_count_basophil	27863252, 28158719	Top-ranking pre-TNFa:1	rs293570
White_blood_cell_count_basophil	27863252, 28158719	Conservation(#_of_species_shared):1	rs10516786,rs10864368,rs1172147,rs1186222,rs13135867,rs1858999,rs2645479,rs3888187,rs55710213,rs55816619,rs55865281,rs56334587,rs6119893,rs6692706,rs72667748,rs924135
White_blood_cell_count_basophil	27863252, 28158719	Top-ranking post-TNFa:1	rs293570,rs6119893
White_blood_cell_count_basophil	27863252, 28158719	Conservation(#_of_species_shared):3	rs13226566,rs2705788,rs2905435
White_blood_cell_count_basophil	27863252, 28158719	Conservation(#_of_species_shared):2	rs10419245,rs10444190,rs144937426,rs17344537,rs1772138,rs1775147,rs293570,rs518793,rs6031847,rs6031848,rs7265519
White_blood_cell_count_basophil	27863252, 28158719	Tissues_shared:1_HAEC_specific	rs10419245,rs10444190,rs10516786,rs1172147,rs13135867,rs17344537,rs1772138,rs1775147,rs1858999,rs3888187,rs518793,rs55710213,rs55816619,rs55865281,rs56334587,rs6692706,rs7265519,rs72667748,rs924135
White_blood_cell_count_basophil	27863252, 28158719	Tissues_shared:4_pan_cell
White_blood_cell_count_basophil	27863252, 28158719	Tissues_shared:2_nonEC_specific	rs1186222,rs144937426,rs6031847,rs6031848
White_blood_cell_count_basophil	27863252, 28158719	Tissues_shared:2_EC_specific	rs10864368,rs2645479
White_blood_cell_count_basophil	27863252, 28158719	Tissues_shared:3_cell	rs13226566,rs2705788,rs2905435,rs293570,rs6119893
White_blood_cell_count_monocyte	28158719	All RELA peaks	rs2814778,rs7247222
White_blood_cell_count_monocyte	28158719	Top-ranking pre-TNFa:1
White_blood_cell_count_monocyte	28158719	Conservation(#_of_species_shared):1
White_blood_cell_count_monocyte	28158719	Top-ranking post-TNFa:1	rs2814778
White_blood_cell_count_monocyte	28158719	Conservation(#_of_species_shared):3
White_blood_cell_count_monocyte	28158719	Conservation(#_of_species_shared):2	rs2814778,rs7247222
White_blood_cell_count_monocyte	28158719	Tissues_shared:1_HAEC_specific	rs7247222
White_blood_cell_count_monocyte	28158719	Tissues_shared:4_pan_cell
White_blood_cell_count_monocyte	28158719	Tissues_shared:2_nonEC_specific
White_blood_cell_count_monocyte	28158719	Tissues_shared:2_EC_specific	rs2814778
White_blood_cell_count_monocyte	28158719	Tissues_shared:3_cell
