# Supplementary material for: Conserved regulatory logic at accessible and inaccessible chromatin during the acute inflammatory response in mammals
Source: Nat Commun. 2021 Jan 25;12:567. doi: 10.1038/s41467-020-20765-1 (PMC7835376; doi:10.1038/s41467-020-20765-1)
Supplement: Supplementary file 13 — Source Data [file 41467_2020_20765_MOESM13_ESM.xlsx]

## Sheet: Figure 1
Fig 1d	Group	Number of peaks	Fold-enrichment - relative to expected	p-value (corrected) - conserved compared to human-specific; two-sided Fisher's exact test with Bonferroni correction for multiple testing
	constitutive - conserved	409	3.9	6.82072e-09
	constitutive - human-specific	438	2.6
	down - conserved	205	1.95	3.99654e-05
	down - human-specific	216	1.28
	up - conserved	687	6.55	8.42416e-19
	up - human-specific	688	4.08

## Sheet: Figure 2
Fig 2f	Group	Number of peaks	Fold-enrichment - relative to expected	p-value (corrected) - relative to expected; two-sided Fisher's exact test with Bonferroni correction for multiple testing
	up - Mode O	704	0.904008	0.000695671
	up - Mode OA	128	1.06702	1
	up - Mode C	494	1.17359	0.000304674
	up - Mode CA	49	0.885195	1
	up - Mode P	38	3.23556	6.1048e-09
	down - Mode O	215	0.901694	0.347269
	down - Mode OA	26	0.707875	1
	down - Mode C	162	1.25697	0.00832774
	down - Mode CA	18	1.06203	1
	down - Mode P	3	0.834272	1
	constitutive - Mode O	559	1.16528	3.95821e-07
	constitutive - Mode OA	59	0.798425	1
	constitutive - Mode C	198	0.763613	4.67396e-05
	constitutive - Mode CA	31	0.909126	1
	constitutive - Mode P	4	0.552898	1
Fig 2g	Group	Number of peaks	Fold-enrichment - relative to unmarked	p-value (corrected) - relative to unmarked; Chi-squared test with Yates's correction for continuity of independence, Bonferroni correction
	Mode OA - Active	2097	1.86698	1.12e-49
	Mode C - Active	7902	0.890286
	Mode OA - Latent	877	1.6743	2.31e-25
	Mode C - Latent	3786	0.91467
	Mode OA - Poised	294	1.77803	1.22e-17
	Mode C - Poised	1178	0.901543
	Mode OA - Repressed	175	0.91158	1.1
	Mode C - Repressed	1534	1.01119
	Mode OA - Unmarked	583	1
	Mode C - Unmarked	4607	1

## Sheet: Figure 3
Fig 3b	Group - (RELA conservation)	Number of peaks	Fold-enrichment - relative to expected	p-value (corrected); Chi-squared test with Yates's correction for continuity of independence and Bonferroni correction for multiple testing
	human-specific O		0.896824	0
	human-specific OA		1.07132	1.26114e-21
	human-specific P		0.601474	2.79118e-47
	human-specific C		1.14691	0
	human-specific CA		1.0584	5.88012e-06
	3-species conserved O		1.43851	9.15065e-274
	3-species conserved OA		0.528072	7.98717e-23
	3-species conserved P		3.64107	4.91935e-72
	3-species conserved C		0.404178	6.0199e-186
	3-species conserved CA		0.626597	3.07065e-07
	2-species conserved O		1.17957	4.53477e-178
	2-species conserved OA		0.85561	1.85803e-08
	2-species conserved P		1.36524	6.46796e-05
	2-species conserved C		0.734584	2.27764e-126
	2-species conserved CA		0.941842	1.63957
	Group - (Mode preservation)	Number of peaks	Fold-enrichment - relative to expected	p-value (corrected); two-sided exact binomial test with Bonferroni correction
	Preserved O	9641	1.19102	1.95e-109
	Preserved OA	149	1.69083	1.68657e-08
	Preserved C	2467	1.69819	5.43925e-141
	Preserved CA	103	1.41298	0.0039844
	Preserved P	150	3.15822	7.23e-32
		Number of peaks			Fold-enrichment (relative to expected)			p-value (corrected); two-sided Fisher's exact test with Bonferroni correction for multiple testing
Fig 3e	peak_type	constitutive	down	up	constitutive	down	up	constitutive	down	up
	Preserved - CA	0	1	2	0	1.52545	0.934129	1	1	1
	Preserved - C	32	39	120	1.01301	2.48388	2.34006	1	1.04821e-05	5.19677e-16
	Preserved - OA	1	0	10	0.52414	0	3.2287	1	1	0.0354035
	Preserved - O	283	97	343	2.2792	1.5717	1.70165	1.01753e-41	0.000131846	1.35805e-22
	Preserved - P	2	1	17	1.04129	1.04747	5.4522	1	1	5.53872e-07
	Not preserved -CA	8	8	18	1.08656	2.18603	1.50598	1	0.968022	1
	Not preserved - C	21	16	49	1.15658	1.77288	1.66239	1	0.796235	0.0194164
	Not preserved - OA	22	12	53	1.35606	1.48812	2.0124	1	1	6.49072e-05
	Not preserved - O	42	32	92	0.830817	1.27353	1.12105	1	1	1
	Not preserved - P	1	2	9	0.431474	1.73615	2.39209	1	1	0.418665

## Sheet: Figure 4
Fig 4c	Group	Number of peaks	Fold-enrichment (relative to expected)	p-value (corrected); Chi-squared test with Yates's correction for continuity of independence and Bonferroni correction for multiple testing
	Pan (4-cell-type) O	573	1.22886	4.31192e-13
	Pan (4-cell-type) OA	163	2.30543	0
	Pan (4-cell-type) P	116	16.6108	0
	Pan (4-cell-type) C	71	0.286683	1.75976e-40
	Pan (4-cell-type) CA	2	0.0613162	9.12555e-07
	EC-specific O	5683	1.38404	0
	EC-specific OA	561	0.901058	0.099828
	EC-specific P	192	3.12218	2.31785e-68
	EC-specific C	764	0.350317	0
	EC-specific CA	116	0.403857	2.01201e-26
	HAEC-specific O	21514	0.914214	5.66622e-233
	HAEC-specific OA	3108	0.871016	1.37171e-37
	HAEC-specific P	19	0.0539095	4.28412e-181
	HAEC-specific C	13990	1.11928	2.24713e-146
	HAEC-specific CA	2217	1.34676	8.01347e-118
Fig 4d	Group	Mean ERG signal: control	Mean ERG signal: TNFa	p-value (corrected); two-sided Welch Two Sample t-test
	Pan-cell	6.71416	10.6861	2.95237e-17
	EC-specific	9.36136	8.62389	0.000115457
	HAEC-specific	4.45948	4.24056	6.06785e-13

## Sheet: Figure 5
Fig 5b	# of species	Number of peaks in SE	Number of peaks not in SE	Fold-enrichment in SE	Fold-enrichment not in SE	p-value (corrected); Chi-squared test with Yates's correction for continuity of independence, Bonferroni correction for multiple testing
	3-species	1689	3338	1.70632	0.826821	4.66e-146
	2-species	3686	10825	1.29002	0.928891	8.73e-85
	1-species (human)	7650	38960	0.83353	1.04082	1.54e-234
	# of cell types	Number of peaks in SE	Number of peaks not in SE	Fold-enrichment in SE	Fold-enrichment not in SE	p-value (corrected); Chi-squared test with Yates's correction for continuity of independence, Bonferroni correction for multiple testing
	4-cell-types	355	427	2.30548	0.679916	4.67979e-73
	2-cell-types (HAEC and HUVEC)	1708	4996	1.29388	0.927946	1.1582e-35
	1-cell-type (HAEC)	7408	33421	0.921449	1.01926	1.93152e-36
Fig 5c	Group	Number of peaks in SE	Number of peaks not in SE	Fold-enrichment in SE	Fold-enrichment not in SE	p-value (corrected); Chi-squared test with Yates's correction for continuity of independence, Bonferroni correction for multiple testing
	O	6878	31248	0.916178	1.02055	7.75977e-35
	OA	1074	4707	0.943497	1.01385	0.1357
	P	376	195	3.34419	0.425239	1.91026e-169
	C	4824	15426	1.20982	0.948555	1.06154e-69
	CA	601	2066	1.14443	0.964587	0.000900781
Fig 5e	Group	Number of peaks	Fold-enrichment	p-value (corrected); two-sided Fisher's exact test with Bonferroni correction for multiple testing
	Top-ranked pre-TNFa - up	65	3.26409	1.53274e-15
	Top-ranked pre-TNFa - down	5	0.820048	1
	Top-ranked pre-TNFa - NC	8	0.652165	1
	Top-ranked post-TNFa - up	248	2.70415	4.61041e-46
	Top-ranked post-TNFa - down	29	1.03275	1
	Top-ranked post-TNFa - NC	35	0.619535	0.0198518
	Mode P - up	38	3.23556	3.66288e-09
	Mode P - down	3	0.834272	1
	Mode P - NC	4	0.552898	1

## Sheet: Figure 6
Figure 6b - Basal (top panel)
		Replicate 1			Replicate 2			Replicate 3				Ratio paired t test (two-tailed)
	WT/WT	100	100	100	100	100	100	100	100	100
	Δ1/Δ1	37.6953	24.5273	55.0618	61.3488	34.4308	71.455	81.7943	36.1835	76.8476		0.0011
	Δ2/Δ2	24.7647	29.3146	47.2927	59.2138	69.7696	76.5251	40.6517	74.9874	45.0018		0.0007
	Δ3/Δ3	39.039	97.6927	45.6807	57.8982	69.653	44.0819	70.255	79.407	48.8808		0.0009
	Δ4/Δ4	147.736	135.945	104.949	511.241	174.594	309.657	705.21	365.884	386.746		0.0023
	Δ6/Δ6	3.49976	2.21492	0.509536	2.227	2.01638	0.532836	11.174	8.94784	13.5906		<0.0001
	Δ1:4/Δ1:4	39.3218	51.527		61.8956	58.828		64.6176	30.3549			0.0021
Figure 6b - 3-hr TNFa (bottom panel)
		Replicate 1			Replicate 2			Replicate 3				Ratio paired t test (two-tailed)
	WT/WT	100	100	100	100	100	100	100	100	100
	Δ1/Δ1	74.7954	78.3328	91.4479	91.856	76.5308	78.3197	89.458	98.5742	96.5456		0.0026
	Δ2/Δ2	51.6081	52.6925	93.0237	85.845	78.9935	98.61	50.9249	92.0045	55.8557		0.0066
	Δ3/Δ3	101.82	114.819	72.6664	79.2278	87.9087	81.0797	95.7831	94.4644	88.3423		0.0506
	Δ4/Δ4		99.9309	115.856	132.851	107.411	112.491	209.911	187.442	202.292		0.017
	Δ6/Δ6	6.13135	6.21694	2.06033	5.53184	5.30649	2.33662	24.2325	19.1736	17.414		<0.0001
	Δ1:4/Δ1:4	46.191	7.58354	84.7079	11.401	84.2524	4.66964					0.0356
Figure 6c
		WT/WT									RelA6mut/WT									RelA6mut/RelA6mut
		Replicate 1			Replicate 2			Replicate 3			Replicate 1			Replicate 2			Replicate 3			Replicate 1			Replicate 2			Replicate 3
	0hr TNF-a	1	2.45945	0.721131	1	2.76383	0.868541	1	3.32495	1.18646	1.11471	22.9433	18.2101	2.10429	29.5141	45.7807	1.11729	18.4217	21.3574	2.9897			5.35171			3.54717
	3hr TNFa	199.466	356.642	287.35	645.08	584.071	573.374	291.361	311.553	256	152.747	365.822	369.219	296.797	475.51	472.226	135.925	282.088	200.854	148.056			247.852			131.903
	ANOVA with Bonferroni's multiple comparisons test
	Comparison				Adjusted p-value
	WT/WT 0hr vs 3hr				<0.0001
	WT/WT vs RelA6mut/WT 0hr				>0.9999
	WT/WT vs RelA6mut/RelA6mut 0hr				>0.9999
	WT/WT vs RelA6mut/WT 3hr				0.5768
	WT/WT vs RelA6mut/RelA6mut 3hr				0.019
	RelA6mut/WT 0hr vs 3hr				<0.0001
	RelA6mut/RelA6mut 0hr vs 3hr				0.2878

## Sheet: Figure 7
Fig 7a	Group	Number of peaks	Fold-enrichment	p-value (corrected); Chi-squared test with Yates's correction for continuity of independence, Bonferroni correction for multiple testing
	3-species	78	3.22757	3.37e-29
	2-species	109	1.5626	4.25e-07
	human-specific	131	0.584631	1.16e-29
	Group	Number of peaks	Fold-enrichment	p-value (corrected); Chi-squared test with Yates's correction for continuity of independence, Bonferroni correction for multiple testing
	O	251	1.33022	1.06e-11
	OA	22	0.997227	7
	C	38	0.39075	5.35e-12
	CA	7	0.700042	2.95
	P	12	4.37154	7.26e-07
	pre-TNF	12	2.60559	0.00825
	post-TNF	58	2.73453	2.05e-15
	Group	Number of peaks	Fold-enrichment	p-value (corrected); Chi-squared test with Yates's correction for continuity of independence, Bonferroni correction for multiple testing
	4-cell-type	24	6.38402	4.98e-24
	3-cell-type	44	2.13745	8.25e-07
	2-cell-type (panEC: HAEC and HUVEC)	22	0.682619	0.35
	2-cell-type (any other)	100	1.53503	8.55e-06
	1-cell-type (HAEC only)	128	0.652125	2.27e-14

## Sheet: Supplementary Figure 2
Supplementary Fig 2k	Group (conservation)	3-species	2-species	human-specific	3-species	2-species	human-specific	3-species	2-species	human-specific
	Active - OA	164	434	1499	1.02909	0.943432	1.01447	13.3102	1.24799	2.1437
	Active - C - Delayed open at 4hr	100	346	768	1.0839	1.2992	0.897801	6.42977	4.4645e-07	5.10447e-07
	Active - C - Closed at 4hr	285	1435	4968	0.560733	0.978081	1.0542	3.26638e-26	4.85712	8.59448e-12
	Latent - OA	18	115	744	0.270073	0.597747	1.20396	8.71994e-09	3.03703e-09	7.84635e-20
	Latent - C - Delayed open at 4hr	13	80	465	0.306561	0.653544	1.18265	5.29186e-05	0.000249936	4.5259e-10
	Latent - C - Closed at 4hr	52	391	2785	0.211972	0.552157	1.22442	3.26903e-38	3.4081e-42	2.56094e-89
	Poised - OA	18	57	219	0.805625	0.883786	1.05714	5.21791	3.6771	1.44484
	Poised - C - Delayed open at 4hr	12	55	184	0.629094	0.998869	1.04036	1.74931	15	5.36304
	Poised - C - Closed at 4hr	27	158	742	0.383259	0.776957	1.13596	1.24193e-06	0.00504675	2.29213e-09
	Repressed - OA	9	23	143	0.676725	0.599114	1.15967	4.55243	0.129689	0.0328537
	Repressed - C - Delayed open at 4hr	8	26	206	0.438618	0.493835	1.21813	0.262043	0.000657472	3.7437e-06
	Repressed - C - Closed at 4hr	12	131	1151	0.122027	0.461484	1.26235	1.42631e-18	7.17754e-24	1.11973e-47
	Unmarked - OA	11	66	506	0.248274	0.516054	1.23174	3.6052e-06	8.19467e-09	6.23913e-17
	Unmarked - C - Delayed open at 4hr	10	58	472	0.243677	0.489614	1.24047	9.55969e-06	5.74104e-09	1.01338e-16
	Unmarked - C - Closed at 4hr	46	348	3673	0.14883	0.390054	1.28169	1.03102e-56	3.5505e-99	5.1264e-179
		Number of peaks			Fold-enrichment			p-value (corrected); two-sided Fisher’s exact test, Bonferroni correction
Supplementary Fig 2k	Group (RNA-seq target genes)	constitutive	down	up	constitutive	down	up	constitutive	down	up
	Active - OA	20	10	66	0.744843	0.749266	1.51412	1	1	0.0463642
	Active - C - Delayed open at 4hr	24	14	39	1.54392	1.81194	1.54547	1	1	0.360554
	Active - C - Closed at 4hr	89	103	278	1.03927	2.41978	1.99969	1	7.81879e-16	7.47131e-28
	Latent - OA	5	2	7	0.44525	0.358315	0.383983	1	1	0.181296
	Latent - C - Delayed open at 4hr	9	6	8	1.25963	1.68947	0.689715	1	1	1
	Latent - C - Closed at 4hr	33	16	50	0.798388	0.778791	0.745162	1	1	1
	Poised - OA	1	2	7	0.265635	1.06885	1.14542	1	1	1
	Poised - C - Delayed open at 4hr	2	1	7	0.622285	0.625981	1.34165	1	1	1
	Poised - C - Closed at 4hr	5	4	15	0.421234	0.677977	0.778441	1	1	1
	Repressed - OA	0	0	0	NA	NA	NA	NA	NA	NA
	Repressed - C - Delayed open at 4hr	0	1	2	NA	0.654671	0.400897	NA	1	1
	Repressed - C - Closed at 4hr	8	3	10	0.482824	0.364268	0.371775	1	1	0.011184
	Unmarked - OA	0	2	3	NA	0.539009	0.247552	NA	1	0.147755
	Unmarked - C - Delayed open at 4hr	1	0	4	0.144624	NA	0.356353	0.821621	NA	1
	Unmarked - C - Closed at 4hr	14	6	48	0.268836	0.231799	0.567781	1.02037e-08	0.00015028	0.00051602
Supplementary Fig 2l	Group	Number of peaks	Fold-enrichment (relative to unmarked)	p-value (corrected) - relative to unmarked; Chi-squared test with Yates's correction for continuity of independence, Bonferroni correction
	Active	6688	1.31071	7.14e-08
	Latent	3228	1.25741	0.000208
	Poised	927	1.81783	7.69e-17
	Repressed	1294	1.33478	0.000308
	Unmarked	4067	1

## Sheet: Supplementary Figure 3
Supplementary Fig 3b	Group	3-species-conserved	2-species-conserved	human-specific	3-species-conserved	2-species-conserved	human-specific	3-species-conserved	2-species-conserved	human-specific
	HAEC_Adipo_HUVEC_LCL	227	229	326	3.81968	1.33527	0.591577	5.62091e-113	5.77617e-06	2.86145e-69
	HAEC_Adipo_HUVEC	616	973	1888	2.33122	1.27599	0.770544	4.14932e-117	7.6201e-18	3.37347e-101
	HAEC_Adipo_LCL	84	152	385	1.7799	1.11607	0.879771	2.6513e-07	1.0865	3.28454e-05
	HAEC_HUVEC_LCL	29	49	106	2.0739	1.21428	0.817501	0.00042005	1.16872	0.00142296
	HAEC_Adipo	1183	3322	8488	1.19807	1.16581	0.927035	4.65541e-12	4.93064e-28	1.28333e-45
	HAEC_HUVEC	652	1408	4644	1.27974	0.957652	0.983011	4.01911e-11	0.435778	0.194292
	HAEC_LCL	58	132	368	1.36773	1.07865	0.935867	0.12363	2.78817	0.169963
	HAEC_specific	2178	8242	30409	0.701935	0.920456	1.0569	1.9497e-170	3.555e-42	3.18934e-180
		Number of peaks			Fold-enrichment (relative to expected)			p-value (corrected); two-sided Fisher’s exact test, Bonferroni correction
Supplementary Fig 3d	Group	constitutive	down	up	constitutive	down	up	constitutive	down	up
	4-cell-type CA	0	0	0	NA	NA	NA	NA	NA	NA
	4-cell-type C	0	0	3	NA	NA	2.03272	NA	NA	1
	4-cell-type OA	1	0	11	0.479121	NA	3.24653	1	NA	0.029408
	4-cell-type O	8	4	86	1.09036	1.09683	7.22034	1	1	3.92457e-45
	4-cell-type P	1	1	26	0.673248	1.35449	10.7827	1	1	6.20135e-18
	EC-specific CA	0	1	6	NA	1.35449	2.48833	1	1	1
	EC-specific C	2	7	37	0.204442	1.43959	2.32982	0.245181	1	0.00019653
	EC-specific OA	3	3	40	0.41763	0.84022	3.43013	1	1	1.11321e-09
	EC-specific O	44	25	98	0.604656	0.691189	0.829588	0.00912443	1	1
	EC-specific P	2	1	1	0.813508	0.818339	0.250561	1	1	1
	HAEC-specific CA	26	15	36	0.915885	1.06307	0.78118	1	1	1
	HAEC-specific C	149	127	343	0.831767	1.42633	1.17948	0.494721	0.000663061	0.0295811
	HAEC-specific OA	40	15	42	1.00511	0.758307	0.650103	1	1	0.109879
	HAEC-specific O	290	126	274	1.05271	0.920204	0.612694	1	1	4.47949e-24
	HAEC-specific P	0	0	0	NA	NA	NA	NA	NA	NA

## Sheet: Supplementary Figure 4
Supplementary Fig 4a	Group	in SE	not in SE	in SE	not in SE	p-value (corrected); two-sided Fisher's exact test with Bonferroni correction for multiple testing
	NC	126	721	0.96737	1.35723	0.000900299
	down	190	231	1.45873	0.43484	7.52939e-32
	up	839	536	6.44146	1.00898	1.30305e-252
Supplementary Fig 4b	Group	Mean # of components	Mean super-enhancer size (bp)	Mean RELA super-enhancer signal (TNFa rpm)
	Human-specific	12.3954	6668.07	29950.8
	2-species	9.33686	4827.73	20453.9
	3-species	7.01309	3605.24	16004.1
	Criteria	Comparison	p-values (corrected); two-sided Welch's t-test, Bonferroni correction for multiple testing
	Mean super-enhancer signal	3-species to 2-species	1.83478e-14
		2-species to human-specific	2.21786e-14
	Average # of constituents	3-species to 2-species	1.701e-09
		2-species to human-specific	1.11856e-16
	Average length	3-species to 2-species	1.12312e-12
		2-species to human-specific	9.33392e-21
		Number of peaks		Fold-enrichment
Supplementary Fig 4d	Group	in SE	not in SE	in SE	not in SE	p-values (corrected); Chi-squared test with Yates's correction for continuity of independence, Bonferroni correction for multiple testing
	3-species H3K27ac-specific SE	387	4640	1.47948	0.973681	1.39e-15
	3-species H3K27ac-RELA-common SE	1250	3777	2.03642	0.855846	1.5e-177
	3-species RELA-specific SE	407	4620	1.26191	0.982044	4.46e-06
	2-species H3K27ac-specific SE	912	13599	1.20782	0.988592	3.29e-10
	2-species H3K27ac-RELA-common SE	2468	12043	1.39288	0.945355	1.04e-87
	2-species RELA-specific SE	1073	13438	1.15251	0.989544	5.21e-07
	human-specific H3K27ac-specific SE	2143	44467	0.883586	1.00639	2.62e-26
	human-specific H3K27ac-RELA-common SE	4359	42251	0.765904	1.03256	2.12e-262
	human-specific RELA-specific SE	2764	43846	0.924273	1.00519	3.48e-14
		Number of peaks			Fold-enrichment			p-values (corrected); two-sided Fisher's exact test with FDR correction for multiple testing
Supplementary Fig 4e	Group	constitutive	down	up	constitutive	down	up	constitutive	down	up
	27-specific	16	12	18	1.29928	1.06305	0.446887	0.434794	0.875231	3.1511e-05
	common	20	22	107	1.08144	1.29773	1.76888	0.875231	0.315796	6.22868e-14
	RELA-specific	14	9	51	0.939815	0.659091	1.04671	0.875231	0.315796	0.875231

[truncated: 2 more sheets: Supplementary Figure 5, Supplementary Figure 6]
